# Supplementary material for: Linkage Disequilibrium between Two High-Frequency Deletion Polymorphisms: Implications for Association Studies Involving the glutathione-S transferase (GST) Genes
Source: PLoS Genet. 2009 May 8;5(5):e1000472. doi: 10.1371/journal.pgen.1000472 (PMC2672168; doi:10.1371/journal.pgen.1000472)
Supplement: Table S1 — GSTT2B deletion genotypes (HapMap). (0.04 MB XLS) [file pgen.1000472.s004.xls]

## Sheet: genotype
Pop	Trio	Relation	Individual	GSTT2B
CEU	27	mother	NA06985	1
CEU	27	offspr	NA06991	1
CEU	27	father	NA06993	2
CEU	11	father	NA06994	1
CEU	11	mother	NA07000	1
CEU	12	offspr	NA07019	1
CEU	12	father	NA07022	1
CEU	11	offspr	NA07029	1
CEU	26	father	NA07034	0
CEU	26	offspr	NA07048	0
CEU	26	mother	NA07055	0
CEU	12	mother	NA07056	2
CEU	10	mother	NA07345	1
CEU	10	offspr	NA07348	1
CEU	10	father	NA07357	2
CEU	8	offspr	NA10830	1
CEU	9	offspr	NA10831	0
CEU	30	offspr	NA10835	0
CEU	1	offspr	NA10838	1
CEU	2	offspr	NA10839	0
CEU	15	offspr	NA10846	0
CEU	16	offspr	NA10847	1
CEU	3	offspr	NA10851	2
CEU	13	offspr	NA10854	0
CEU	5	offspr	NA10855	1
CEU	4	offspr	NA10856	2
CEU	14	offspr	NA10857	1
CEU	29	offspr	NA10859	0
CEU	6	offspr	NA10860	1
CEU	7	offspr	NA10861	0
CEU	17	offspr	NA10863	0
CEU	4	father	NA11829	2
CEU	4	mother	NA11830	1
CEU	5	father	NA11831	0
CEU	5	mother	NA11832	2
CEU	13	father	NA11839	0
CEU	13	mother	NA11840	1
CEU	29	father	NA11881	0
CEU	29	mother	NA11882	0
CEU	6	father	NA11992	1
CEU	6	mother	NA11993	1
CEU	7	father	NA11994	0
CEU	7	mother	NA11995	1
CEU	1	father	NA12003	0
CEU	1	mother	NA12004	1
CEU	2	father	NA12005	0
CEU	2	mother	NA12006	0
CEU	14	father	NA12043	0
CEU	14	mother	NA12044	2
CEU	3	father	NA12056	1
CEU	3	mother	NA12057	1
CEU	15	father	NA12144	0
CEU	15	mother	NA12145	1
CEU	16	father	NA12146	0
CEU	8	father	NA12154	0
CEU	9	father	NA12155	0
CEU	9	mother	NA12156	0
CEU	17	mother	NA12234	1
CEU	8	mother	NA12236	2
CEU	16	mother	NA12239	2
CEU	30	father	NA12248	0
CEU	30	mother	NA12249	0
CEU	17	father	NA12264	0
CEU	18	offspr	NA12707	1
CEU	18	father	NA12716	0
CEU	18	mother	NA12717	1
CEU	28	offspr	NA12740	0
CEU	28	father	NA12750	1
CEU	28	mother	NA12751	1
CEU	24	offspr	NA12752	0
CEU	25	offspr	NA12753	0
CEU	24	father	NA12760	0
CEU	24	mother	NA12761	0
CEU	25	father	NA12762	1
CEU	25	mother	NA12763	1
CEU	20	offspr	NA12801	0
CEU	21	offspr	NA12802	1
CEU	20	father	NA12812	1
CEU	20	mother	NA12813	1
CEU	21	father	NA12814	1
CEU	21	mother	NA12815	0
CEU	22	offspr	NA12864	1
CEU	23	offspr	NA12865	2
CEU	22	father	NA12872	0
CEU	22	mother	NA12873	1
CEU	23	father	NA12874	2
CEU	23	mother	NA12875	1
CEU	19	offspr	NA12878	0
CEU	19	father	NA12891	0
CEU	19	mother	NA12892	1
HCB	N/A	unrelated	NA18524	0
HCB	N/A	unrelated	NA18526	2
HCB	N/A	unrelated	NA18529	1
HCB	N/A	unrelated	NA18532	2
HCB	N/A	unrelated	NA18537	0
HCB	N/A	unrelated	NA18540	2
HCB	N/A	unrelated	NA18542	1
HCB	N/A	unrelated	NA18545	2
HCB	N/A	unrelated	NA18547	2
HCB	N/A	unrelated	NA18550	2
HCB	N/A	unrelated	NA18552	1
HCB	N/A	unrelated	NA18555	1
HCB	N/A	unrelated	NA18558	0
HCB	N/A	unrelated	NA18561	1
HCB	N/A	unrelated	NA18562	0
HCB	N/A	unrelated	NA18563	1
HCB	N/A	unrelated	NA18564	1
HCB	N/A	unrelated	NA18566	1
HCB	N/A	unrelated	NA18570	0
HCB	N/A	unrelated	NA18571	1
HCB	N/A	unrelated	NA18572	1
HCB	N/A	unrelated	NA18573	2
HCB	N/A	unrelated	NA18576	0
HCB	N/A	unrelated	NA18577	0
HCB	N/A	unrelated	NA18579	1
HCB	N/A	unrelated	NA18582	2
HCB	N/A	unrelated	NA18592	1
HCB	N/A	unrelated	NA18593	2
HCB	N/A	unrelated	NA18594	2
HCB	N/A	unrelated	NA18603	1
HCB	N/A	unrelated	NA18605	0
HCB	N/A	unrelated	NA18608	0
HCB	N/A	unrelated	NA18609	2
HCB	N/A	unrelated	NA18611	1
HCB	N/A	unrelated	NA18612	1
HCB	N/A	unrelated	NA18620	2
HCB	N/A	unrelated	NA18621	0
HCB	N/A	unrelated	NA18622	1
HCB	N/A	unrelated	NA18623	2
HCB	N/A	unrelated	NA18624	2
HCB	N/A	unrelated	NA18632	1
HCB	N/A	unrelated	NA18633	1
HCB	N/A	unrelated	NA18635	0
HCB	N/A	unrelated	NA18636	2
HCB	N/A	unrelated	NA18637	0
JPT	N/A	unrelated	NA18940	0
JPT	N/A	unrelated	NA18942	2
JPT	N/A	unrelated	NA18943	1
JPT	N/A	unrelated	NA18944	2
JPT	N/A	unrelated	NA18945	0
JPT	N/A	unrelated	NA18947	1
JPT	N/A	unrelated	NA18948	0
JPT	N/A	unrelated	NA18949	0
JPT	N/A	unrelated	NA18951	1
JPT	N/A	unrelated	NA18952	0
JPT	N/A	unrelated	NA18953	2
JPT	N/A	unrelated	NA18956	1
JPT	N/A	unrelated	NA18959	1
JPT	N/A	unrelated	NA18960	2
JPT	N/A	unrelated	NA18961	0
JPT	N/A	unrelated	NA18964	1
JPT	N/A	unrelated	NA18965	2
JPT	N/A	unrelated	NA18966	1
JPT	N/A	unrelated	NA18967	1
JPT	N/A	unrelated	NA18968	2
JPT	N/A	unrelated	NA18969	2
JPT	N/A	unrelated	NA18970	0
JPT	N/A	unrelated	NA18971	1
JPT	N/A	unrelated	NA18972	1
JPT	N/A	unrelated	NA18973	0
JPT	N/A	unrelated	NA18974	1
JPT	N/A	unrelated	NA18975	2
JPT	N/A	unrelated	NA18976	0
JPT	N/A	unrelated	NA18978	0
JPT	N/A	unrelated	NA18980	0
JPT	N/A	unrelated	NA18981	2
JPT	N/A	unrelated	NA18987	2
JPT	N/A	unrelated	NA18990	1
JPT	N/A	unrelated	NA18991	1
JPT	N/A	unrelated	NA18992	1
JPT	N/A	unrelated	NA18994	0
JPT	N/A	unrelated	NA18995	0
JPT	N/A	unrelated	NA18997	1
JPT	N/A	unrelated	NA18998	0
JPT	N/A	unrelated	NA18999	1
JPT	N/A	unrelated	NA19000	1
JPT	N/A	unrelated	NA19003	1
JPT	N/A	unrelated	NA19005	1
JPT	N/A	unrelated	NA19007	2
JPT	N/A	unrelated	NA19012	1
YRI	31	offspr	NA18500	1
YRI	31	father	NA18501	1
YRI	31	mother	NA18502	1
YRI	32	offspr	NA18503	2
YRI	32	father	NA18504	1
YRI	32	mother	NA18505	1
YRI	33	offspr	NA18506	1
YRI	33	father	NA18507	0
YRI	33	mother	NA18508	1
YRI	35	offspr	NA18515	1
YRI	35	father	NA18516	1
YRI	35	mother	NA18517	1
YRI	36	offspr	NA18521	2
YRI	36	father	NA18522	1
YRI	36	mother	NA18523	2
YRI	38	mother	NA18852	1
YRI	38	father	NA18853	1
YRI	38	offspr	NA18854	1
YRI	39	mother	NA18855	1
YRI	39	father	NA18856	1
YRI	39	offspr	NA18857	1
YRI	34	mother	NA18858	1
YRI	34	father	NA18859	0
YRI	34	offspr	NA18860	1
YRI	40	mother	NA18861	1
YRI	40	father	NA18862	2
YRI	40	offspr	NA18863	1
YRI	37	mother	NA18870	1
YRI	37	father	NA18871	1
YRI	37	offspr	NA18872	1
YRI	41	mother	NA18912	1
YRI	41	father	NA18913	1
YRI	41	offspr	NA18914	0
YRI	42	father	NA19092	0
YRI	42	mother	NA19093	0
YRI	42	offspr	NA19094	0
YRI	58	father	NA19098	2
YRI	58	mother	NA19099	2
YRI	58	offspr	NA19100	2
YRI	43	father	NA19101	1
YRI	43	mother	NA19102	2
YRI	43	offspr	NA19103	1
YRI	52	mother	NA19116	2
YRI	52	father	NA19119	1
YRI	52	offspr	NA19120	2
YRI	56	mother	NA19127	2
YRI	56	father	NA19128	2
YRI	56	offspr	NA19129	2
YRI	57	father	NA19130	1
YRI	57	mother	NA19131	2
YRI	57	offspr	NA19132	2
YRI	44	mother	NA19137	0
YRI	44	father	NA19138	2
YRI	44	offspr	NA19139	1
YRI	53	mother	NA19140	0
YRI	53	father	NA19141	1
YRI	53	offspr	NA19142	0
YRI	55	mother	NA19143	2
YRI	55	father	NA19144	1
YRI	55	offspr	NA19145	1
YRI	54	mother	NA19152	1
YRI	54	father	NA19153	0
YRI	54	offspr	NA19154	0
YRI	50	mother	NA19159	1
YRI	50	father	NA19160	1
YRI	50	offspr	NA19161	0
YRI	46	father	NA19171	1
YRI	46	mother	NA19172	0
YRI	46	offspr	NA19173	1
YRI	59	father	NA19192	2
YRI	59	mother	NA19193	1
YRI	59	offspr	NA19194	1
YRI	45	father	NA19200	0
YRI	45	mother	NA19201	2
YRI	45	offspr	NA19202	1
YRI	47	father	NA19203	1
YRI	47	mother	NA19204	1
YRI	47	offspr	NA19205	0
YRI	49	mother	NA19206	2
YRI	49	father	NA19207	1
YRI	49	offspr	NA19208	2
YRI	48	mother	NA19209	0
YRI	48	father	NA19210	1
YRI	48	offspr	NA19211	0
YRI	51	offspr	NA19221	1
YRI	51	mother	NA19222	1
YRI	51	father	NA19223	1
YRI	60	mother	NA19238	1
YRI	60	father	NA19239	0
YRI	60	offspr	NA19240	1
