# Supplementary material for: Linkage Disequilibrium between Two High-Frequency Deletion Polymorphisms: Implications for Association Studies Involving the glutathione-S transferase (GST) Genes
Source: PLoS Genet. 2009 May 8;5(5):e1000472. doi: 10.1371/journal.pgen.1000472 (PMC2672168; doi:10.1371/journal.pgen.1000472)
Supplement: Table S2 — Deletion (GSTT2B and GSTT1) and SNP genotypes (HapMap CEU). (1.95 MB XLS) [file pgen.1000472.s005.xls]

## Sheet: CEU_total
rs#	alleles	pos	NA06985	NA06991	NA06993	NA06994	NA07000	NA07019	NA07022	NA07029	NA07034	NA07048	NA07055	NA07056	NA07345	NA07348	NA07357	NA10830	NA10831	NA10835	NA10838	NA10839	NA10846	NA10847	NA10851	NA10854	NA10855	NA10856	NA10857	NA10859	NA10860	NA10861	NA10863	NA11829	NA11830	NA11831	NA11832	NA11839	NA11840	NA11881	NA11882	NA11992	NA11993	NA11994	NA11995	NA12003	NA12004	NA12005	NA12006
rs13055073	G/T	22104066	TT	TT	TT	TT	TT	TT	NN	TT	TT	TT	TT	TT	TT	TT	TT	TT	TT	TT	TT	TT	TT	TT	TT	TT	TT	TT	TT	TT	TT	TT	TT	TT	TT	TT	TT	TT	NN	TT	TT	TT	TT	TT	TT	TT	TT	TT	TT
rs13053885	A/G	22104101	GG	GG	GG	GG	GG	GG	GG	GG	GG	GG	GG	GG	GG	GG	GG	GG	GG	GG	GG	GG	GG	GG	GG	GG	GG	GG	GG	GG	GG	GG	GG	GG	GG	GG	GG	GG	GG	GG	GG	NN	GG	GG	GG	GG	GG	GG	GG
rs13056510	A/G	22104387	AA	AA	AA	AA	AA	AA	AA	AA	AA	AA	AA	AA	AA	AA	AA	AA	AA	AA	AA	AA	AA	AA	AA	NN	AA	AA	AA	AA	AA	AA	AA	AA	AA	AA	AA	AA	NN	AA	AA	AA	AA	AA	AA	AA	AA	AA	AA
rs6003709	A/G	22104625	GG	GG	GG	GG	AG	GG	GG	GG	GG	GG	GG	GG	AG	GG	GG	AG	GG	GG	GG	AG	GG	GG	GG	GG	AG	GG	GG	AG	AG	GG	AG	GG	GG	AG	GG	GG	GG	GG	AG	AG	AG	GG	GG	GG	GG	GG	AA
rs5996543	C/G	22109599	GG	GG	GG	GG	CG	GG	GG	GG	GG	GG	GG	GG	CC	CG	GG	GG	GG	GG	GG	CG	GG	GG	GG	GG	CG	GG	GG	CG	CG	GG	CG	GG	GG	CG	GG	GG	GG	GG	CG	CG	CG	GG	GG	GG	GG	GG	CC
rs5759802	C/T	22109822	CC	CC	CC	CC	CC	CT	CT	CC	CC	CT	CT	CC	CC	NN	CC	CC	CC	CC	CC	CC	CC	CC	CC	CC	CC	CC	CC	CC	CC	CC	CC	CC	CC	CC	CC	CC	CC	CC	CC	CC	CC	CC	CC	CC	CC	CC	CC
rs9624160	A/C	22110781	AA	AA	AA	AA	AA	AA	AA	AA	AA	AA	AA	AA	AA	AA	AA	AA	AA	AA	AA	AA	AA	AA	AA	AA	AA	AA	AA	AA	AA	AA	AA	AA	AA	AA	NN	AA	AA	AA	AA	AA	AA	AA	AA	AA	AA	AA	AA
rs5751660	C/T	22111075	CT	CT	TT	CT	CC	CT	CT	CT	CT	CC	CT	TT	CC	CC	CT	TT	CT	CT	CT	CT	CT	CT	TT	CT	CT	TT	CC	CT	CC	CT	CT	TT	CT	CT	TT	CT	CT	TT	CC	CT	CC	CC	TT	CT	CT	TT	CC
rs8137947	A/C	22114222	CC	CC	CC	CC	AC	CC	CC	AC	CC	CC	CC	CC	CC	CC	CC	CC	CC	CC	CC	CC	CC	CC	CC	CC	CC	CC	CC	CC	CC	CC	CC	CC	CC	CC	CC	CC	CC	CC	CC	CC	CC	CC	CC	CC	CC	CC	CC
rs8140874	A/G	22114676	GG	GG	GG	GG	NN	GG	GG	NN	GG	GG	GG	GG	GG	GG	GG	GG	GG	GG	GG	GG	NN	GG	GG	GG	GG	GG	GG	GG	GG	GG	GG	GG	GG	GG	GG	GG	GG	GG	GG	GG	GG	GG	GG	GG	GG	GG	GG
rs5759809	C/T	22116770	CC	CC	NN	NN	CC	CT	CT	CC	CC	CT	CT	CC	CC	NN	CC	CC	CC	CC	CC	CC	NN	CC	NN	CC	CC	CC	CC	CC	CC	CC	CC	CC	CC	CC	NN	CC	CC	CC	CC	CC	NN	CC	CC	CC	CC	CC	CC
rs2154589	A/G	22116995	AA	AA	AA	AA	NN	AA	AA	AA	NN	AA	AA	AA	GG	AG	AA	AA	AA	AA	AA	AG	AA	AA	AA	AA	AG	AA	AA	AG	AG	AA	NN	AA	AA	AG	NN	AA	AA	AA	AG	AG	NN	AA	AA	AA	AA	AA	GG
rs5751666	A/G	22117339	AG	AG	AA	AG	GG	AG	AG	AG	AG	GG	AG	AA	GG	GG	AG	AA	AG	AG	AG	AG	AG	AG	AA	AG	AG	AA	GG	AG	GG	AG	AG	AA	AG	AG	AA	AG	AG	AA	GG	AG	GG	GG	AA	AG	AG	AA	GG
rs5759811	A/C	22118591	AC	AC	NN	AC	CC	AC	AC	AC	AC	CC	AC	AA	CC	CC	AC	AA	AC	AC	AC	AC	AC	AC	AA	AC	AC	AA	CC	AC	CC	AC	AC	AA	AC	AC	CC	AC	AC	NN	CC	AC	CC	CC	AA	AC	AC	AA	CC
rs9989945	C/T	22119024	CC	CC	CC	CC	CC	CC	CC	CC	CC	CC	CC	CC	CC	CC	CC	CC	CC	CC	CC	CC	CC	CC	CC	CC	CC	CC	CC	CC	CC	CC	CC	CC	CC	CC	CC	CC	CC	CC	CC	CC	CC	CC	CC	CC	CC	CC	CC
rs8139275	A/G	22119488	GG	GG	GG	GG	AG	GG	GG	AG	GG	GG	GG	GG	GG	GG	GG	GG	GG	GG	GG	GG	GG	GG	GG	GG	GG	GG	GG	GG	GG	GG	GG	GG	GG	GG	AG	GG	GG	GG	GG	GG	GG	GG	GG	GG	GG	GG	GG
rs5996546	C/T	22120140	CC	CC	CC	CT	CC	CC	CC	CC	CT	CT	CC	CC	CC	CT	CT	CC	CT	CT	CT	CC	CT	CT	CC	CT	CC	CC	TT	CC	CC	CT	CC	CC	NN	CC	CC	CT	NN	CC	NN	CC	CC	TT	CC	CT	CC	CC	CC
rs5751670	C/T	22123801	CT	CT	CC	CT	CT	CT	CT	CC	CT	TT	CT	CC	TT	TT	CT	CC	CT	CT	CT	CT	CT	CT	CC	CT	CT	CC	TT	CT	TT	CT	CT	CC	CT	CT	CC	CT	CT	CC	TT	CT	TT	TT	CC	CT	CT	CC	TT
rs7290865	C/T	22127933	TT	TT	TT	TT	TT	TT	TT	TT	TT	TT	TT	TT	TT	TT	TT	TT	TT	TT	TT	TT	TT	TT	TT	TT	TT	TT	TT	TT	TT	TT	TT	TT	TT	TT	TT	TT	TT	TT	TT	TT	TT	TT	TT	TT	TT	TT	TT
rs5759822	A/T	22130070	AA	AT	TT	AT	AA	TT	TT	AT	AT	AA	AT	TT	AA	AA	AT	TT	AA	AT	AT	AA	AT	AT	TT	AT	AT	TT	AA	AA	AA	TT	AA	TT	AT	AT	TT	AT	AA	AT	AA	AT	AA	AT	AT	AT	AT	AT	AA
rs7287865	C/T	22130105	CC	CC	CC	CC	CC	CC	CC	CC	CC	CC	CC	CC	CC	CC	CC	CC	NN	CC	CC	CC	CC	CC	CC	CC	CC	CC	CC	CC	CC	CC	CC	CC	CC	CC	CC	NN	CC	CC	CC	CC	CC	CC	CC	CC	CC	CC	CC
rs9608150	C/T	22131033	NN	CC	CC	CC	CC	CC	CC	CC	CC	CC	CC	CC	CC	CC	CC	CC	CC	CC	CC	CC	CC	CC	CC	CC	CC	CC	CC	NN	CC	CC	CC	CC	CC	CC	CC	CC	CC	NN	CC	CC	CC	CC	NN	CC	CC	CC	CC
rs2000463	A/G	22133722	AA	AG	GG	AG	AA	GG	GG	AG	AG	AG	GG	GG	AA	AA	AG	GG	AA	AG	AG	AA	AG	AG	GG	AG	AG	GG	AA	AA	AG	GG	AA	GG	AG	AG	GG	AG	AA	AG	AA	AG	AG	AG	AG	AG	AG	AG	AA
rs7288974	A/G	22133972	GG	GG	GG	GG	GG	GG	GG	GG	GG	GG	GG	GG	GG	GG	GG	GG	GG	GG	GG	GG	GG	GG	GG	GG	GG	GG	GG	GG	GG	NN	GG	GG	GG	GG	GG	GG	GG	GG	GG	GG	GG	GG	GG	GG	GG	GG	GG
rs8139466	G/T	22134031	GG	NN	GG	GG	GG	GT	GT	GG	GG	GG	GG	GG	GG	GG	GG	GG	GG	GG	GG	GG	GG	GG	GG	GG	GG	GG	GG	GG	GG	GT	GG	GG	GG	GG	GG	GG	GG	GG	GG	GG	GG	GT	GG	GG	GG	GG	GG
rs12159447	C/T	22134487	CC	CC	CC	CC	CC	CC	CC	CC	CC	CC	CC	CC	CC	CC	CC	CC	CC	CC	CC	CC	CC	CC	CC	CC	CC	CC	NN	CC	CC	CC	CC	CC	CC	CC	CC	CC	CC	CC	CC	CC	CC	CC	CC	CC	CC	CC	CC
rs12168433	G/T	22134558	GG	GG	GG	GG	GG	GG	GG	GG	GG	GG	GG	GG	GG	GG	GG	GG	GG	GG	GG	GG	GG	GG	GG	GG	GG	GG	GG	GG	GG	GG	GG	GG	GG	GG	GG	GG	GG	GG	GG	GG	GG	GG	GG	GG	GG	GG	GG
rs17842460	A/G	22134985	AA	AA	AA	AA	AA	AA	AA	AA	AA	AA	AA	AA	AA	AA	AA	AA	AA	AA	AA	AA	AA	AA	AA	AA	AA	AA	AA	AA	AA	AA	AA	AA	AA	AA	AA	AA	AA	AA	AA	AA	AA	AA	AA	AA	AA	AA	AA
rs17842461	A/C	22135130	AC	AC	AA	AA	AC	AA	AA	AA	AA	AA	AA	AA	CC	AC	AA	AA	AA	AA	AA	AC	AA	AA	AA	AA	AC	AA	AA	AC	AC	AA	AC	AA	AA	AC	AA	AA	AA	AA	AC	AC	AC	AA	AA	AA	AC	AA	CC
rs5751675	A/C	22135847	CC	CC	CC	CC	CC	CC	CC	CC	CC	CC	CC	CC	CC	CC	CC	CC	CC	CC	CC	CC	CC	CC	CC	CC	CC	CC	CC	CC	CC	CC	CC	CC	CC	CC	CC	CC	CC	CC	CC	CC	CC	CC	CC	CC	CC	CC	CC
rs2000464	C/G	22137739	CC	CG	GG	CG	CC	GG	GG	CG	CG	CG	GG	GG	CC	CC	CG	GG	CC	CG	CG	CC	CG	CG	GG	CG	CG	GG	CC	CC	CG	GG	CC	GG	CG	CG	GG	CG	CC	CG	CC	CG	CG	CG	CG	CG	CG	CG	CC
rs1986197	C/T	22139889	TT	TT	TT	TT	TT	TT	TT	TT	TT	TT	TT	TT	TT	TT	TT	TT	TT	TT	TT	TT	TT	TT	TT	TT	TT	TT	TT	TT	TT	TT	TT	TT	TT	TT	TT	TT	TT	TT	TT	TT	TT	TT	TT	TT	TT	TT	TT
rs6003728	C/G	22140121	GG	GG	GG	GG	GG	GG	GG	GG	GG	GG	GG	GG	GG	GG	GG	GG	GG	GG	GG	GG	GG	GG	GG	GG	GG	GG	GG	GG	GG	GG	GG	GG	GG	GG	GG	GG	GG	GG	GG	GG	GG	GG	GG	GG	GG	GG	GG
rs6003729	C/T	22140194	TT	TT	TT	TT	TT	TT	TT	TT	TT	TT	TT	TT	TT	TT	TT	TT	TT	TT	TT	TT	TT	TT	TT	TT	TT	TT	TT	TT	TT	TT	TT	TT	TT	TT	TT	TT	TT	TT	TT	TT	TT	TT	TT	TT	TT	TT	TT
rs5759826	A/G	22140298	GG	AG	NN	GG	AG	GG	NN	GG	GG	AG	NN	GG	AA	NN	GG	AG	GG	GG	GG	AG	GG	AG	GG	GG	AG	GG	GG	GG	NN	GG	AG	GG	GG	AG	GG	GG	GG	GG	GG	AA	GG	GG	GG	GG	GG	AG	AA
rs2330421	C/G	22141475	GG	GG	GG	GG	GG	GG	GG	GG	GG	GG	GG	GG	GG	GG	GG	GG	GG	GG	GG	GG	GG	GG	GG	GG	GG	GG	GG	GG	GG	GG	GG	GG	GG	GG	GG	GG	GG	GG	GG	GG	GG	GG	GG	GG	GG	GG	GG
rs2330423	C/T	22141523	TT	TT	TT	TT	TT	TT	TT	TT	TT	TT	TT	TT	TT	TT	TT	TT	TT	TT	TT	TT	TT	TT	TT	TT	TT	TT	TT	TT	TT	TT	TT	TT	TT	TT	TT	TT	TT	TT	TT	TT	TT	TT	TT	TT	TT	TT	TT
rs12159653	A/G	22141732	GG	GG	GG	GG	GG	GG	GG	GG	GG	GG	GG	GG	GG	GG	GG	GG	NN	GG	GG	GG	GG	GG	GG	GG	GG	GG	GG	GG	GG	GG	GG	GG	GG	GG	GG	GG	GG	GG	GG	GG	GG	GG	GG	GG	GG	GG	GG
rs6519442	G/T	22143258	GT	TT	TT	GT	TT	TT	TT	TT	GT	GT	TT	TT	TT	GT	GT	TT	GT	GT	GT	GT	GT	GT	TT	GT	TT	TT	GG	GT	GT	TT	TT	TT	GT	TT	TT	GT	GG	GT	GT	TT	GT	GT	GT	GT	TT	GT	TT
rs6519443	C/G	22143308	CG	GG	GG	CG	GG	GG	GG	GG	CG	CG	GG	GG	GG	CG	CG	GG	CG	CG	CG	CG	CG	CG	GG	CG	GG	GG	CC	CG	CG	GG	GG	GG	CG	GG	GG	CG	CC	CG	CG	GG	CG	CG	CG	CG	GG	CG	GG
rs5996549	C/T	22143336	CC	CC	CC	CC	CC	CC	CC	CC	CC	CC	CC	CC	CC	CC	CC	CC	CC	CC	CC	CC	CC	CC	CC	CC	CC	CC	CC	CC	CC	CC	CC	CC	CC	CC	CC	CC	CC	CC	CC	CC	CC	CC	CC	CC	CC	CC	CC
rs6003734	C/T	22144136	TT	TT	TT	TT	TT	TT	TT	TT	TT	TT	TT	TT	TT	TT	TT	TT	TT	TT	TT	TT	TT	TT	TT	TT	TT	TT	TT	TT	TT	TT	TT	TT	TT	TT	TT	TT	TT	TT	TT	TT	TT	TT	TT	TT	TT	TT	TT
rs11090253	C/G	22145383	CG	CC	CG	CG	CC	CC	CC	CC	GG	CG	CC	CC	CG	GG	GG	CG	CG	CC	GG	CG	GG	CG	GG	CG	CG	GG	GG	CG	CG	CC	CC	CG	GG	CC	CG	GG	CG	GG	CG	CC	GG	CC	CC	GG	CG	CG	CC
rs12169718	A/G	22145573	AG	GG	AG	AG	GG	AG	AG	GG	AA	AG	GG	GG	AG	AA	AA	GG	AG	GG	AA	AG	AA	AG	AA	AG	AG	AA	AA	AG	AG	GG	GG	AG	AA	GG	AG	AA	GG	AA	AG	GG	AA	AG	GG	AA	AA	AG	GG
rs12169802	A/G	22145731	AG	GG	AG	AG	GG	AG	AG	GG	AA	AG	GG	GG	AG	AA	AA	AG	AG	GG	AA	AG	AA	AG	AA	AG	AG	AA	AA	AG	NN	GG	GG	AG	AG	GG	AG	AA	GG	AA	AG	GG	AA	AG	GG	AA	AA	AG	GG
rs5759832	C/T	22145760	CT	TT	CT	NN	CT	CC	CC	TT	CC	CC	NN	CC	NN	CC	CC	CC	CT	CC	CC	CT	CC	CT	CC	CC	CC	CC	CC	CC	CT	NN	NN	CT	CC	CC	CT	CC	CC	CC	CC	TT	CC	CT	TT	CC	CC	CT	TT
rs5759835	C/T	22146142	CC	CC	CC	CC	CC	CC	CC	CC	CC	CC	CC	CC	CC	CC	CC	CC	CC	CC	CC	CC	CC	CC	CC	CC	CC	CC	CC	CC	CC	CC	CC	CC	CC	CC	CC	CC	CC	CC	CC	CC	CC	CC	CC	CC	CC	CC	CC
rs4822416	A/G	22146428	AG	AA	AG	AG	AA	AG	AG	AA	GG	AG	AA	AA	AG	GG	GG	AG	AG	AA	GG	AG	GG	AG	GG	AG	AG	GG	GG	AG	AG	AA	AA	AG	AG	AA	AG	GG	AA	GG	AG	AA	GG	AG	AA	GG	GG	AG	AA
rs7285434	C/T	22146569	CT	CC	CT	CT	CC	CC	CC	CC	NN	CT	CC	CC	CT	NN	TT	CT	NN	CC	TT	CT	TT	CT	TT	CT	CT	NN	TT	CT	NN	CC	CC	CT	CC	CC	CT	NN	CC	NN	CT	CC	TT	CT	CC	NN	TT	CT	CC
rs5759839	A/G	22147240	GG	GG	GG	GG	AG	AG	GG	GG	GG	AG	AG	AA	GG	GG	GG	AG	GG	AA	GG	GG	GG	GG	GG	AG	AG	GG	GG	AG	GG	GG	AG	GG	AG	AA	GG	GG	AA	GG	AG	GG	GG	GG	GG	GG	GG	GG	GG
rs5759841	C/T	22147414	CT	CC	CT	CT	CT	CT	CC	CC	TT	TT	CT	TT	CT	TT	TT	TT	CT	TT	TT	CT	TT	CT	TT	TT	TT	TT	TT	TT	CT	CC	CT	CT	TT	TT	CT	TT	TT	TT	TT	CC	TT	CT	CC	TT	TT	CT	CC
rs7289380	A/G	22147486	AG	GG	AG	AG	GG	GG	GG	GG	AA	AG	GG	GG	AG	AA	AA	AG	AG	GG	AA	AG	AA	AG	AA	AG	AG	AA	AA	AG	AG	GG	GG	AG	AG	GG	AG	AA	GG	AA	AG	GG	AA	AG	GG	AA	AA	AG	GG
rs5759844	A/G	22147891	NN	GG	GG	GG	AG	AG	GG	GG	GG	AG	AG	AA	GG	GG	GG	AG	GG	AA	GG	GG	GG	GG	GG	AG	AG	GG	GG	AG	GG	GG	AG	GG	AG	AA	GG	GG	AA	GG	AG	GG	GG	GG	GG	GG	GG	GG	GG
rs5759845	A/G	22148166	GG	GG	GG	GG	AG	AG	GG	GG	GG	AG	AG	AA	GG	GG	GG	AG	GG	AA	GG	GG	GG	GG	GG	AG	AG	GG	GG	AG	GG	GG	AG	GG	AG	AA	GG	GG	AA	GG	AG	GG	GG	GG	GG	GG	GG	GG	GG
rs2330496	G/T	22149679	TT	TT	TT	TT	TT	TT	TT	TT	TT	TT	TT	TT	TT	TT	TT	TT	TT	TT	TT	TT	TT	NN	TT	TT	TT	TT	TT	TT	TT	TT	TT	TT	TT	TT	TT	TT	TT	TT	TT	TT	TT	TT	TT	TT	TT	TT	TT
rs2330498	G/T	22149697	GT	GG	GT	GT	GT	GT	GG	GG	TT	TT	GT	TT	GT	TT	TT	TT	GT	TT	TT	GT	TT	GT	TT	TT	TT	TT	TT	TT	GT	GG	GT	GT	TT	TT	GT	TT	TT	TT	TT	GG	TT	GT	GG	TT	TT	GT	GG
rs2330499	C/T	22149708	CC	CC	CC	CC	CC	CC	CC	CC	CC	CC	CC	CC	CC	CC	CC	CC	CC	CC	CC	CC	CC	CC	CC	CC	CC	CC	CC	CC	CC	CC	CC	CC	CC	CC	CC	CC	CC	CC	CC	CC	CC	CC	CC	CC	CC	CC	CC
rs2877154	G/T	22150518	GG	GG	GG	GG	GG	GG	GG	GG	GG	GG	GG	GG	GG	GG	GG	GG	GG	GG	GG	GG	GG	GG	GG	GG	GG	GG	GG	GG	GG	GG	GG	GG	GG	GG	GG	GG	GG	GG	GG	GG	GG	GG	GG	GG	GG	GG	GG
rs5996555	C/T	22150990	TT	TT	TT	TT	CT	TT	TT	TT	TT	CT	CT	TT	TT	TT	TT	TT	TT	CT	TT	TT	TT	TT	TT	TT	TT	TT	TT	TT	TT	TT	CT	TT	TT	TT	TT	TT	CT	TT	TT	TT	TT	TT	TT	TT	TT	TT	TT
rs8138547	A/G	22151418	GG	GG	GG	GG	GG	GG	GG	GG	NN	GG	GG	GG	GG	GG	GG	GG	GG	GG	GG	GG	GG	GG	GG	GG	GG	GG	GG	GG	GG	GG	GG	GG	GG	GG	GG	GG	GG	GG	GG	GG	GG	GG	GG	GG	GG	GG	AG
rs5759847	A/C	22151430	AC	CC	AC	AC	AC	AC	CC	CC	AA	AA	AC	AA	AC	AA	AA	AA	AC	AA	AA	AC	AA	AC	AA	AA	AA	AA	AA	AA	AC	CC	AC	AC	AA	AA	AC	AA	AA	AA	AA	CC	AA	AC	CC	AA	AA	AC	CC
rs131302	A/T	22155816	AA	AA	AA	AA	AA	AA	AA	AA	AA	AA	AA	AA	AA	AA	AA	AA	AA	AA	AA	AA	AA	AA	AA	AA	AA	AA	AA	AA	AA	AA	AA	AA	AA	AA	AA	AA	AA	AA	AA	AA	AA	AA	AA	AA	AA	AA	AA
rs131303	C/T	22155928	CC	CC	CC	CC	CT	CC	CC	CC	CC	CT	CT	CC	CC	CC	CC	CC	CC	CT	CC	CC	CC	CC	CC	CC	CC	CC	CC	CC	CC	CC	CT	CC	CC	CC	CC	CC	CT	CC	CC	CC	CC	CC	CC	CC	CC	CC	CC
rs131305	A/G	22156549	GG	GG	GG	GG	AG	GG	GG	GG	GG	AG	AG	GG	GG	GG	GG	GG	GG	AG	GG	GG	GG	GG	GG	GG	GG	GG	GG	GG	GG	GG	AG	GG	GG	GG	GG	GG	AG	GG	GG	GG	GG	GG	GG	GG	GG	GG	GG
rs7290428	A/G	22156586	GG	GG	GG	GG	GG	AG	GG	GG	GG	GG	GG	AA	GG	NN	GG	AG	GG	AG	GG	GG	GG	GG	GG	NN	AG	GG	GG	AG	GG	GG	GG	GG	AG	AA	GG	GG	NN	GG	AG	GG	GG	GG	GG	GG	GG	GG	GG
rs140154	C/T	22156675	CT	TT	CT	CT	CT	CC	CT	TT	CC	CC	CT	CC	CT	CC	CC	CC	CT	CC	CC	CT	CC	CT	CC	CC	CC	CC	CC	CC	CT	NN	CT	CT	CC	CC	CT	CC	CC	CC	CC	TT	CC	CT	TT	CC	CC	CT	TT
rs6003737	A/G	22156817	GG	GG	GG	GG	GG	GG	GG	GG	GG	GG	GG	GG	GG	GG	GG	GG	GG	GG	GG	GG	GG	GG	GG	GG	GG	GG	GG	GG	NN	GG	GG	GG	GG	GG	GG	GG	GG	GG	GG	GG	GG	GG	GG	GG	GG	GG	GG
rs6003738	A/G	22156845	GG	GG	GG	GG	GG	GG	GG	GG	GG	GG	GG	GG	GG	GG	GG	GG	GG	GG	GG	GG	GG	GG	GG	GG	GG	GG	GG	GG	GG	GG	GG	GG	GG	GG	GG	GG	GG	GG	GG	GG	GG	GG	GG	GG	GG	GG	GG
rs7290879	A/G	22156866	GG	GG	GG	GG	GG	AA	AG	GG	GG	GG	GG	AA	GG	GG	GG	AG	GG	AG	GG	GG	GG	GG	GG	AG	AG	GG	GG	AG	GG	GG	GG	GG	AG	AA	GG	GG	AG	GG	AG	GG	GG	GG	GG	GG	GG	GG	GG
rs140152	A/G	22157304	AG	AA	AG	AG	AG	GG	AG	AA	GG	GG	AG	GG	AG	GG	GG	GG	AG	GG	GG	AG	GG	AG	GG	GG	GG	GG	GG	GG	AG	AA	AG	AG	GG	GG	AG	GG	GG	GG	GG	AA	GG	AG	AA	GG	GG	AG	AA
rs17002022	A/G	22157584	GG	GG	GG	GG	GG	AA	AG	GG	GG	GG	GG	AA	GG	GG	GG	AG	GG	AG	GG	GG	GG	GG	GG	AG	AG	GG	GG	AG	GG	GG	GG	GG	NN	AA	GG	GG	AG	GG	AG	GG	GG	GG	GG	GG	GG	GG	GG
rs9620278	A/G	22157836	AG	AA	AG	AG	AA	AA	AA	AA	GG	AG	AA	AA	AG	GG	GG	AG	AG	AA	GG	AG	GG	AG	GG	AG	AG	GG	GG	AG	AG	AA	AA	AG	AG	AA	AG	GG	AA	GG	AG	AA	GG	AG	AA	GG	GG	AG	AA
rs12171063	C/G	22158472	CC	CC	CC	CC	CC	CC	CC	CC	CC	CC	CC	CC	CC	CC	CC	CC	CC	CC	CC	CC	CC	CC	CC	CC	CC	CC	CC	CC	CC	CC	CC	CC	CC	CC	CC	CC	CC	CC	CC	CC	CC	CC	CC	CC	CC	CC	CC
rs4822418	A/G	22159461	AG	GG	AG	AG	GG	GG	GG	GG	AA	AG	GG	GG	AG	AA	AA	AG	AG	GG	AA	AG	AA	AG	AA	AG	AG	AA	AA	AG	AG	GG	GG	AG	AG	GG	AG	AA	GG	AA	AG	GG	AA	AG	GG	AA	AA	AG	GG
rs6003740	A/G	22159623	GG	GG	GG	GG	GG	AG	GG	GG	GG	GG	GG	AA	GG	GG	GG	AG	GG	AG	GG	GG	GG	GG	GG	AG	AG	GG	GG	AG	GG	GG	GG	GG	AG	AA	GG	GG	AG	GG	AG	GG	GG	GG	GG	GG	GG	GG	GG
rs5996559	C/G	22160373	CC	CC	CC	CC	CC	CC	CC	CC	CC	CC	CC	CC	CC	CC	CC	CC	CC	CC	CC	CC	CC	CC	CC	CC	CC	CC	CC	CC	CC	CC	CC	CC	CC	CC	CC	CC	CC	CC	CC	CC	CC	CC	CC	CC	CC	CC	CC
rs131313	A/T	22163339	TT	TT	AT	AT	AA	TT	NN	AA	TT	AT	AA	TT	TT	TT	TT	AT	NN	AT	TT	AT	TT	AT	TT	TT	TT	TT	TT	TT	AT	TT	AT	TT	TT	AT	AT	TT	AT	TT	TT	AA	TT	TT	AT	TT	TT	AT	AT
rs131320	C/G	22164373	CC	CG	CG	CG	GG	CG	CG	GG	CC	CG	GG	GG	CG	CC	CC	CG	CG	CG	CC	CG	CG	CG	CG	CG	CC	CC	CC	CG	CG	GG	CG	CC	CG	CG	CG	CC	GG	CC	CG	GG	CC	GG	GG	CC	CG	CG	CG
rs2330510	G/T	22164462	TT	TT	TT	TT	TT	TT	TT	TT	TT	TT	TT	TT	TT	TT	TT	TT	TT	TT	TT	TT	TT	TT	TT	TT	TT	TT	TT	TT	TT	TT	TT	TT	TT	TT	TT	TT	TT	TT	TT	TT	TT	NN	TT	TT	TT	TT	TT
rs9612360	C/G	22164813	CC	CC	CC	CC	CC	CG	CC	CC	CC	CC	CC	GG	CG	CC	CC	CC	CC	CC	CC	CC	CG	CC	CG	CG	CC	CC	CC	CG	CC	GG	CC	CC	CC	CC	CC	CC	CG	CC	CG	CC	CC	GG	CG	CC	CG	CC	CC
rs17543753	A/C	22164889	CC	CC	CC	CC	CC	AC	CC	CC	CC	CC	CC	AA	AC	CC	CC	CC	CC	CC	CC	CC	AC	CC	AC	AC	CC	CC	CC	AC	CC	AA	CC	CC	CC	CC	CC	CC	AC	CC	AC	CC	CC	AA	AC	CC	AC	CC	CC
rs140156	A/C	22165039	CC	AC	AC	AC	AA	CC	AC	AA	CC	AC	AA	CC	CC	CC	CC	AC	AC	AC	CC	AC	CC	AC	CC	CC	CC	CC	CC	CC	AC	CC	AC	CC	AC	AC	AC	CC	AC	CC	CC	AA	CC	CC	AC	CC	CC	AC	AC
rs131329	A/G	22166045	GG	AG	AG	AG	AA	GG	AG	AA	GG	AG	AA	GG	GG	GG	AG	AG	AG	AG	GG	AG	GG	AG	GG	GG	GG	GG	GG	GG	AG	GG	AG	GG	AG	AG	AG	GG	AG	GG	GG	AA	GG	GG	AG	GG	GG	AG	AG
rs140157	C/T	22166819	CC	CT	CT	CT	TT	CC	CT	TT	CC	CT	TT	CC	CC	CC	CC	CT	CT	CT	CC	CT	CC	CT	CC	CC	CC	CC	CC	CC	CT	CC	CT	CC	CT	CT	CT	CC	CT	CC	CC	TT	CC	CC	CT	CC	CC	CT	CT
rs140158	C/G	22166820	CC	CG	CG	CG	GG	CC	CG	GG	CC	CG	GG	CC	CC	CC	CC	CG	CG	CG	CC	CG	CC	CG	CC	CC	CC	CC	CC	CC	CG	CC	CG	CC	CG	CG	CG	CC	CG	NN	CC	GG	CC	CC	CG	CC	CC	CG	CG
rs140159	C/T	22168745	CC	CT	CT	CT	TT	CC	CT	TT	CC	CT	TT	CC	CC	CC	CC	CT	CT	CT	CC	CT	CC	CT	CC	CC	CC	CC	CC	CC	CT	CC	CT	CC	CT	CT	CT	CC	CT	CC	CC	TT	CC	CC	CT	CC	CC	CT	CT
rs12628142	C/T	22168781	CC	CC	CC	CC	CC	CC	CC	CC	CC	CC	CC	CC	CC	CC	CC	CC	CC	CC	CC	CC	CC	CC	CC	CC	CC	CC	CC	CC	CC	NN	CC	CC	CC	CC	CC	CC	CC	CT	CC	CC	CC	CC	CC	CC	CC	CC	CC
rs131338	C/G	22168833	CC	CG	CG	CG	GG	CC	CG	GG	CC	CG	GG	CC	NN	CC	CC	CG	CG	CG	CC	CG	CC	CG	NN	CC	CC	NN	CC	CC	CG	CC	NN	CC	CG	CG	CG	NN	CG	NN	CC	GG	CC	CC	CG	CC	CC	CG	CG
rs12158708	A/G	22168940	AA	AA	AA	AA	AA	AA	AA	AA	AA	AA	AA	AA	AA	NN	AA	AA	AA	AA	AA	AA	AA	AA	NN	AA	AA	AA	AA	AA	AA	NN	AA	AA	AA	AA	AA	AA	AA	AA	AA	AA	AA	AA	AA	AA	AA	AA	AA
rs9612361	C/T	22169091	CC	CC	CC	CC	CC	CT	CC	CC	CC	CC	CC	TT	CT	CC	CC	CC	CC	CC	CC	CC	CT	CC	CT	CT	CC	CC	CC	CT	CC	NN	CC	CC	CC	CC	CC	CC	NN	CC	CT	CC	CC	TT	CT	CC	CT	CC	CC
rs9608151	G/T	22169286	GG	GG	GG	GG	GG	GT	GG	GG	GG	GG	GG	TT	GT	GG	GG	GG	GG	GG	GG	GG	GT	GG	TT	GT	GG	GG	GG	GT	GG	NN	GG	GG	GG	GG	GG	GG	NN	GG	GT	GG	GG	TT	GT	GG	GT	GG	GG
rs131341	G/T	22169467	GG	GT	GT	GT	TT	GG	GT	TT	GG	GT	TT	GG	GG	GG	GG	GT	GT	GT	GG	GT	GG	GT	GG	GG	GG	GG	GG	GG	GT	GG	GT	GG	GT	GT	GT	GG	GT	GG	GG	TT	GG	GG	GT	GG	GG	GT	GT
rs13340083	C/T	22171406	TT	TT	TT	TT	TT	TT	NN	TT	TT	TT	TT	TT	TT	TT	TT	TT	TT	NN	NN	TT	TT	TT	TT	TT	TT	TT	TT	TT	TT	TT	TT	TT	TT	TT	TT	TT	NN	TT	TT	TT	TT	TT	TT	TT	TT	TT	TT
rs12159935	C/T	22171973	CC	CC	CC	CC	CC	CC	CC	CC	CC	CC	CC	CC	CC	CC	CC	CC	CC	CC	CC	CC	CC	CC	CC	CC	CC	CC	CC	CC	CC	CC	CC	CC	CC	CC	CC	CC	CC	CC	CC	CC	CC	CC	CC	NN	CC	CC	CC
rs131346	C/T	22172540	CC	CT	CT	CT	TT	CC	NN	TT	CC	CT	TT	CC	CC	CC	CC	CT	CT	NN	CC	CT	CC	CT	CC	CC	CC	CC	CC	CC	CT	CC	CT	CC	NN	CT	CT	CC	NN	CC	CC	TT	CC	CC	CT	CC	CC	CT	CT
rs5996562	C/G	22172818	CC	CC	CC	CC	CC	CC	NN	CC	CC	CC	CC	CC	NN	CC	CC	CC	CC	CC	CC	CC	CC	CC	CC	CC	CC	CC	CC	CC	CC	CC	CC	CC	CC	CC	CC	CC	CC	CC	CC	CC	CC	CC	CC	CC	CC	CC	CC
rs5996564	G/T	22173439	GG	GG	GG	GG	GG	GG	GG	GG	GG	GG	GG	GG	GG	GG	GG	GG	GG	GG	GG	GG	GG	GG	GG	GG	GG	GG	GG	GG	GG	GG	GG	GG	GG	GG	GG	GG	GG	GG	GG	GG	GG	GT	GG	GG	GT	GG	GG
rs131349	C/T	22173675	TT	CT	CT	CT	CC	TT	CT	CC	TT	CT	CC	TT	TT	TT	TT	CT	CT	CT	TT	CT	TT	CT	TT	TT	TT	TT	TT	TT	CT	TT	CT	TT	CT	CT	CT	TT	CT	TT	TT	CC	TT	TT	CT	TT	TT	CT	CT
rs1612189	A/G	22174366	AA	AG	AG	AG	GG	AA	NN	GG	AG	AG	GG	AA	AA	AA	AA	AG	AG	NN	AA	AG	AA	AG	AA	AA	AA	AA	AA	AG	AG	AA	AG	AA	AG	AG	AG	AA	NN	AG	AA	GG	AA	AA	AG	AA	AA	AG	AG
rs12159208	C/G	22175271	GG	GG	GG	GG	GG	GG	GG	GG	GG	GG	GG	GG	GG	GG	GG	GG	GG	GG	GG	GG	GG	GG	GG	GG	GG	GG	GG	GG	GG	GG	GG	GG	GG	GG	GG	GG	GG	GG	GG	GG	GG	CG	GG	GG	CG	GG	GG
rs140161	A/G	22175547	GG	AG	AG	AG	AA	GG	AG	AA	AG	AG	AA	GG	GG	NN	GG	AG	AG	NN	GG	AG	GG	AG	GG	GG	GG	GG	GG	AG	AG	GG	AG	GG	NN	AG	AG	GG	NN	AG	GG	AA	GG	AG	AG	GG	AG	AG	AG
rs131351	A/G	22176120	GG	AG	AG	AG	AA	GG	AG	AA	AG	AG	AA	GG	GG	GG	GG	AG	AG	AG	GG	AG	GG	AG	GG	GG	GG	GG	GG	AG	AG	GG	AG	GG	AG	AG	AG	GG	AG	AG	GG	AA	GG	GG	AG	GG	GG	AG	AG
rs1108741	A/G	22176520	GG	GG	NN	GG	NN	GG	NN	GG	GG	GG	GG	GG	NN	NN	GG	GG	GG	NN	GG	GG	GG	GG	GG	NN	GG	GG	GG	GG	GG	GG	GG	AG	GG	GG	GG	GG	NN	GG	GG	GG	NN	GG	GG	GG	GG	GG	AG
rs131352	A/G	22176777	GG	AG	AG	AG	NN	GG	NN	AA	AG	AG	NN	GG	GG	GG	GG	AG	AG	GG	GG	AG	GG	AG	GG	GG	GG	GG	GG	AG	AG	GG	AG	GG	AG	AG	AG	GG	GG	AG	GG	AA	GG	GG	AG	GG	GG	AG	AG
rs6003749	A/G	22176820	GG	GG	GG	GG	GG	GG	NN	GG	GG	GG	GG	GG	GG	GG	GG	GG	GG	NN	GG	GG	GG	GG	GG	GG	GG	GG	GG	GG	GG	GG	GG	GG	GG	GG	GG	GG	NN	GG	GG	GG	GG	GG	GG	GG	GG	GG	GG
rs11912272	A/C	22176835	AA	AA	AA	AA	AA	AA	NN	AA	AA	AA	AA	AA	AA	AA	AA	AA	AA	NN	AA	AA	AA	AA	AA	AA	AA	AA	AA	AA	AA	AA	AA	AA	AA	AA	AA	AA	NN	AA	AA	AA	AA	AA	AA	AA	AA	AA	AA
rs5759855	A/C	22179044	AA	AC	AC	AC	CC	CC	CC	CC	AC	AC	CC	CC	AC	AA	AA	AC	AC	AC	AA	AC	AC	AC	AC	AC	AA	AA	AA	CC	AC	CC	AC	AA	AC	AC	AC	AA	CC	AC	AC	CC	AA	CC	CC	AA	AC	AC	AC
rs5759858	A/G	22179802	GG	GG	GG	GG	GG	AG	AG	GG	GG	GG	GG	GG	GG	GG	GG	GG	GG	GG	GG	GG	GG	GG	AG	GG	GG	GG	GG	GG	GG	GG	GG	GG	GG	GG	GG	GG	GG	GG	GG	GG	GG	AG	GG	GG	GG	GG	GG
rs4822421	A/C	22182072	CC	CC	CC	CC	CC	CC	CC	CC	AC	AC	CC	CC	CC	CC	CC	CC	CC	CC	CC	CC	CC	CC	CC	CC	CC	CC	AC	CC	CC	CC	CC	CC	AC	CC	CC	CC	AC	CC	CC	CC	CC	CC	AC	CC	CC	CC	CC
rs4822422	A/G	22182494	AG	AG	GG	GG	GG	AG	GG	GG	AG	AG	GG	AA	AG	GG	GG	GG	GG	GG	GG	GG	AG	AG	GG	AG	GG	GG	AG	AG	GG	AG	GG	GG	AG	GG	GG	GG	AA	AG	AG	GG	GG	AG	AG	GG	GG	GG	GG
rs5996566	A/C	22183909	AA	AA	AA	AA	AA	AC	AC	AA	AC	AC	AA	AA	AA	AA	AA	AA	AA	AA	AA	AA	AA	AA	AA	AA	AA	AA	AC	AA	AA	AA	AA	AA	AC	AA	AA	AA	AC	AA	AA	AA	AA	AA	AC	AA	AA	AA	AA
rs915580	C/G	22184125	CC	CC	CC	CC	CC	CG	CG	CC	CG	CG	CC	CC	CC	CC	CC	CC	CC	CC	CC	CC	CC	CC	CC	CC	CC	CC	CG	CC	CC	CC	CC	CC	CG	CC	CC	CC	CG	CC	CC	CC	CC	CC	CG	CC	CC	CC	CC
rs738781	A/G	22184282	AA	AA	AA	AA	AA	AG	AG	AA	AG	AG	AA	AA	AA	AA	AA	AA	AA	AA	AA	AA	AA	AA	AA	AA	AA	AA	AG	AA	AA	AA	AA	AA	AG	AA	AA	AA	AG	AA	AA	AA	AA	AA	AG	AA	AA	AA	AA
rs738782	C/T	22184533	TT	TT	TT	TT	TT	CT	CT	TT	CT	CT	TT	TT	TT	TT	TT	TT	TT	TT	TT	TT	TT	TT	TT	TT	TT	TT	CT	TT	TT	TT	TT	TT	CT	TT	TT	TT	CT	TT	TT	TT	TT	TT	CT	TT	TT	TT	TT
rs915583	G/T	22184860	GG	GG	GG	GG	GG	GT	GT	GG	GT	GT	GG	GG	GG	GG	GG	GG	GG	GG	GG	GG	GG	GG	GG	GG	GG	GG	GT	GG	GG	GG	GG	GG	GT	GG	GG	GG	GT	GG	GG	GG	GG	GG	GT	GG	GG	GG	GG
rs1811021	A/G	22184964	AA	AA	AA	AA	AA	AG	AG	AA	AG	AG	AA	AA	AA	AA	AA	AA	AA	AA	AA	AA	AA	AA	AA	AA	AA	AA	AG	AA	AA	AA	AA	AA	AG	AA	AA	AA	AG	AA	AA	AA	AA	AA	AG	AA	AA	AA	AA
rs2330512	C/T	22185154	CC	CC	CC	CC	CC	CT	CT	CC	CT	CT	CC	CC	CC	CC	CC	CC	CC	CC	CC	CC	CC	CC	CC	CC	CC	CC	CT	CC	CC	CC	CC	CC	CT	CC	CC	CC	CT	CC	CC	CC	CC	CC	CT	CC	CC	CC	CC
rs5759867	A/G	22185522	GG	GG	GG	GG	GG	GG	GG	GG	AG	AG	GG	GG	GG	GG	GG	GG	GG	GG	GG	GG	GG	GG	GG	GG	GG	GG	AG	GG	GG	GG	GG	GG	AG	GG	GG	GG	AG	GG	GG	GG	GG	GG	AG	GG	GG	GG	GG
rs5759868	A/G	22185657	AG	GG	GG	AG	GG	GG	GG	GG	AG	AA	AG	GG	GG	GG	AG	GG	AG	GG	GG	AG	GG	GG	GG	AG	AG	AG	AG	GG	AG	GG	GG	GG	AA	GG	AG	AA	AG	GG	GG	GG	AG	GG	AG	GG	GG	AG	GG
rs12157529	A/G	22185755	GG	GG	GG	GG	GG	AG	AG	GG	GG	GG	GG	GG	GG	GG	GG	GG	GG	GG	GG	GG	GG	GG	GG	GG	GG	GG	GG	GG	GG	GG	GG	GG	GG	GG	GG	GG	GG	GG	GG	GG	GG	GG	GG	GG	GG	GG	GG
rs12157976	A/G	22185943	AA	AA	AA	AA	AA	AG	AG	AA	AA	AA	AA	AA	AA	AA	AA	AA	AA	AA	AA	AA	AA	AA	AA	AA	AA	AA	AA	AA	AA	AA	AA	AA	AA	AA	AA	AA	AA	AA	AA	AA	AA	AA	AA	AA	AA	AA	AA
rs12167450	C/G	22186789	GG	GG	GG	GG	GG	CG	CG	GG	GG	GG	GG	GG	GG	GG	GG	GG	GG	GG	GG	GG	GG	GG	GG	GG	GG	GG	GG	GG	GG	GG	GG	GG	GG	GG	GG	GG	GG	GG	GG	GG	GG	GG	GG	GG	GG	GG	GG
rs2330513	C/T	22188582	CC	CC	CC	CC	CC	CC	CC	CC	CC	CC	CC	CC	CC	CC	CC	CC	CC	CC	CC	CC	CC	CC	CC	CC	CC	CC	CC	CC	CC	CC	CC	CC	CC	CC	CC	CC	CC	CC	CC	CC	CC	CC	CC	CC	CC	CC	CC
rs9624200	A/G	22188672	AA	AA	AA	AA	AA	AG	AG	AA	AA	AA	AA	AA	AA	AA	AA	AA	AA	AA	AA	AA	AA	AA	AA	AA	AA	AA	AA	AA	AA	AA	AA	AA	AA	AA	AA	AA	AA	AA	AA	AA	AA	AA	AA	AA	AA	AA	AA
rs131356	C/T	22190188	CT	TT	TT	CT	TT	TT	TT	TT	TT	CT	CT	TT	TT	TT	CT	TT	CT	TT	TT	CT	TT	TT	TT	CT	CT	CT	TT	TT	CT	TT	TT	TT	CT	TT	CT	NN	TT	TT	TT	TT	CT	TT	TT	TT	TT	CT	TT
rs131357	C/T	22190506	CT	CC	CC	CT	CC	CC	CC	CC	CC	CT	CT	CC	CC	CC	NN	CC	CT	CC	CC	CT	CC	CC	CC	CT	CT	CT	CC	CC	CT	CC	CC	CC	CT	CC	CT	TT	CC	CC	CC	CC	CT	CC	CC	CC	CC	CT	CC
rs131359	A/G	22190874	GG	GG	GG	GG	GG	GG	GG	GG	AG	AG	GG	GG	GG	GG	GG	GG	GG	GG	GG	GG	GG	GG	GG	GG	GG	GG	AG	GG	GG	GG	GG	GG	AG	GG	GG	GG	AG	GG	GG	GG	GG	GG	AG	GG	GG	GG	GG
rs1892707	C/T	22191112	CC	CC	CC	CC	CC	CT	CT	CC	CC	CC	CC	CC	CC	CC	CC	CC	CC	CC	CC	CC	CC	CC	CC	CC	CC	CC	CC	CC	CC	CC	CC	CC	CC	CC	CC	CC	CC	CC	CC	CC	CC	CC	CC	CC	CC	CC	CC
rs107261	A/G	22192788	AG	AA	AA	AG	AA	AA	AA	AA	AA	AG	AG	AA	AA	AA	AG	AA	AG	AA	AA	AG	AA	AA	AA	AG	AG	AG	AA	AA	AG	AA	AA	AA	AG	AA	AG	GG	AA	AA	AA	AA	AG	AA	AA	AA	AA	AG	AA
rs4328733	A/G	22194533	GG	GG	GG	GG	GG	GG	GG	GG	GG	GG	GG	GG	GG	GG	GG	GG	GG	GG	GG	GG	GG	GG	GG	GG	GG	GG	GG	GG	GG	GG	GG	GG	GG	GG	GG	GG	GG	GG	GG	GG	GG	GG	GG	GG	GG	GG	GG
rs13055851	A/G	22194781	AA	AA	AA	AA	AA	NN	AA	AA	NN	NN	AA	AA	AA	AA	AA	AA	AA	AA	AA	AA	AA	AA	AA	AA	AA	AA	AA	AA	AA	AA	AA	AA	NN	AA	AA	AA	AA	AA	AA	AA	AA	AA	AA	AA	AA	AA	NN
rs5751691	A/G	22196318	GG	AG	AA	AG	AA	GG	NN	AA	NN	GG	AG	GG	AG	AA	AG	AA	AG	AA	AA	AG	AG	AG	AA	GG	AG	AG	GG	AG	AG	AG	AA	AA	GG	AA	AG	GG	GG	AG	AG	AA	AG	AG	AG	AG	AA	AG	AA
rs4822423	C/T	22197924	CT	TT	TT	CT	TT	CT	CT	TT	CT	CC	CT	TT	TT	TT	CT	TT	CT	TT	TT	CT	TT	TT	TT	CT	CT	CT	CT	TT	CT	TT	TT	TT	CC	TT	CT	CC	CT	TT	TT	TT	CT	TT	CT	CT	TT	CT	TT
rs6003775	C/T	22199046	CC	CC	CC	CC	CC	CC	CC	CC	CC	CC	CC	CC	CC	CC	CC	CC	CC	CC	CC	CC	CC	CC	CC	CC	CC	CC	CC	CC	CC	CC	CC	CC	CC	CC	CC	CC	CC	NN	CC	CC	CC	CC	CC	CC	CC	CC	CC
rs131381	A/T	22199059	AT	AA	AA	AT	AA	AA	AA	AA	AA	AT	AT	AA	AA	AA	AT	AA	AT	AA	AA	AT	AA	AA	AA	AT	AT	AT	AA	AA	AT	AA	AA	AA	AT	AA	AT	NN	AA	AA	AA	AA	AT	AA	AA	AT	AA	AT	AA
rs131382	C/T	22199130	CT	CC	CC	CT	CC	CC	CC	CC	CC	CT	NN	CC	CC	CC	CT	CC	CT	CC	CC	CT	CC	CC	CC	CT	CT	CT	CC	CC	CT	CC	CC	CC	CT	CC	CT	TT	CC	CC	CC	CC	CT	CC	CC	CT	CC	CT	CC
rs6003777	C/G	22199275	GG	GG	GG	GG	GG	GG	GG	GG	GG	GG	GG	GG	GG	GG	GG	GG	GG	GG	GG	GG	GG	GG	GG	GG	GG	GG	GG	GG	GG	GG	GG	GG	GG	GG	GG	GG	GG	GG	GG	GG	GG	GG	GG	GG	GG	GG	GG
rs131384	C/T	22199391	CT	CC	CC	CT	CC	CC	CC	CC	CC	CT	CT	CC	CC	CC	CT	CC	CT	CC	CC	CT	CC	CC	CC	CT	CT	CT	CC	CC	CT	CC	CC	CC	CT	CC	CT	TT	CC	CC	CC	CC	CT	CC	CC	CT	CC	CT	CC
rs2330514	A/G	22199784	AG	AA	AA	AG	AA	AG	AG	AA	AG	GG	AG	AA	AA	AA	AG	AA	AG	AA	AA	AG	AA	AA	AA	AG	AG	AG	AG	AA	AG	AA	AA	AA	GG	AA	AG	GG	AG	AA	AA	AA	AG	AA	AG	AG	AA	AG	AA
rs2330515	A/G	22199912	AG	AA	AA	AG	AA	AG	AG	AA	AG	GG	AG	AA	AA	AA	AG	AA	AG	AA	AA	AG	AA	AA	AA	AG	AG	AG	AG	AA	AG	AA	AA	AA	GG	AA	AG	GG	AG	AA	AA	AA	AG	AA	AG	AG	AA	AG	AA
rs2211894	A/G	22200528	AG	AA	NN	AG	AA	AG	AG	NN	AA	AG	AG	AA	AA	AA	AG	AA	AG	AA	AA	AG	AA	AA	NN	AG	AG	AG	AA	AA	AG	AA	NN	AA	GG	AA	AG	GG	AG	NN	AA	AA	AG	AA	AG	AG	AA	AG	AA
rs131385	A/G	22200698	GG	GG	GG	GG	GG	GG	GG	GG	GG	GG	GG	GG	GG	GG	GG	GG	GG	GG	GG	GG	GG	GG	GG	GG	GG	GG	GG	GG	GG	GG	GG	GG	AG	GG	GG	GG	AG	GG	GG	GG	GG	GG	AG	GG	GG	GG	GG
rs9612370	G/T	22201042	GT	TT	TT	GG	GT	GT	GT	GG	TT	GT	GG	TT	TT	TT	GT	GT	GT	TT	TT	GT	TT	TT	TT	GT	GT	GT	TT	TT	GT	TT	TT	TT	GG	TT	GG	GG	GT	NN	TT	TT	GT	TT	GT	GT	TT	GT	TT
rs131387	C/T	22201201	CT	TT	NN	CC	CT	TT	TT	CC	CT	CC	CC	TT	TT	NN	CT	CT	CT	TT	TT	CT	TT	TT	TT	CT	CT	CT	CT	TT	CT	NN	NN	TT	CT	TT	CC	CC	TT	TT	TT	TT	CT	TT	TT	TT	TT	CT	TT
rs9612371	C/T	22201825	CT	CT	CC	CC	CC	CC	CC	CC	CC	CC	CC	CT	CT	CC	CC	CC	CC	CT	TT	CC	CC	CT	CC	CT	CC	CC	CT	CT	CC	CC	CC	CC	CC	CC	CC	CC	CT	CT	CT	CC	CC	CC	CC	CT	CT	CC	CC
rs6003782	C/G	22202134	CG	GG	CG	CG	CG	CG	CG	CG	GG	CG	CG	GG	CG	CG	CG	CG	CG	CG	GG	CG	CC	GG	GG	CG	CG	CG	GG	GG	CG	GG	GG	GG	CC	GG	CG	CC	CG	GG	GG	GG	CG	GG	GG	CG	GG	CG	GG
rs131390	A/G	22202195	GG	GG	GG	GG	GG	GG	GG	GG	GG	GG	GG	GG	GG	GG	GG	GG	GG	AG	GG	GG	GG	GG	GG	GG	GG	GG	GG	GG	GG	GG	GG	GG	AG	NN	GG	GG	AG	GG	GG	GG	NN	GG	GG	AG	GG	GG	GG
rs12169250	C/G	22202382	GG	GG	GG	GG	GG	GG	GG	GG	GG	GG	GG	GG	GG	GG	GG	GG	GG	GG	GG	GG	GG	GG	GG	GG	GG	GG	GG	GG	GG	GG	GG	GG	GG	GG	GG	GG	GG	NN	GG	GG	GG	GG	GG	GG	GG	GG	GG
rs4820556	A/G	22202936	AG	AA	AA	AG	AG	AG	AG	AG	AG	GG	AG	AA	AA	AA	AG	AG	AG	AA	AA	AG	AG	AA	AA	AG	AG	AG	AG	AA	AA	AA	AA	AA	AG	AA	AG	GG	AA	NN	AG	AA	AA	AA	AA	AA	AA	AG	AA
rs2877155	A/G	22203689	GG	GG	GG	GG	GG	GG	GG	GG	GG	GG	GG	GG	GG	GG	GG	GG	GG	GG	GG	GG	GG	GG	GG	GG	GG	GG	GG	GG	GG	GG	GG	GG	GG	GG	GG	GG	GG	NN	GG	GG	GG	GG	GG	GG	GG	GG	GG
rs9624206	C/T	22203741	CT	CC	CC	CT	CT	CT	CT	CT	CT	TT	CT	CC	CC	CC	CT	CT	CT	CC	CC	CT	CT	CC	CC	CT	CT	CT	CT	CC	CC	CC	CC	CC	CT	CC	CT	TT	CC	NN	CC	CC	CC	CT	CC	CC	CC	CT	CC
rs7292958	G/T	22205177	GG	GG	GG	GG	GG	GG	GG	GG	GG	GG	GG	GG	GG	GG	GG	GG	GG	GG	GG	GG	GG	GG	GG	GG	GG	GG	GG	GG	GG	GG	GG	GG	GG	GG	GG	GG	GG	GG	GG	GG	GG	GG	GG	GG	GG	GG	GG
rs7285184	C/T	22205374	CC	CC	CC	CC	CC	CC	CC	CC	CC	CC	CC	CC	CC	CC	CC	CC	CC	CC	CC	CC	CC	CC	CC	CC	CC	CC	CC	CC	CC	CC	CC	CC	CC	CC	CC	CC	CC	CC	CC	CC	CC	CC	CC	CC	CC	CC	CC
rs131391	A/C	22205858	CC	CC	AC	AC	CC	CC	CC	AC	AC	CC	AC	CC	AC	AC	CC	CC	CC	AC	CC	CC	AC	CC	CC	CC	CC	CC	CC	AA	CC	CC	CC	CC	CC	CC	AC	CC	CC	NN	AA	CC	AC	CC	AC	AC	CC	CC	CC
rs140168	C/G	22206408	CC	CC	CC	CC	CC	CC	CC	CC	CC	CC	CC	CC	CC	CC	CC	CC	CC	CC	CC	CC	CC	CC	CC	NN	CC	CC	CC	CC	CC	CC	CC	CC	CG	CC	CC	CC	CG	CG	CC	CC	CC	CC	CC	CC	CC	CC	CC
rs5996572	C/G	22206638	GG	GG	GG	GG	GG	GG	GG	GG	GG	GG	GG	GG	GG	GG	GG	GG	GG	GG	GG	GG	GG	GG	GG	GG	GG	GG	GG	GG	GG	GG	GG	GG	GG	GG	GG	GG	GG	GG	GG	GG	GG	GG	GG	GG	GG	GG	GG
rs131392	C/G	22207257	CG	CG	CG	CG	CG	GG	GG	CG	GG	GG	GG	GG	CC	CG	GG	CG	GG	CC	CC	GG	CG	CG	GG	GG	CG	GG	GG	CG	CG	GG	GG	CG	CG	CG	GG	GG	CG	CG	CG	GG	CG	GG	CG	CC	CG	GG	GG
rs5751694	C/T	22207471	CC	CC	CC	CC	CC	CC	CC	CC	CC	CC	CC	CC	CC	CC	CC	CC	CC	CC	CC	CC	CC	CC	CC	CC	CC	CC	CC	CC	CC	CC	CC	CC	CC	CC	CC	CC	CC	CC	CC	CC	CC	CC	CC	CC	CC	CC	CC
rs140169	C/T	22207689	CC	CC	CC	CC	CC	CC	CC	CC	CC	CC	CC	CC	NN	CC	CC	CC	CC	CC	CC	CC	CC	CC	CC	CC	CC	CC	CC	CC	CC	CC	CC	CC	CC	CC	CC	CC	CC	CC	CC	CC	CC	CC	CC	CC	CC	CC	CC
rs4822424	C/G	22207733	CG	CG	GG	GG	GG	GG	GG	GG	GG	GG	GG	GG	GG	GG	GG	CG	CG	GG	CC	GG	GG	GG	GG	GG	GG	GG	GG	CG	GG	GG	GG	GG	CG	GG	GG	GG	CG	CG	CG	GG	GG	GG	GG	CG	CG	GG	GG
rs7286533	C/T	22208658	CC	NN	CC	CC	CT	CC	CC	CC	CC	CC	CC	CC	CC	CC	CC	CC	CC	CT	CC	NN	CC	CC	CC	CC	CT	CC	CC	CT	CC	CC	NN	CC	CC	CT	CC	CC	NN	CT	CT	CC	CC	CC	CT	CC	CC	CC	CC
rs8137773	A/T	22208808	AT	AT	AA	AA	AA	AA	AA	AA	AA	AA	AA	AA	AA	AA	AA	AT	AT	AA	TT	AA	AA	AA	AA	AA	AA	AA	AA	AT	AA	AA	AA	AA	AT	AA	AA	AA	AT	AT	AT	AA	AA	AA	AA	AT	AT	AA	AA
rs131393	C/T	22209339	CC	CC	CT	CT	CC	CC	CC	CT	CC	CC	CC	CC	TT	CT	CC	CC	CC	CT	CC	CT	CT	CT	CC	CC	CC	CC	CC	CC	CT	CC	CC	CT	CC	CC	CC	CC	CC	CC	CC	CC	CT	CC	CC	CT	CC	CT	CC
rs25271	A/T	22209817	AT	AT	AT	AT	AT	AA	AA	AT	AA	AA	AA	AA	TT	AT	AA	AT	AT	TT	TT	AT	AT	AT	AA	AA	AT	AA	AA	TT	AT	AA	AA	AT	AT	AT	AA	AA	AT	TT	TT	AA	AT	AA	AT	TT	AT	AT	AA
rs6003783	C/T	22210999	CC	CC	CC	CC	CC	CC	CC	CC	CC	CC	CC	CC	CC	CC	CC	CC	CC	CC	CC	CC	CC	CC	CC	CC	CC	CC	CC	CC	CC	CC	CC	CC	CC	CC	CC	CC	CC	CC	CC	CC	CC	CC	CC	CC	CC	CC	CC
rs6003784	C/G	22211417	CC	CC	CC	CC	CC	CC	CC	CC	CC	CC	CC	CC	CC	CC	CC	CC	CC	CC	CC	CC	CC	CC	CC	CC	CC	CC	CC	CC	CC	CC	CC	CC	CC	CC	CC	CC	CC	NN	CC	CC	CC	CC	CC	CC	CC	CC	CC
rs9624207	C/T	22211587	CC	CC	CC	CC	CC	CC	CC	CC	CC	CC	CC	CC	CC	CC	CC	CC	CT	CC	CC	CC	CC	CC	CC	CC	CC	CC	CC	CT	CC	CC	CC	CC	CC	CC	CC	CC	CC	CT	CT	CC	CC	CC	CC	CC	CC	CC	CC
rs11489069	A/G	22214559	GG	GG	GG	GG	NN	GG	GG	GG	GG	GG	GG	GG	GG	GG	GG	GG	GG	AG	GG	GG	GG	GG	GG	GG	GG	GG	GG	AA	GG	GG	GG	GG	GG	GG	GG	GG	GG	NN	NN	GG	GG	GG	GG	GG	GG	GG	GG
rs6519451	A/G	22215832	GG	GG	GG	GG	GG	GG	GG	GG	GG	GG	GG	GG	GG	GG	GG	GG	GG	GG	GG	GG	GG	GG	GG	GG	GG	GG	GG	GG	GG	GG	GG	GG	GG	GG	GG	GG	GG	GG	GG	GG	GG	GG	GG	GG	GG	GG	GG
rs131406	C/T	22216870	TT	TT	TT	TT	TT	TT	TT	TT	TT	TT	TT	TT	TT	TT	TT	TT	TT	TT	TT	TT	TT	TT	TT	TT	TT	TT	TT	TT	TT	TT	TT	TT	TT	TT	TT	TT	TT	TT	TT	TT	TT	TT	TT	TT	TT	TT	TT
rs7364197	C/T	22217749	CT	CC	CC	CT	CC	CC	CC	CC	CT	TT	CT	CC	CC	CC	CT	CC	CC	CC	CC	CC	CC	CC	CC	CT	CC	CT	CT	NN	CC	CC	CC	CT	CC	CC	CC	CT	CC	CC	CC	CC	CC	CC	CC	CC	CC	CC	CC
rs5759901	A/G	22218379	GG	GG	GG	GG	GG	GG	GG	GG	GG	GG	GG	GG	GG	GG	GG	GG	GG	GG	GG	GG	GG	GG	GG	GG	GG	GG	GG	GG	GG	GG	GG	GG	GG	GG	GG	GG	GG	GG	GG	GG	GG	GG	GG	GG	GG	GG	GG
rs12330091	A/G	22219687	AA	AA	AA	AA	AA	AA	AA	AA	AA	AA	AA	AA	AA	AA	AA	AA	AA	AA	AA	AA	AA	AA	AA	AA	AA	AA	AA	AA	AA	AA	AA	AA	AA	AA	AA	AA	AA	AA	AA	AA	AA	AA	AA	AA	AA	AA	AA
rs131408	C/T	22220836	CT	CT	CT	CT	CT	TT	TT	CT	TT	TT	CT	TT	CC	CT	TT	TT	CT	CT	TT	CT	CT	CT	TT	TT	CT	TT	CT	CC	TT	CT	TT	TT	TT	CT	CT	CT	TT	CC	CC	TT	TT	CT	CT	TT	TT	CT	TT
rs131409	A/G	22221107	AG	AG	AG	AG	AA	AA	AA	AG	AA	AA	AG	AA	GG	AG	AA	AA	AA	AG	AA	AG	AG	AG	AA	AA	AA	AA	AG	AA	AA	AG	AA	AA	AA	AA	AG	AG	AA	AA	AA	AA	AA	AG	AA	AA	AA	AG	AA
rs7285131	G/T	22221700	TT	TT	TT	TT	TT	TT	TT	TT	TT	TT	TT	TT	TT	TT	TT	TT	TT	TT	TT	TT	TT	TT	TT	TT	TT	TT	TT	TT	TT	TT	TT	TT	TT	TT	TT	TT	TT	TT	GT	TT	TT	TT	TT	TT	TT	TT	TT
rs131411	C/T	22221904	CT	CT	CT	CT	TT	TT	TT	CT	TT	TT	CT	TT	CC	CT	TT	TT	TT	CT	TT	CT	CT	CT	TT	TT	TT	TT	CT	TT	TT	CT	TT	TT	TT	TT	CT	CT	TT	TT	CT	TT	TT	CT	TT	TT	TT	CT	TT
rs179303	C/T	22222145	CT	CT	CT	CT	CT	NN	NN	CT	NN	CC	CT	CC	TT	CT	CC	CC	CT	CT	CC	CT	CT	CT	CC	CC	CT	CC	CT	TT	NN	CT	NN	CC	CC	CT	CT	CT	NN	CT	NN	CC	NN	CT	CT	CC	CC	CT	CC
rs9612376	C/G	22222727	CC	CC	CC	CC	CC	CC	CC	CC	CC	CC	CC	CC	CC	CC	CC	CC	CC	CC	CC	CC	CC	CC	CC	CC	CC	CC	CC	CC	CC	CC	CC	CC	CC	CC	CC	CC	CC	CC	CC	CC	CC	CC	CC	CC	CC	CC	CC
rs179304	A/G	22224242	GG	GG	AG	AG	GG	GG	GG	AG	GG	GG	AG	GG	AA	AG	GG	GG	GG	AG	GG	AG	AG	AG	GG	GG	GG	GG	AG	GG	GG	AG	GG	GG	GG	GG	AG	GG	GG	GG	GG	GG	GG	AG	GG	GG	GG	AG	GG
rs179305	C/T	22224580	CC	CC	CT	CT	CC	CC	CC	CT	CC	CC	CT	CC	CT	CT	CC	CC	CC	CT	CC	CT	CT	CT	CC	CC	CC	CC	CT	CC	CC	CT	CC	CC	CC	CC	CT	CC	CC	CC	CC	CC	CC	CT	CC	CC	CC	CT	CC
rs179306	C/T	22224697	CT	CT	CT	CT	CC	CC	CC	CT	CC	CC	CT	CC	TT	CT	CC	CC	CC	CT	CC	CT	CT	CT	CC	CC	CC	CC	CT	CC	CC	CT	CC	CC	CC	CC	CT	CT	CC	CC	CC	CC	CC	CT	CC	CC	CC	CT	CC
rs10470286	C/T	22224877	CC	CC	CC	CC	CC	CC	CC	CC	CC	CC	CC	CC	CC	CC	CC	CC	CC	CC	CC	CC	CC	CC	CC	CC	CC	CC	CC	CC	CC	CC	CC	CC	CC	CC	CC	CC	CC	CC	CC	CC	CC	CC	CC	CC	CC	CC	CC
rs5759902	A/G	22225028	GG	GG	GG	GG	GG	GG	GG	GG	GG	GG	GG	GG	GG	GG	GG	GG	GG	GG	GG	GG	GG	GG	GG	GG	GG	GG	GG	GG	GG	GG	GG	GG	GG	GG	GG	GG	GG	GG	GG	GG	GG	GG	GG	GG	GG	GG	GG
rs179307	A/G	22225043	AA	AA	AG	AG	AA	AA	AA	AG	AA	AA	AG	AA	GG	AG	AA	AA	AA	AG	AA	AG	AG	AG	AA	AA	AA	AA	AG	AA	AA	AG	AA	AA	AA	AA	AG	AA	AA	AA	AA	AA	AA	AG	AA	AA	AA	AG	AA
rs17002476	C/T	22225625	CC	CC	CC	CC	CT	CC	CC	CC	CC	CC	CC	CC	CC	CC	CC	CC	CT	CC	CC	CC	CC	CC	CC	CC	CT	CC	CC	TT	CC	CC	CC	CC	CC	CT	CC	CC	CC	TT	CT	CC	CC	CC	CT	CC	CC	CC	CC
rs17002478	A/C	22225789	AA	AA	AA	AA	AC	AA	AA	AA	AA	AA	AA	AA	AA	AA	AA	AA	AC	AA	AA	AA	AA	AA	AA	AA	AC	AA	AA	CC	AA	AA	AA	AA	AA	AC	AA	AA	AA	CC	AC	AA	AA	AA	AC	AA	AA	AA	AA
rs140171	C/T	22225834	CC	CC	CC	CC	CC	CC	CC	CC	CC	CC	CC	CC	CC	CC	CC	CC	CC	CC	CC	CC	CC	CC	CC	CC	CC	CC	CC	CC	CC	CC	CC	CC	CC	CC	CC	CC	CC	CC	CC	CC	CC	CC	CC	CC	CC	CC	CC
rs5996575	C/T	22226509	TT	TT	TT	TT	TT	TT	TT	TT	TT	TT	TT	TT	TT	TT	TT	TT	TT	TT	TT	TT	TT	TT	TT	TT	TT	TT	TT	TT	TT	TT	TT	TT	TT	TT	TT	TT	TT	TT	TT	TT	TT	TT	TT	TT	TT	TT	TT
rs28376	C/T	22227780	CT	CT	CT	CT	CT	CC	CC	CT	CC	CC	CC	CC	TT	CT	CC	CC	CT	CT	CC	CT	NN	CT	CC	CC	CT	CC	CT	TT	CC	CT	CC	CC	CC	CT	CT	CT	CC	TT	CT	CC	CC	CT	CT	CC	CC	CT	CC
rs131414	A/G	22228323	AG	AG	AG	AG	GG	GG	GG	AG	GG	GG	GG	GG	AA	AG	GG	GG	AG	AG	GG	AG	AG	AG	GG	GG	AG	GG	AG	AG	GG	AG	GG	GG	GG	AG	AG	AG	GG	NN	AA	GG	GG	NN	AG	GG	GG	AG	GG
rs12165365	C/G	22229570	CG	CG	GG	GG	GG	GG	GG	GG	GG	GG	GG	GG	GG	GG	GG	GG	CG	NN	GG	GG	GG	GG	GG	GG	CG	GG	GG	CG	GG	GG	GG	GG	GG	CG	GG	CG	GG	CG	NN	GG	GG	GG	CG	GG	GG	GG	GG
rs9612377	A/G	22229604	GG	GG	GG	GG	GG	GG	GG	GG	GG	GG	GG	GG	GG	GG	GG	GG	GG	GG	GG	GG	GG	GG	GG	GG	GG	GG	GG	GG	GG	GG	GG	GG	GG	GG	GG	GG	GG	GG	GG	GG	GG	NN	GG	GG	GG	GG	GG
rs9620289	C/T	22229964	CT	CT	TT	TT	TT	TT	TT	TT	TT	TT	TT	TT	TT	TT	TT	TT	CT	TT	TT	TT	TT	TT	TT	NN	CT	TT	NN	CT	TT	TT	TT	TT	TT	CT	TT	CT	TT	CT	CC	TT	TT	NN	CT	TT	TT	TT	TT
rs13056730	A/G	22231529	AA	AA	AA	AA	AA	AA	AA	AA	AA	AA	AA	AA	NN	AA	AA	AA	AA	AA	AA	AA	AA	AA	AA	AA	AA	AA	AA	AA	AA	AA	AA	AA	AA	AA	AA	AA	AA	AA	AA	AA	AA	AA	AA	AA	AA	AA	AA
rs12163393	C/G	22232441	GG	GG	GG	GG	GG	GG	GG	GG	GG	GG	GG	GG	GG	GG	GG	GG	GG	GG	GG	GG	GG	GG	GG	GG	GG	GG	GG	GG	GG	GG	GG	GG	GG	GG	GG	GG	GG	GG	GG	GG	GG	GG	GG	GG	GG	GG	GG
rs8140522	A/C	22236072	AA	AA	AA	AA	AA	AA	AA	AA	AA	AA	AA	AA	AA	AA	AA	AA	AA	AA	AA	AA	AA	AA	AA	AA	AA	AA	AA	AA	AA	AA	AA	AA	AA	AA	AA	AA	AA	AA	AA	AA	AA	AA	AA	AA	AA	AA	AA
rs8135486	C/G	22239857	CC	CC	CC	CC	CC	CC	CC	CC	CC	CC	CC	CC	CC	CC	CC	CC	CC	CC	CC	CC	CC	CC	CC	CC	CG	CC	CC	CC	CC	CC	CC	CC	CC	CG	CC	CC	CC	CC	CC	CC	CC	CC	CG	CC	CC	CC	CC
rs8142803	A/G	22239983	GG	GG	GG	GG	GG	GG	GG	GG	GG	GG	GG	GG	GG	GG	GG	GG	GG	GG	GG	GG	GG	GG	GG	GG	AG	GG	GG	GG	GG	GG	GG	GG	GG	AG	GG	GG	GG	GG	GG	GG	GG	GG	AG	GG	GG	GG	GG
rs8138979	A/G	22240746	AG	AG	GG	GG	GG	GG	GG	GG	AG	GG	GG	GG	GG	GG	GG	GG	AG	GG	GG	GG	GG	GG	GG	GG	AG	GG	GG	AG	GG	GG	GG	GG	GG	AG	GG	AG	GG	AG	AA	GG	GG	GG	AG	GG	GG	GG	GG
rs107017	A/G	22242723	AG	AG	AG	AG	AA	AA	AA	AG	AG	AA	AA	AA	AG	AG	AA	AA	AG	AA	AA	AA	AA	AG	AG	AA	AG	AA	AG	AG	AA	AA	AA	AA	AA	AG	AA	AG	AA	AG	GG	AA	AA	AA	AG	AA	AA	AA	AA
rs4822427	C/G	22244948	CG	CG	GG	GG	GG	CG	GG	GG	CG	GG	GG	CG	GG	GG	GG	GG	CG	GG	GG	GG	GG	GG	CG	GG	CG	GG	CG	CG	GG	GG	GG	GG	GG	CG	GG	CG	GG	CG	CG	GG	GG	GG	CG	GG	GG	GG	GG
rs8141940	A/G	22245370	GG	GG	GG	GG	GG	GG	GG	GG	GG	GG	GG	GG	GG	GG	GG	GG	GG	GG	GG	GG	GG	GG	GG	GG	GG	GG	AG	GG	GG	GG	GG	GG	GG	GG	GG	GG	GG	GG	GG	GG	GG	GG	GG	GG	GG	GG	GG
rs2275975	A/G	22247161	GG	GG	GG	GG	GG	GG	GG	GG	GG	GG	GG	GG	GG	GG	GG	GG	GG	GG	GG	GG	GG	GG	GG	GG	GG	GG	GG	GG	GG	GG	GG	GG	GG	GG	GG	GG	GG	GG	GG	GG	GG	GG	GG	GG	GG	GG	GG
rs4292172	C/T	22247316	CC	CC	CC	CC	CC	CC	CC	CC	CC	CC	CC	CC	CC	CC	CC	CC	CC	CC	CC	CC	CC	CC	CC	CC	CC	CC	CC	CC	CC	CC	CC	CC	CC	CC	CC	CC	CC	CC	CC	CC	CC	CC	CC	CC	CC	CC	CC
rs8138948	A/G	22248011	GG	GG	GG	GG	GG	GG	GG	GG	GG	GG	GG	GG	GG	GG	GG	GG	GG	GG	GG	GG	GG	GG	GG	GG	GG	GG	GG	GG	GG	GG	GG	GG	GG	GG	GG	GG	GG	GG	GG	GG	GG	GG	GG	GG	GG	GG	GG
rs9608161	C/T	22248289	CC	CC	CC	CC	CC	CC	CC	CC	CC	CC	CC	CC	CC	CC	CC	CC	CC	CC	CC	CC	CC	CC	CC	CC	CC	CC	CC	CC	CC	CC	CC	CC	CC	CC	CC	CC	CC	CC	CC	CC	CC	CC	CC	CC	CC	CC	CC
rs9624215	A/G	22249907	GG	GG	GG	GG	GG	GG	GG	GG	GG	GG	GG	GG	GG	GG	GG	GG	GG	GG	GG	GG	GG	GG	GG	GG	GG	GG	GG	GG	GG	NN	GG	GG	GG	GG	GG	GG	GG	GG	GG	GG	GG	GG	GG	GG	GG	GG	GG
rs5996577	A/G	22251427	AA	AA	AA	AA	AA	AA	AA	AA	AA	AA	AA	AA	AA	AA	AA	AA	AG	AA	AA	AA	AA	AA	AA	AA	AG	AA	AA	AA	AA	AA	AA	AA	AA	AG	AA	AA	AA	AG	AG	AA	AA	AA	AG	AA	AA	AA	AA
rs2282474	C/T	22251581	TT	TT	TT	TT	TT	TT	TT	TT	TT	TT	TT	CT	TT	TT	TT	CT	CT	TT	TT	TT	TT	TT	TT	CT	CT	TT	TT	TT	TT	TT	TT	TT	TT	CT	TT	TT	CT	CT	TT	TT	TT	TT	CT	TT	TT	TT	TT
rs9624216	A/G	22252552	AG	AG	GG	GG	GG	GG	GG	GG	GG	GG	GG	GG	GG	GG	GG	GG	GG	GG	GG	GG	GG	GG	AG	GG	AG	AG	GG	GG	GG	GG	GG	GG	AG	AG	GG	AG	GG	GG	GG	GG	GG	GG	AG	GG	GG	GG	GG
rs140174	A/G	22252983	AG	AG	AG	AG	AA	AG	AA	AG	AA	AA	AA	AG	AG	AG	AA	AA	AG	AA	AA	AG	AA	AG	GG	AA	AG	AG	AG	AA	AA	AA	AA	AA	AG	AG	AA	AG	AA	AG	AG	AG	AA	AA	AG	AA	AA	AG	AA
rs11912445	C/G	22253378	GG	GG	GG	GG	GG	GG	GG	GG	GG	GG	GG	GG	GG	GG	GG	GG	GG	GG	GG	GG	GG	GG	GG	GG	GG	GG	GG	GG	GG	GG	GG	GG	GG	GG	GG	GG	GG	GG	GG	GG	GG	GG	GG	GG	GG	GG	GG
rs131422	A/C	22253425	CC	CC	CC	CC	CC	CC	CC	CC	CC	CC	CC	CC	CC	CC	CC	CC	AC	CC	CC	CC	CC	CC	CC	CC	CC	CC	CC	CC	CC	CC	CC	CC	CC	CC	CC	CC	CC	AC	AC	CC	CC	CC	CC	CC	CC	CC	CC
rs9620291	A/G	22255069	AA	AA	AA	AA	AA	AA	AA	AA	AA	AA	AA	AA	AA	AA	AA	AA	AG	AA	AA	AA	AA	AA	AG	AA	AG	AA	AA	AA	AA	AA	AG	AA	AA	GG	AA	AA	AA	AA	AA	AA	AA	AA	AA	AA	AA	AA	AA
rs12627824	C/T	22255335	CT	CT	TT	CT	CT	TT	TT	CT	TT	TT	TT	TT	TT	TT	TT	CC	TT	CT	TT	TT	TT	TT	TT	TT	TT	CT	CT	TT	CC	CC	TT	CC	TT	CT	CT	TT	TT	TT	CT	CT	CC	CC	CT	TT	CT	CT	CT
rs131428	A/G	22255431	AA	AA	AA	GG	GG	AA	AA	GG	AA	AA	AA	AG	AA	AA	AG	GG	AA	AG	AA	AA	AA	AG	AA	AG	AA	AG	AG	AG	GG	AG	AA	GG	AA	AA	AG	AA	AG	AG	AG	AG	AG	AG	AG	AA	AG	AG	AG
rs131429	C/T	22255779	CC	CC	CT	CC	CC	CT	CC	CC	TT	CT	CC	CT	TT	TT	CT	CC	TT	CT	CC	CT	TT	CC	CT	CT	TT	CT	CT	CC	CC	CC	CT	CC	CT	CT	CT	TT	CT	CC	CC	CT	CT	CC	CC	CC	CC	CC	CT
rs17002666	C/G	22256248	GG	GG	GG	GG	GG	GG	GG	GG	GG	GG	GG	GG	GG	GG	GG	GG	GG	GG	GG	GG	GG	GG	GG	GG	GG	GG	GG	GG	GG	GG	GG	GG	GG	GG	GG	GG	GG	GG	GG	GG	GG	GG	GG	GG	GG	GG	GG
rs13055172	C/T	22256250	CT	CT	CT	CT	CT	CT	TT	CT	CC	CT	CT	CC	CC	CC	CT	CC	CC	CC	TT	CT	CC	TT	CT	CT	CC	CC	CC	TT	CC	CC	CT	CC	CC	CC	CC	CC	CT	TT	CT	CC	CC	CC	CT	CT	CT	CT	CC
rs17627359	C/G	22256532	CC	CC	CC	CC	CC	CG	CC	CC	CG	CG	CC	CG	CG	CG	CG	CC	CC	CC	CC	CC	CC	CC	CG	CG	CG	CC	NN	CC	CC	CC	CC	CC	CC	CG	CC	CG	NN	CC	CC	CC	CG	CC	CC	CC	CC	CC	CC
rs6003804	C/T	22256803	CC	CC	CC	CC	CC	CC	CC	CC	CC	CC	CC	CC	CC	CC	CC	CC	CC	CC	CC	CC	CC	CC	CC	CC	CC	CC	CC	CC	CC	CC	CC	CC	CC	CC	CC	CC	CC	CC	CC	CC	CC	CC	CC	CC	CC	CC	CC
rs6003805	C/T	22256905	TT	TT	TT	TT	TT	TT	TT	TT	TT	TT	TT	TT	TT	TT	TT	TT	TT	TT	TT	TT	TT	TT	TT	TT	TT	TT	TT	TT	TT	TT	TT	TT	TT	TT	TT	TT	TT	TT	TT	TT	TT	TT	TT	TT	TT	TT	TT
rs131430	A/G	22257134	AG	AG	GG	AG	AG	GG	GG	AG	GG	GG	AG	AG	GG	GG	GG	AA	GG	AG	GG	GG	GG	GG	GG	GG	GG	AG	AG	GG	AA	AA	GG	AA	AG	AG	AG	GG	GG	GG	AG	AG	AG	AA	AG	AG	AG	AG	AG
rs9612380	A/G	22259060	GG	GG	GG	GG	GG	GG	GG	GG	GG	GG	GG	GG	GG	GG	GG	GG	NN	GG	GG	GG	GG	GG	GG	GG	GG	GG	GG	GG	NN	GG	GG	GG	GG	GG	GG	GG	GG	GG	GG	GG	GG	GG	GG	NN	GG	GG	GG
rs9612384	A/C	22259701	CC	CC	AC	AC	AC	AC	NN	AC	AA	AC	CC	AA	AA	AA	AC	AA	AA	AA	CC	AC	AA	CC	AC	AC	AA	AA	AA	CC	AA	AA	AC	AA	NN	AA	AA	AA	AC	NN	AC	AA	AA	AA	AC	CC	AC	AC	AA
rs7287616	C/T	22259852	CT	CT	CT	CT	CT	CT	TT	CT	CC	CT	CT	CC	CC	NN	CT	CC	CC	CC	TT	CT	CC	TT	CT	CT	CC	CC	CC	TT	CC	CC	CT	CC	CC	CC	CC	CC	CT	TT	CT	CC	CC	CC	CT	CT	CT	CT	CC
rs11090262	A/G	22260279	GG	GG	AG	AG	AG	AG	GG	AG	AA	AG	GG	AA	AA	AA	AG	AA	AA	AA	GG	AG	AA	GG	AG	AG	AA	AA	AA	GG	AA	AA	AG	AA	AG	AA	AA	AA	AG	GG	AG	AA	AA	AA	AG	GG	AG	AG	AA
rs131432	A/G	22260914	GG	GG	GG	AG	AG	GG	GG	AG	GG	GG	GG	AG	GG	GG	GG	AA	GG	AG	GG	GG	GG	NN	GG	GG	GG	AG	AG	GG	AA	AA	GG	AA	GG	AG	AG	GG	GG	GG	AG	AG	AG	AA	AG	GG	AG	AG	AG
rs140176	A/G	22261022	GG	GG	AG	GG	GG	AG	GG	GG	AA	AG	GG	AG	AA	AA	AG	GG	AA	AG	GG	AG	AA	GG	AG	AG	AA	AG	AG	GG	GG	GG	AG	GG	AG	AG	AG	AA	AG	GG	GG	AG	AG	GG	GG	GG	GG	GG	AG
rs9608164	G/T	22261845	GT	GT	GT	GT	GT	GT	GG	GT	TT	GT	GT	TT	TT	TT	GT	TT	TT	TT	GG	GT	TT	GG	GT	GT	TT	TT	TT	GG	TT	TT	GT	TT	TT	TT	TT	TT	GT	GG	GT	TT	TT	TT	GT	GT	GT	GT	TT
rs9612385	A/G	22262181	AA	AA	AG	AG	AG	AG	AA	AG	GG	AG	AA	GG	GG	GG	AG	GG	GG	GG	AA	AG	GG	AA	AG	AG	GG	GG	GG	AA	GG	GG	AG	GG	AG	GG	GG	GG	AG	AA	AG	GG	GG	GG	AG	AA	AG	AG	GG
rs12169815	C/T	22262463	CT	CT	TT	TT	TT	TT	TT	TT	TT	TT	TT	TT	TT	TT	TT	TT	TT	TT	TT	TT	TT	TT	TT	TT	TT	TT	TT	TT	TT	TT	TT	TT	TT	TT	TT	TT	TT	TT	TT	TT	TT	TT	TT	TT	TT	TT	TT
rs7288330	C/G	22263500	GG	GG	GG	GG	GG	GG	GG	GG	GG	GG	GG	GG	GG	GG	GG	GG	GG	GG	GG	GG	GG	GG	GG	GG	GG	GG	GG	GG	GG	GG	GG	GG	GG	GG	GG	GG	GG	GG	GG	GG	GG	GG	GG	GG	GG	GG	GG
rs9624219	G/T	22263929	GG	GG	GG	GG	GG	GG	GG	GG	GG	GG	GG	GG	GG	GG	GG	GG	GG	GG	GG	GG	GG	GG	GG	GG	GG	GG	GG	GG	GG	GG	GG	GG	GG	GG	GG	GG	GG	GG	GG	GG	GG	GG	GG	GG	GG	GG	GG
rs17002697	C/T	22264025	CC	CC	CC	CT	CC	CT	CT	CT	CC	CC	CT	CC	CC	CC	CC	CC	CC	CC	CC	CC	CC	CC	CC	CC	CC	CC	CC	CC	CC	CC	CC	CC	CT	CC	CC	CC	CC	CC	CC	CC	CC	CC	CC	CC	CC	CC	CC
rs6003807	G/T	22264030	GG	GG	GG	GG	GG	GG	GG	GG	GG	GG	GG	GG	GG	GG	GG	GG	GG	GG	GG	GG	GG	GG	GG	GG	GG	GG	GG	GG	GG	GT	GG	GG	GG	GT	GG	GG	GG	GG	GG	GG	GG	GT	GG	GG	GG	GG	GG
rs12170095	C/G	22264238	CG	CG	GG	CG	GG	CG	CG	CG	GG	GG	CG	GG	CG	CG	GG	GG	CG	GG	GG	GG	CG	GG	CG	GG	CG	GG	CG	GG	GG	GG	GG	GG	CG	GG	CG	CG	GG	GG	GG	GG	GG	GG	GG	GG	GG	GG	GG
rs140177	A/G	22264737	AA	AA	AA	AA	AA	AA	AA	AA	AA	AA	AA	AA	AA	AA	AA	AA	AA	AA	AA	AA	AA	AA	AA	AA	AA	AA	AA	AA	AA	AA	AA	AA	AA	AA	AA	AA	AA	AA	AA	AA	AA	AA	AA	AA	AA	AA	AA
rs12157649	C/T	22264761	CC	CC	CC	CC	CC	CC	CC	CC	CC	CC	CC	CC	CC	CC	CC	CC	CC	CC	CC	CC	CC	CC	CC	CC	CC	CC	CC	CC	CC	CC	CC	CC	CC	CC	CC	CC	CC	CC	CC	CC	CC	CC	CC	CC	CC	CC	CC
rs867108	A/G	22267135	GG	GG	AG	AG	AG	AA	AA	AA	AG	AG	AG	AG	AA	AA	AA	GG	AG	GG	GG	GG	AA	AG	AA	AA	AG	GG	AG	AG	AG	AA	GG	GG	AG	GG	AG	AA	AG	AG	AG	AG	AG	AG	AG	AG	GG	AG	GG
rs7290863	A/G	22267621	AA	AA	AA	AA	AA	AA	AA	AA	AA	AA	AA	AA	AA	AA	AA	AA	AA	AG	AG	AG	AA	AA	AA	AA	AA	AA	AA	AA	AA	AA	AA	AA	AA	AA	AA	AA	NN	AA	AA	AG	AA	AA	AA	AG	AA	AA	AG
rs3747125	G/T	22267732	GG	GG	GG	GG	GG	GG	GG	GG	GG	GG	GG	GG	GG	GG	GG	GG	GT	GG	GG	GG	GG	GG	GG	GG	GT	GG	GT	GG	GG	GG	GG	GG	GG	GG	GT	GT	GG	GG	GG	GG	GG	GG	GG	GG	GG	GG	GG
rs7292276	C/T	22267811	TT	TT	CT	TT	CT	CT	CT	CT	CT	CT	TT	CT	CT	CT	CT	TT	TT	TT	TT	TT	CT	TT	CT	CT	TT	CT	TT	TT	CT	CT	TT	TT	CT	TT	TT	CT	TT	TT	TT	CT	CT	TT	CT	TT	TT	TT	TT
rs7288250	C/T	22268204	NN	CC	NN	CT	TT	CT	TT	TT	CT	CT	CC	CC	TT	TT	TT	CC	CC	CT	CT	CT	TT	CT	CT	TT	CC	CC	CC	CT	CT	NN	CC	CC	CC	CT	CC	CT	NN	CT	CC	TT	CT	CT	CT	CT	CC	CC	TT
rs7293024	C/G	22268238	CG	GG	CG	CG	CC	CG	CC	CC	CG	CG	GG	GG	CC	CC	CC	GG	GG	CG	CG	CG	CC	CG	CG	CC	GG	GG	GG	CG	CG	CC	GG	GG	GG	CG	GG	CG	CC	CG	GG	CC	CG	CG	CG	CG	GG	GG	CC
rs4358231	A/T	22268351	TT	TT	TT	TT	AT	TT	TT	TT	TT	TT	TT	TT	AT	AT	AT	TT	TT	TT	TT	TT	TT	TT	TT	AT	TT	TT	TT	AT	TT	AT	TT	TT	TT	AT	TT	TT	AT	AT	TT	TT	TT	AT	TT	TT	TT	TT	TT
rs11912505	C/T	22268696	CC	CC	CC	CC	CC	CC	CC	CC	CC	CC	CC	CC	CC	CC	CC	CC	CC	CC	CC	CC	CC	CC	CC	CC	CC	CC	CC	CC	CC	CC	CC	CC	CC	CC	CC	CC	CC	CC	CC	CC	CC	CC	CC	CC	CC	CC	CC
rs5751699	C/T	22268718	CC	CC	CC	CC	CC	CC	CC	CC	CC	CC	CC	CC	CC	CC	CC	CC	CC	CC	CC	CC	CC	CC	CC	CC	CC	CC	CC	CC	CC	CC	CC	CC	CC	CC	CC	CC	CC	CC	CC	CC	CC	CC	CC	CC	CC	CC	CC
rs5759919	C/T	22269595	CT	CC	CC	CT	TT	CT	CT	TT	CC	CC	CT	CC	CT	CT	CT	CC	CC	CT	CT	CT	CT	CT	CT	CT	CC	CC	CC	CT	CT	TT	CC	CC	CT	CT	CC	CC	TT	CT	CC	TT	CC	CT	CT	CT	CC	CC	CT
rs5759927	A/T	22270625	TT	TT	TT	TT	TT	TT	TT	NN	TT	TT	TT	TT	TT	TT	TT	TT	TT	TT	TT	TT	TT	TT	TT	TT	TT	TT	TT	TT	TT	TT	TT	TT	TT	TT	TT	TT	TT	TT	TT	TT	TT	TT	TT	TT	TT	TT	TT
rs4820559	A/G	22270991	AG	AA	AA	AG	GG	AG	AG	GG	AA	AA	AA	AA	AG	AG	AG	AA	AA	AG	AG	AG	AG	AG	AG	AG	AA	AG	AA	AG	AG	GG	AA	AA	AG	AG	AA	AA	GG	AG	AA	GG	AA	AG	AG	AG	AA	AA	AG
rs2077450	C/T	22271588	TT	TT	TT	TT	TT	TT	TT	TT	TT	TT	TT	TT	TT	TT	TT	TT	TT	TT	TT	TT	TT	TT	TT	TT	TT	TT	TT	TT	TT	TT	TT	TT	TT	TT	TT	TT	TT	TT	TT	TT	TT	TT	TT	TT	TT	TT	TT
rs12160526	A/C	22272499	CC	CC	CC	CC	CC	CC	CC	CC	CC	CC	CC	CC	CC	CC	CC	CC	CC	CC	CC	CC	CC	CC	CC	CC	CC	CC	CC	CC	CC	CC	CC	CC	CC	CC	CC	CC	CC	CC	CC	CC	CC	CC	CC	CC	CC	CC	CC
rs12628921	A/C	22273379	AA	AA	AA	AA	AA	AA	AA	AA	AA	AA	AA	AA	AA	AA	AA	AA	AA	AA	AA	AA	AA	AA	AA	AA	AA	AA	AA	AA	AA	AA	AA	AA	AA	AA	AA	AA	AA	AA	AA	AA	AA	AA	AA	AA	AA	AA	AA
rs9624223	C/T	22274762	CC	CC	CT	CC	CC	CC	CT	CC	CT	CT	CC	CC	NN	CT	CT	CC	CT	CC	CC	CC	CT	CC	CC	CT	CC	CC	CC	CC	CC	NN	CC	CC	CC	CC	CC	CT	CC	CC	CC	NN	CT	CC	CC	CC	CC	CC	CT
rs11090264	A/G	22275369	GG	GG	GG	AG	GG	AG	GG	GG	AG	AG	AG	AA	GG	GG	GG	AA	AG	AG	AG	AG	GG	GG	AG	GG	AA	AG	AA	GG	AG	GG	AG	AA	GG	AG	AA	AG	GG	AG	AG	GG	AG	AG	AG	AG	AA	AA	GG
rs11090265	C/G	22276990	CC	CG	CG	NN	CG	NN	CG	NN	CG	CG	NN	GG	CC	CC	CC	GG	CG	CG	CG	NN	CG	GG	NN	NN	CG	GG	GG	CG	GG	CG	NN	GG	GG	CG	GG	CG	NN	CG	GG	CG	CG	CG	GG	CG	GG	GG	CC
rs2154592	A/G	22277352	AA	AG	AG	GG	AA	GG	AG	AG	AG	AG	GG	GG	AA	AA	AA	GG	AG	AG	AG	GG	AG	GG	GG	AA	GG	GG	GG	AG	AG	AA	GG	GG	GG	AG	GG	AG	AA	AG	GG	AG	AG	AG	AG	AG	GG	GG	AG
rs5759929	G/T	22277542	GG	GG	GG	GG	GG	GG	GG	GG	GG	GG	GG	GG	GG	GG	NN	GG	GG	GG	GG	GG	GG	GG	GG	GG	GG	GG	GG	GG	GG	GG	GG	GG	GG	GG	GG	GG	GG	GG	GG	GG	GG	GG	GG	GG	GG	GG	GG
rs9612389	A/G	22279555	GG	AG	AA	AA	GG	AA	AA	AG	AA	AA	AA	AA	AG	AG	AG	AA	NN	AA	AG	AG	AA	AA	AA	AG	AG	AG	AA	AA	AG	GG	AA	AG	AA	GG	AA	AA	AG	AA	AA	GG	AA	AG	AG	AG	AA	AA	AG
rs2298371	A/G	22280582	GG	GG	GG	GG	GG	GG	GG	GG	GG	GG	GG	GG	GG	GG	GG	GG	GG	GG	GG	GG	GG	GG	GG	GG	GG	GG	GG	GG	GG	GG	GG	GG	GG	GG	GG	GG	GG	GG	GG	GG	GG	GG	GG	GG	GG	GG	GG
rs2298372	A/G	22280646	AA	AG	GG	AA	AG	AG	AG	AA	AA	AA	AA	AA	GG	AG	AG	AA	GG	AA	AG	AG	GG	GG	AG	AG	AG	AG	AA	GG	AA	AA	GG	AG	AA	AG	AA	GG	AA	AG	AG	AG	AG	AA	AA	GG	AA	AA	AG
rs10428020	A/G	22281630	AA	AA	AA	AA	AA	AA	AA	AA	AA	AA	AA	AA	AA	AA	AA	AA	AA	AA	AA	AA	AA	AA	AA	AA	AA	AA	AA	AA	AA	AA	AA	AA	AA	AA	AA	AA	AA	AA	AA	AA	AA	AA	AA	AA	AA	AA	AA
rs12163384	A/G	22281722	GG	GG	GG	GG	GG	GG	GG	GG	GG	GG	GG	GG	GG	GG	GG	GG	GG	GG	GG	GG	GG	GG	GG	GG	GG	GG	GG	GG	GG	GG	GG	GG	GG	GG	GG	GG	GG	GG	GG	GG	GG	GG	GG	GG	GG	GG	GG
rs17545261	C/T	22281753	CC	CT	TT	CC	CC	CT	NN	CC	CC	CC	CC	CC	CT	CC	CC	CC	CT	CC	CC	CC	CT	TT	CT	CT	CC	CT	CC	TT	CC	CC	CT	CT	CC	CC	CC	NN	CC	TT	NN	CC	CT	CC	CC	CC	CC	CC	CC
rs10428023	C/T	22282010	CC	CC	CC	CC	CC	CC	CC	CC	CC	CC	CC	CC	CC	CC	CC	CC	CC	CC	CC	CC	CC	CC	CC	CC	CC	CC	CC	CC	CC	CC	CC	CC	CC	CC	CC	CC	CC	CC	CC	CC	CC	CC	CC	CC	CC	CC	CC
rs9624230	C/T	22282627	TT	CT	CC	NN	CT	NN	CC	CC	CT	CC	CC	TT	CC	CC	CC	CT	NN	CT	CC	CC	CC	CC	CT	NN	CC	CC	NN	CC	CC	CT	CC	CC	NN	CC	CT	NN	CT	CC	CC	CC	CC	TT	CC	NN	CC	CC	CT
rs5759931	G/T	22282696	GG	GG	GG	GG	GG	GG	GG	GG	NN	GG	GG	GG	GG	GG	GG	GG	GG	GG	GG	GG	GG	GG	GG	GG	GG	GG	GG	GG	GG	GG	GG	GG	GG	GG	GG	GG	GG	GG	GG	GG	GG	GG	GG	GG	GG	GG	GG
rs10427674	C/T	22283042	CC	CC	CC	CC	CC	CC	CC	CC	CC	CC	CC	CC	CC	CC	CC	CC	CC	CC	CC	CC	CC	CC	CC	CC	CC	CC	CC	CC	CC	CC	CC	CC	CC	CC	CC	CC	CC	CC	CC	CC	CC	CC	CC	CC	CC	CC	CC
rs17002820	A/C	22283204	AA	AA	AA	AA	AA	AA	AA	AA	AA	AA	AA	AA	AA	AA	AA	AA	AA	AA	AA	AA	AA	AA	AA	AA	AA	AA	AA	AA	AA	AA	AA	AA	AA	AA	AA	AA	AA	AA	AA	AA	AA	AA	AA	AA	AA	AA	AA
rs5996583	C/T	22283834	CC	CC	CC	CC	CC	CC	CC	CC	CC	CC	CC	CC	CC	CC	CC	CC	CC	CC	CC	CC	CC	CC	CC	CC	CC	CC	CC	CC	CC	CC	CC	CC	CC	CC	CC	CC	CC	CC	CC	CC	CC	CC	CC	CC	CC	CC	CC
rs11090266	A/C	22283845	CC	CC	CC	CC	CC	CC	CC	CC	CC	CC	CC	CC	CC	CC	CC	CC	CC	CC	CC	CC	CC	CC	CC	CC	CC	CC	CC	CC	CC	CC	CC	CC	CC	CC	CC	CC	CC	CC	CC	CC	CC	CC	CC	CC	CC	CC	CC
rs17002839	C/T	22285309	TT	TT	TT	TT	TT	TT	TT	TT	TT	TT	TT	TT	TT	TT	TT	TT	TT	TT	TT	TT	TT	TT	TT	TT	TT	TT	TT	TT	TT	TT	TT	TT	TT	TT	TT	TT	TT	TT	TT	TT	TT	TT	TT	TT	TT	TT	TT
rs17627963	G/T	22285765	TT	TT	TT	TT	TT	TT	GT	TT	GT	GT	TT	TT	TT	GT	GT	GT	TT	TT	TT	TT	TT	TT	TT	TT	TT	TT	TT	TT	NN	TT	TT	TT	TT	TT	TT	TT	TT	TT	TT	TT	TT	TT	TT	TT	TT	TT	TT
rs17002841	A/C	22286145	CC	CC	CC	CC	CC	CC	CC	CC	CC	CC	CC	CC	CC	CC	CC	CC	CC	CC	CC	CC	CC	CC	CC	CC	CC	CC	CC	CC	CC	CC	CC	CC	CC	CC	CC	CC	CC	CC	CC	CC	CC	CC	CC	CC	CC	CC	CC
rs7286125	G/T	22287256	TT	TT	TT	TT	TT	TT	TT	TT	TT	TT	TT	TT	TT	TT	TT	TT	TT	TT	TT	TT	TT	TT	TT	TT	TT	TT	TT	TT	TT	TT	TT	TT	TT	TT	TT	TT	TT	TT	TT	TT	TT	TT	TT	TT	TT	TT	TT
rs12628562	A/C	22287968	AA	AA	AA	AA	AA	AA	AA	AA	AA	AA	AA	AA	AA	AA	AA	AA	AA	AA	AA	AA	AA	AA	NN	AA	AA	AA	AA	AA	AA	AA	AA	AA	AA	AA	AA	AA	AA	AA	AA	AA	AA	AA	AA	AA	AA	AA	AA
rs6003814	A/G	22289488	GG	GG	GG	GG	GG	GG	GG	GG	GG	GG	GG	GG	GG	GG	GG	GG	GG	GG	GG	GG	GG	GG	GG	GG	GG	GG	GG	GG	GG	GG	GG	GG	GG	GG	GG	GG	GG	GG	GG	GG	GG	GG	GG	GG	GG	GG	GG
rs6003815	C/T	22290187	CC	CT	TT	CT	CC	CT	CT	CT	CC	CT	TT	CC	CT	CC	CC	CT	CT	CC	CT	CT	CT	TT	CT	TT	CT	TT	CT	TT	CT	CT	CT	TT	TT	CC	CT	CT	CT	TT	TT	CC	TT	CC	TT	CC	TT	CT	CC
rs9608167	A/T	22290685	TT	TT	TT	TT	TT	TT	TT	TT	TT	TT	TT	TT	TT	TT	TT	TT	TT	TT	TT	TT	TT	TT	TT	TT	TT	TT	TT	TT	TT	TT	TT	TT	TT	TT	TT	TT	TT	TT	TT	TT	TT	TT	TT	TT	TT	TT	TT
rs12484556	C/T	22292404	TT	TT	TT	CT	CC	TT	TT	CT	TT	TT	TT	TT	TT	TT	TT	TT	TT	CT	TT	TT	CT	TT	TT	TT	TT	TT	CT	CT	CT	CT	CT	TT	TT	CT	CT	CT	CT	CT	TT	CT	TT	CC	TT	CT	CT	TT	CT
rs12165550	C/T	22293642	TT	TT	TT	TT	TT	TT	TT	TT	TT	TT	TT	TT	TT	TT	TT	TT	TT	TT	TT	TT	TT	TT	TT	TT	TT	TT	TT	TT	TT	TT	TT	TT	TT	TT	TT	TT	TT	TT	TT	TT	TT	TT	TT	TT	TT	TT	TT
rs7285987	C/T	22294428	TT	TT	TT	TT	TT	TT	TT	TT	TT	TT	TT	TT	TT	TT	TT	TT	TT	TT	TT	TT	TT	TT	TT	TT	TT	TT	TT	TT	TT	TT	TT	TT	TT	TT	TT	TT	TT	TT	TT	TT	TT	TT	TT	TT	TT	TT	TT
rs5759935	A/G	22294582	GG	GG	GG	GG	GG	GG	GG	GG	GG	GG	GG	GG	GG	GG	GG	GG	GG	GG	GG	GG	GG	GG	GG	GG	GG	GG	GG	GG	GG	GG	GG	GG	GG	GG	GG	GG	GG	GG	GG	GG	GG	GG	GG	GG	GG	GG	GG
rs9624231	C/T	22294969	CC	CC	CC	CC	CC	CC	CC	CC	CC	CC	CC	CC	CC	CC	CC	CC	CC	CC	CC	CC	CC	CC	CC	CC	CC	CC	CC	CC	CC	CC	CC	CC	CC	CC	CC	CC	CC	CC	CC	CC	CC	CC	CC	CC	CC	CC	CC
rs13055561	C/T	22295020	CC	CT	TT	CT	CC	CT	CT	CC	CT	CT	CC	CC	CT	CT	CT	CT	CT	CT	CC	CC	NN	TT	CT	CT	CC	CT	CC	CT	CC	CT	CC	CT	CC	CC	CC	NN	CT	CC	CT	CC	CT	CT	CC	CC	CC	CC	CT
rs9680742	C/T	22296720	CC	CT	TT	CT	CC	CT	CT	CC	CT	CT	CC	CC	CT	CT	CT	CT	CT	CT	CC	CC	CT	TT	CT	CT	CC	CT	CC	CT	CC	CT	CC	CT	CC	CC	CC	CT	CT	CC	CT	CC	CT	CT	CC	CC	CC	CC	CT
rs9624233	A/G	22297027	GG	GG	GG	GG	GG	GG	GG	GG	GG	GG	GG	GG	GG	GG	GG	GG	GG	GG	GG	GG	GG	GG	GG	GG	GG	GG	GG	GG	GG	GG	GG	GG	GG	GG	GG	GG	GG	GG	GG	GG	GG	GG	GG	GG	GG	GG	GG
rs8137649	C/T	22297558	TT	TT	TT	TT	TT	TT	TT	TT	TT	TT	TT	TT	TT	TT	TT	TT	TT	TT	TT	TT	TT	TT	TT	TT	TT	TT	TT	TT	TT	TT	TT	TT	TT	TT	TT	TT	TT	TT	TT	TT	TT	TT	TT	TT	TT	TT	TT
rs5996585	C/T	22298773	CC	CC	CC	CC	CC	CC	CC	CC	CC	CC	CC	CC	CC	CC	CC	CC	CC	CC	CC	CC	CC	CC	CC	CC	CC	CC	CC	CC	CC	CC	CC	CC	CC	CC	CC	CC	CC	CC	CC	CC	CC	CC	CC	CC	CC	CC	CC
rs17002880	C/T	22298987	TT	TT	TT	TT	TT	TT	TT	TT	TT	TT	TT	TT	TT	TT	TT	TT	TT	TT	TT	TT	TT	TT	TT	TT	TT	TT	TT	TT	TT	CT	TT	TT	TT	TT	TT	TT	TT	TT	TT	TT	TT	CT	TT	TT	TT	TT	TT
rs12167140	C/T	22301028	NN	CT	TT	CT	CC	CT	CT	CC	CT	CT	CC	NN	CT	CT	CT	CT	CT	CT	CC	CC	CT	NN	CT	CT	CC	CT	CC	CT	CC	NN	CC	CT	CC	CC	CC	CT	CT	CC	CT	CC	CT	CT	CC	CC	CC	CC	CT
rs9624238	G/T	22301174	TT	TT	TT	TT	TT	TT	TT	TT	TT	TT	TT	TT	TT	TT	TT	TT	TT	TT	TT	TT	TT	TT	TT	TT	TT	TT	TT	TT	TT	TT	TT	TT	TT	TT	TT	TT	TT	TT	TT	TT	TT	TT	TT	TT	TT	TT	TT
rs17002904	C/T	22301739	TT	TT	TT	TT	TT	TT	TT	TT	TT	TT	TT	TT	TT	TT	TT	TT	TT	TT	TT	TT	TT	TT	TT	TT	TT	TT	TT	TT	TT	TT	TT	TT	TT	TT	TT	TT	TT	TT	TT	TT	TT	TT	TT	TT	TT	TT	TT
rs12170399	C/T	22302141	CC	CT	TT	CT	CC	CT	CT	CC	CT	CT	CC	CC	CT	CT	CT	CT	CT	CT	CC	CC	CT	TT	CT	CT	CC	CT	CC	CT	CC	CT	CC	CT	CC	CC	CC	CT	CT	CC	CT	CC	CT	CT	CC	CC	CC	CC	CT
rs8137495	A/G	22302409	AG	AG	GG	AG	AA	AG	AG	AA	AG	AG	AA	AA	AG	AG	AG	AG	AG	AG	AA	AA	AG	GG	AG	AG	AA	AG	AA	AG	AA	AG	AA	AG	AA	AA	AA	AG	AG	AA	AG	AA	AG	AG	AA	AA	AA	AA	AG
rs12330114	A/G	22303010	AA	AA	AA	AA	AA	AA	AA	AA	AA	AA	AA	AA	AA	AA	AA	AA	AA	AA	AA	AA	AA	AA	AA	AA	AA	AA	AA	AA	NN	AA	AA	AA	AA	AA	AA	AA	AA	AA	AA	AA	AA	AA	AA	AA	AA	AA	AA
rs17002910	C/T	22303725	CC	CC	CC	CC	CC	CC	CC	CC	CC	CC	CC	CC	CC	CC	CC	CC	CC	CT	CC	CC	CC	CC	CC	CC	CC	CC	CC	CC	CC	CT	CC	CC	CC	CC	CC	CC	CT	CC	CC	CC	CC	CT	CC	CC	CC	CC	CT
rs3747102	C/T	22303849	TT	CT	CC	CT	TT	CT	CT	TT	CT	CT	TT	TT	CT	CT	CT	CT	CT	CT	TT	TT	CT	CC	CT	CT	TT	CT	TT	CT	TT	CT	TT	CT	TT	TT	TT	CT	CT	TT	CT	TT	CT	CT	TT	TT	TT	TT	CT
rs3747103	C/T	22303861	CC	CT	TT	CT	CC	CT	CT	CC	CT	CT	CC	CC	CT	CT	CT	CT	CT	CT	CC	CC	CT	TT	CT	CT	CC	CT	CC	CT	CC	CT	CC	CT	CC	CC	CC	CT	CT	CC	CT	CC	CT	CT	CC	CC	CC	CC	CT
rs12167828	C/T	22304182	TT	TT	TT	TT	TT	TT	TT	TT	TT	TT	TT	TT	TT	TT	TT	TT	TT	TT	TT	TT	TT	TT	TT	TT	TT	TT	TT	TT	TT	TT	TT	TT	TT	TT	TT	TT	TT	TT	TT	TT	TT	TT	TT	TT	TT	TT	TT
rs3827318	A/G	22304200	AA	AG	AG	AA	AA	AG	AG	AA	AA	AA	AA	AA	AA	AA	AA	AA	AA	AG	AA	AA	AG	AG	AA	AA	AA	AA	AA	AG	AA	AG	AA	AA	AA	AA	AA	AA	AG	AA	AG	AA	AA	AG	AA	AA	AA	AA	AG
rs3788361	C/T	22304361	CC	CT	TT	CT	CC	CT	CT	CC	CT	CT	CC	CC	CT	CT	CT	CT	CT	CT	CC	CC	CT	TT	CT	CT	CC	CT	CC	CT	CC	CT	CC	CT	CC	CC	CC	CT	CT	CC	CT	CC	CT	CT	CC	CC	CC	CC	CT
rs5996586	G/T	22304738	GG	GG	GG	GG	GG	GG	GG	GG	GG	GG	GG	GG	GG	GG	GG	GG	GG	GG	GG	GG	GG	GG	GG	GG	GG	GG	GG	GG	GG	GG	GG	GG	GG	GG	GG	GG	GG	GG	GG	GG	GG	GG	GG	GG	GG	GG	GG
rs12160246	A/C	22306162	AA	AA	AA	AA	AA	AA	AA	AA	AA	AA	AA	AA	AA	AA	AA	AA	AA	AA	AA	AA	AA	AA	AA	AA	AA	AA	AA	AA	AA	AA	AA	AA	AA	AA	AA	AA	AA	AA	AA	AA	AA	AA	AA	AA	AA	AA	AA
rs131434	G/T	22306787	TT	TT	TT	TT	TT	TT	TT	TT	TT	TT	TT	TT	TT	TT	TT	TT	TT	TT	TT	TT	TT	TT	TT	TT	TT	TT	TT	TT	TT	TT	TT	TT	TT	TT	TT	TT	TT	TT	TT	TT	TT	TT	TT	TT	TT	TT	TT
rs6003818	C/T	22307215	TT	TT	TT	TT	TT	TT	TT	TT	TT	TT	TT	TT	TT	TT	TT	TT	TT	TT	TT	TT	TT	TT	TT	TT	TT	TT	TT	TT	TT	TT	TT	TT	TT	TT	TT	TT	TT	TT	TT	TT	TT	TT	TT	TT	TT	TT	TT
rs7289104	A/G	22307513	AA	AG	GG	AG	AA	AG	AG	AA	AG	AG	AA	AA	AA	AG	GG	AG	AG	AA	AA	AA	AG	GG	AG	AG	AA	AG	AA	AA	AA	AA	AA	AG	AA	AA	AA	AG	AA	AA	AA	AA	AG	AA	AA	AA	AA	AA	AA
rs6519455	C/G	22309060	GG	GG	GG	GG	GG	GG	GG	GG	GG	GG	GG	GG	GG	GG	GG	GG	GG	GG	GG	GG	GG	GG	GG	GG	GG	GG	GG	GG	GG	GG	GG	GG	GG	GG	GG	GG	GG	GG	GG	GG	GG	GG	GG	GG	GG	GG	GG
rs9306387	C/T	22309219	CC	CC	CC	CC	TT	CC	CC	CT	CC	CC	CC	CT	CT	CT	CC	CC	CT	CT	CC	CT	CT	CC	CC	CC	CC	CC	CC	TT	CT	CC	TT	CC	CT	CC	CC	CT	CC	CT	CT	TT	CC	CC	CC	CT	CC	CC	CT
rs10427870	C/T	22309342	TT	CT	CC	CC	CC	CT	CC	CC	CT	CC	CT	CT	CC	CC	CC	CC	CC	CT	CC	CC	CC	CC	CT	CT	CT	CC	CC	CC	CC	CT	CC	CC	CC	CT	CC	CC	TT	CC	CC	CC	CC	CT	CC	CC	CC	CC	CT
rs2006091	A/G	22309780	GG	AG	AA	AA	AA	AG	AA	AA	AG	AA	AG	AG	AA	AA	AA	AA	AA	AG	AA	AA	AA	AA	AG	AG	AG	AA	AA	AA	AA	AG	AA	AA	AA	AG	AA	AA	GG	AA	AA	AA	AA	AG	AA	AA	AA	AA	AG
rs16994633	A/C	22310868	AA	AC	CC	CC	CC	AC	CC	CC	AC	CC	AC	AC	CC	CC	CC	CC	CC	CC	CC	CC	CC	CC	AC	CC	CC	CC	CC	CC	CC	CC	CC	CC	CC	CC	CC	CC	AC	CC	CC	CC	CC	CC	CC	CC	CC	CC	CC
rs17003000	A/G	22312186	GG	GG	GG	GG	GG	GG	GG	GG	GG	GG	GG	GG	GG	GG	GG	GG	GG	GG	NN	GG	GG	GG	GG	GG	GG	GG	GG	GG	GG	GG	GG	GG	AG	GG	GG	GG	GG	GG	GG	GG	GG	GG	GG	AG	GG	GG	GG
rs12627958	C/T	22312775	TT	CT	CC	CC	CC	CT	CC	CC	CT	CC	CT	CT	CC	NN	CC	CC	CC	CT	CC	NN	CC	CC	CT	CT	CT	CC	CC	CC	NN	CT	CC	CC	NN	CT	CC	NN	TT	NN	CC	CC	CC	CT	CC	CC	CC	CC	CT
rs2330575	G/T	22312999	GG	GT	TT	GT	GG	GT	GT	GG	GT	GT	GG	GG	GG	GT	TT	GT	GT	GG	GG	GG	GT	TT	GT	GT	GG	GT	GG	GG	GG	GG	GG	GT	GG	GG	GG	GT	GG	GG	GG	GG	GT	GG	GG	GG	GG	GG	GG
rs414338	A/G	22313170	AA	AA	AA	AA	AA	AA	AA	AA	AA	AA	AA	AA	AA	AA	AA	AA	AA	AA	AA	AA	AA	AA	AA	AA	AA	AA	AA	AA	AA	AA	AA	AA	AA	AA	AA	AA	AA	AA	AA	AA	AA	AA	AA	AA	AA	AA	AA
rs11703537	C/T	22313422	CC	CC	CC	CT	CT	CC	CT	TT	CC	CT	CT	CC	CT	CC	CC	NN	CC	CT	TT	CT	CC	CC	CC	CC	CT	CT	TT	CC	TT	CT	CC	CT	NN	CT	TT	CC	CC	CT	CT	CT	CT	CT	TT	CT	TT	TT	CC
rs7291114	A/G	22313495	GG	GG	GG	GG	GG	GG	GG	GG	GG	GG	GG	GG	GG	GG	GG	GG	GG	GG	GG	GG	GG	GG	GG	GG	GG	GG	GG	GG	GG	GG	GG	GG	GG	GG	GG	GG	GG	GG	GG	GG	GG	GG	GG	GG	GG	GG	GG
rs6003823	C/T	22321420	TT	TT	TT	CT	CC	TT	CT	CC	TT	CT	CT	CT	CC	CT	TT	CT	CT	CT	CC	CC	CT	TT	TT	TT	CT	CT	CC	CC	CC	CT	CC	CT	CC	CT	CC	CT	TT	CC	CC	CC	CT	CT	CC	CC	CC	CC	CT
rs5751703	C/T	22321721	CC	CC	CC	CC	CC	CC	CC	CC	CC	CC	CC	CC	CC	CC	CC	CC	CC	CC	CC	CC	CC	CC	CC	CC	CC	CC	CC	CC	CC	CC	CC	CC	CC	CC	CC	CC	CC	CC	CC	CC	CC	CC	CC	CC	CC	CC	CC
rs5759938	A/G	22322063	GG	GG	GG	GG	GG	GG	GG	GG	GG	GG	GG	GG	GG	GG	GG	GG	GG	GG	GG	GG	GG	GG	GG	GG	GG	GG	GG	GG	GG	GG	GG	GG	GG	GG	GG	GG	GG	GG	GG	GG	GG	GG	GG	GG	GG	GG	GG
rs9624260	C/T	22322176	CC	CC	CC	CC	CC	CC	CC	CC	CC	CC	CC	CC	CC	CT	CT	CT	CC	CC	CC	CC	CC	CC	CC	CC	CC	CC	CC	CC	CC	CC	CC	CC	CC	CC	CC	CC	CC	CC	CC	CC	CC	NN	CC	CC	CC	CC	CC
rs6003824	G/T	22323051	TT	GT	GG	GG	GG	GT	GG	GG	GT	GG	GT	GT	GG	GG	GG	GG	GG	GT	GG	GG	GG	GG	GT	GT	GT	GG	GG	GG	GG	GT	GG	GG	GG	GT	GG	GG	TT	GG	GG	GG	GG	GT	GG	GG	GG	GG	GT
rs6003826	C/T	22323358	CC	CT	TT	TT	TT	CT	TT	TT	CT	TT	CT	CT	TT	TT	TT	TT	TT	CT	TT	TT	TT	TT	CT	CT	CT	TT	TT	TT	TT	CT	TT	TT	TT	CT	TT	TT	CC	TT	TT	TT	TT	CT	TT	TT	TT	TT	CT
rs6003827	A/T	22323416	TT	AT	AA	AA	AA	AT	AA	AA	AT	AA	AT	AT	AA	AA	AA	AA	AA	AT	AA	AA	AA	AA	AT	AT	AT	AA	AA	AA	AA	AT	AA	AA	AA	AT	AA	AA	TT	AA	AA	AA	AA	AT	AA	AA	AA	AA	AT
rs8139016	C/G	22323831	CC	CG	GG	GG	GG	CG	GG	GG	CG	GG	CG	CG	GG	GG	GG	GG	GG	CG	GG	GG	GG	GG	CG	CG	CG	GG	GG	GG	GG	CG	GG	GG	GG	CG	GG	GG	CC	GG	GG	GG	GG	CG	GG	GG	GG	GG	CG
rs6003828	A/G	22324026	GG	AG	AA	AG	GG	AG	AG	GG	AG	AG	GG	GG	GG	AG	AA	AG	AG	GG	GG	GG	AG	AA	AG	GG	GG	AG	GG	GG	GG	GG	GG	AG	GG	GG	GG	GG	GG	GG	GG	GG	AG	GG	GG	GG	GG	GG	GG
rs13053407	A/G	22324657	GG	GG	GG	GG	GG	GG	GG	GG	GG	GG	GG	GG	GG	GG	GG	GG	GG	GG	GG	GG	GG	GG	GG	GG	GG	GG	GG	GG	GG	GG	GG	GG	GG	GG	GG	GG	GG	GG	GG	GG	GG	GG	GG	GG	GG	GG	AG
rs5996589	C/T	22324760	CC	CC	CC	CC	CC	CC	CC	CC	CC	CC	CC	CC	CC	CC	CC	CC	CC	CC	CC	CC	CC	CC	CC	CC	CC	CC	CC	CC	CC	CC	CC	CC	CC	CC	CC	CC	CC	CC	CC	CC	CC	CC	CC	CC	CC	CC	CC
rs17003098	C/T	22324933	TT	CT	CC	CC	CC	CT	CC	CC	CT	CC	CT	CT	CC	CC	CC	CC	CC	CT	CC	CC	CC	CC	CT	CT	CT	CC	CC	CC	CC	CT	CC	CC	CC	CT	CC	CC	NN	CC	CC	CC	CC	CT	CC	CC	CC	CC	CT
rs6519457	A/G	22325056	AG	AG	GG	GG	GG	AG	GG	GG	AG	GG	AG	AG	GG	GG	GG	GG	GG	AG	GG	GG	GG	GG	AG	AG	AG	GG	GG	GG	GG	AG	GG	GG	GG	AG	GG	GG	AA	GG	GG	GG	GG	AG	GG	GG	GG	GG	AG
rs3747106	C/T	22325213	TT	CT	CC	CC	CC	CT	CC	CC	CT	CC	CT	CT	CC	CC	CC	CC	CC	CT	CC	CC	CC	CC	CT	CT	CT	CC	CC	CC	CC	CT	CC	CC	CC	CT	CC	CC	TT	CC	CC	CC	CC	CT	CC	CC	CC	CC	CT
rs3747107	C/G	22325540	GG	CG	CC	CC	CC	CG	CC	CC	CG	CC	CG	CG	CC	CC	CC	CC	CC	CG	CC	CC	CC	CC	CG	CG	CG	CC	CC	CC	CC	CG	CC	CC	CC	CG	CC	CC	GG	CC	CC	CC	CC	CG	CC	CC	CC	CC	CG
rs8136455	C/T	22325561	CC	CT	TT	TT	TT	CT	TT	TT	CT	TT	CT	CT	TT	TT	TT	TT	TT	CT	TT	TT	TT	TT	CT	CT	CT	TT	TT	TT	TT	CT	TT	TT	TT	CT	TT	TT	CC	TT	TT	TT	TT	CT	TT	TT	TT	TT	CT
rs6003829	A/C	22326225	AA	AC	CC	CC	CC	AC	CC	CC	AC	CC	AC	AC	CC	CC	CC	CC	CC	AC	CC	CC	CC	CC	AC	AC	AC	CC	CC	CC	NN	NN	CC	CC	CC	AC	CC	CC	NN	CC	CC	CC	CC	AC	CC	CC	CC	CC	AC
rs6003830	C/T	22326259	CC	CT	TT	TT	TT	CT	TT	TT	CT	TT	CT	CT	TT	TT	TT	TT	TT	CT	TT	TT	TT	TT	CT	CT	CT	TT	TT	TT	TT	CT	TT	TT	TT	CT	TT	TT	CC	TT	TT	TT	TT	CT	TT	TT	TT	TT	CT
rs8140665	A/G	22326321	GG	GG	GG	GG	GG	GG	GG	GG	GG	GG	GG	GG	GG	GG	GG	GG	GG	GG	GG	GG	GG	GG	GG	GG	GG	GG	GG	GG	GG	GG	GG	GG	GG	GG	GG	GG	GG	GG	GG	GG	GG	GG	GG	GG	GG	GG	GG
rs6519460	A/G	22326463	GG	AG	AA	AA	AA	AG	AA	AA	AG	AA	AG	AG	AA	AA	AA	AA	AA	AG	AA	AA	AA	AA	AG	AG	AG	AA	AA	AA	AA	AG	AA	AA	AA	AG	AA	AA	GG	AA	AA	AA	AA	AG	AA	AA	AA	AA	AG
rs6003832	A/G	22326567	GG	GG	GG	GG	AG	GG	GG	GG	GG	GG	GG	AG	NN	AG	GG	GG	AG	GG	GG	AG	AG	GG	GG	GG	GG	GG	GG	AA	NN	GG	AA	GG	NN	GG	GG	NN	GG	AG	AG	AG	GG	GG	GG	AG	GG	GG	AG
rs8137658	C/T	22327651	CC	CT	TT	TT	TT	TT	TT	TT	CT	TT	CT	TT	NN	TT	TT	TT	TT	CT	TT	TT	TT	TT	TT	CT	CT	NN	TT	TT	TT	CT	TT	TT	NN	CT	TT	TT	CC	TT	TT	TT	TT	CT	TT	TT	TT	TT	CT
rs6003833	C/T	22327997	CC	CT	TT	TT	TT	TT	TT	TT	NN	TT	CT	NN	TT	TT	TT	TT	TT	CT	NN	TT	TT	TT	TT	CT	CT	TT	TT	TT	TT	NN	TT	TT	TT	CT	TT	TT	NN	TT	TT	TT	TT	CT	NN	TT	TT	TT	CT
rs3827319	C/G	22328208	CC	CG	GG	GG	GG	GG	GG	GG	CG	GG	CG	GG	GG	GG	GG	GG	GG	CG	GG	GG	GG	GG	GG	CG	CG	GG	GG	GG	GG	CG	GG	GG	GG	CG	GG	GG	CC	GG	GG	GG	GG	CG	GG	GG	GG	GG	CG
rs2226387	A/G	22328404	GG	GG	GG	NN	GG	GG	GG	GG	GG	NN	GG	GG	GG	GG	GG	GG	GG	GG	GG	GG	GG	NN	GG	GG	GG	GG	GG	GG	NN	NN	GG	GG	GG	GG	GG	GG	GG	GG	GG	GG	GG	NN	GG	GG	GG	GG	GG
rs17003135	C/T	22328833	CC	CC	CC	CC	CC	CC	CC	CC	CC	CC	CC	CC	CC	CC	CC	CC	CC	CC	CC	CC	CC	CC	CC	CC	CC	CC	CC	CC	CC	CC	CC	CC	CC	CC	CC	CC	CC	CC	CC	CC	CC	CC	CC	CC	CC	CC	CC
rs7288276	C/T	22329627	CC	CT	TT	CT	CT	CT	CT	CC	CT	CT	CC	CC	CT	TT	TT	CT	CT	CC	CC	CT	TT	TT	CT	CT	CC	CT	CC	TT	CC	CC	CT	CT	CT	CC	CC	TT	CC	CT	CT	CT	CT	CC	CC	CT	CC	CC	CT
rs12161003	G/T	22330153	GG	GG	GG	GG	GG	GG	GG	GG	GG	GG	GG	GG	GG	GG	GG	GG	GG	GG	GG	GG	GG	GG	GG	GG	GG	GG	GG	GG	GG	GG	GG	GG	GG	GG	GG	GG	GG	GG	GG	GG	GG	GG	GG	GG	GG	GG	GG
rs12166768	A/G	22330993	GG	AG	AA	NN	GG	AG	AG	GG	AG	AG	GG	GG	GG	AG	AA	AG	AG	GG	GG	GG	AG	AA	AG	NN	GG	AG	GG	GG	GG	NN	GG	AG	GG	GG	GG	AG	NN	GG	NN	GG	AG	GG	GG	GG	GG	NN	GG
rs6519465	C/T	22331094	TT	CT	CC	NN	CT	CT	NN	NN	NN	CT	TT	TT	NN	CC	CC	CT	CC	TT	NN	CT	CC	CC	CT	CT	TT	NN	TT	CC	NN	NN	CT	CT	CC	TT	TT	CC	TT	CT	NN	CT	CT	TT	NN	CT	TT	NN	CT
rs7288934	C/G	22331281	CC	CC	CC	CC	CG	CC	CC	CC	CC	CC	CC	CC	CG	CG	CC	CC	CC	CC	CC	CG	CG	CC	CC	CC	CC	CC	CC	GG	CC	CC	CG	CC	CG	CC	CC	CG	CC	CG	CG	CG	CC	CC	CC	CG	CC	CC	CG
rs7285232	C/T	22331807	CC	CC	CC	CC	CC	CC	CC	CC	CC	CC	CC	CC	CC	CC	CC	CC	CC	CC	CC	CC	CC	CC	CC	CC	CC	CC	CC	CC	CC	CC	CC	CC	CC	CC	CC	CC	CC	CC	CC	CC	CC	CC	CC	CC	CC	CC	CC
rs5751704	A/T	22331975	TT	AT	AA	AT	AT	AT	AT	TT	AT	AT	TT	TT	AT	AA	AA	AT	AT	TT	TT	AT	AA	AA	AT	AT	TT	AT	TT	AA	TT	TT	AT	AT	AT	TT	TT	AA	TT	AT	AT	AT	AT	TT	TT	AT	TT	TT	AT
rs5751705	C/T	22332030	CC	CC	CC	CC	CT	CC	CC	CC	CC	CC	CC	CC	CT	CT	CC	CC	CC	CC	CC	CT	CT	CC	CC	CC	CC	CC	CC	TT	CC	CC	CT	CC	CT	CC	CC	CT	CC	CT	CT	CT	CC	CC	CC	CT	CC	CC	CT
rs9608169	C/T	22332954	CC	CC	CC	CC	CC	CC	CC	CC	CC	CC	CC	CC	CC	CC	CC	CC	CC	CC	NN	CC	CC	CC	CC	CC	CC	CC	CC	CC	CC	CC	CC	CC	CC	CC	CC	CC	CC	CC	CC	CC	CC	CC	CC	CC	CC	CC	CC
rs10222270	A/C	22334787	CC	AC	AA	AC	CC	AC	AC	CC	AC	AC	CC	CC	CC	AC	AA	AC	AC	CC	CC	CC	AC	AA	AC	AC	CC	AC	CC	CC	CC	CC	CC	AC	CC	CC	CC	AC	CC	CC	CC	CC	AC	CC	CC	CC	CC	CC	CC
rs7292682	A/G	22335128	NN	AA	AA	AA	AA	AA	AA	AA	AA	AA	AA	AA	AA	AA	AA	AA	AA	AA	AA	AA	AA	AA	AA	AA	AA	AA	AA	AA	AA	AA	AA	AA	AA	AA	AA	AA	AA	AA	AA	AA	AA	AA	AA	AA	AA	AA	AA
rs5759950	A/G	22342624	AA	AG	GG	AG	AG	NN	AG	AA	AG	AG	AA	AA	AG	GG	GG	AG	AG	NN	AA	AG	GG	GG	AG	AG	AA	AG	AA	GG	AA	AA	AG	AG	AG	AA	AA	GG	AA	AG	AG	AG	AG	NN	AA	AG	AA	AA	AG
rs762262	C/G	22343178	GG	CG	NN	CG	CG	CG	CG	GG	CG	CG	GG	GG	CG	NN	CC	CG	CG	NN	GG	CG	NN	CC	CG	CG	GG	CG	GG	CC	NN	GG	CG	CG	CG	NN	GG	CC	GG	CG	CG	CG	CG	NN	GG	CG	GG	GG	CG
rs2330555	A/G	22343288	AA	AG	GG	AG	AG	AG	AG	AA	AG	AG	AA	AA	AG	GG	GG	AG	AG	AA	AA	AG	GG	GG	AG	AG	AA	AG	AA	GG	AA	AA	AG	AG	AG	AA	AA	GG	AA	AG	AG	AG	AG	AA	AA	AG	AA	AA	AG
rs12157657	C/T	22344229	CC	CT	TT	CT	CC	CT	CT	CC	CT	CT	CC	CC	CC	CT	TT	CT	CT	CC	CC	CC	CT	TT	CT	CT	CC	CT	CC	CC	CC	CC	CC	CT	CC	CC	CC	CT	CC	CC	CC	CC	CT	CC	CC	CC	CC	CC	CC
rs2330558	C/T	22344236	CC	CC	CC	CC	CC	CC	CC	CC	CC	CC	CC	CC	CC	CC	CC	CC	CC	CC	CC	CC	CC	CC	CC	CC	CC	CC	CC	CC	CC	CC	CC	CC	CC	CC	CC	CC	CC	CC	CC	CC	CC	CC	CC	CC	CC	CC	CC
rs4050267	A/T	22344238	TT	TT	TT	TT	TT	TT	TT	TT	TT	TT	TT	TT	TT	TT	TT	TT	TT	TT	TT	TT	TT	TT	TT	TT	TT	TT	TT	TT	TT	TT	TT	TT	TT	TT	TT	TT	TT	TT	TT	TT	TT	TT	TT	TT	TT	TT	TT
rs16990485	A/C	22344930	CC	CC	CC	CC	CC	CC	CC	CC	CC	CC	CC	CC	CC	CC	CC	CC	CC	CC	CC	CC	CC	CC	CC	NN	CC	CC	CC	CC	CC	CC	CC	CC	CC	CC	CC	CC	CC	CC	CC	CC	CC	CC	CC	CC	CC	CC	CC
rs17546508	C/T	22345331	TT	TT	TT	TT	CT	TT	TT	TT	TT	TT	TT	TT	TT	TT	TT	TT	TT	TT	TT	TT	CT	TT	TT	TT	TT	TT	TT	CC	TT	TT	CT	TT	CT	TT	TT	CT	TT	NN	CT	TT	TT	TT	TT	CT	TT	TT	TT
rs1109403	C/T	22346138	CC	CT	TT	CT	CC	CT	CT	CC	CT	CT	CC	CC	CC	CT	TT	CT	CT	CC	CC	CC	CT	TT	CT	CT	CC	CT	CC	CC	CC	CC	CC	CT	CC	CC	CC	CT	CC	CC	CC	CC	CT	CC	CC	CC	CC	CC	CC
rs4820563	C/T	22346301	TT	TT	TT	TT	TT	TT	TT	TT	TT	TT	TT	TT	TT	TT	TT	TT	TT	TT	TT	TT	TT	TT	TT	TT	TT	TT	TT	TT	TT	TT	TT	TT	TT	TT	TT	TT	TT	TT	TT	TT	TT	TT	TT	TT	TT	TT	TT
rs1811024	C/T	22346474	CC	CC	CC	CC	CT	CC	CC	CC	CC	CC	CC	CC	CT	CT	CC	CC	CC	CC	CC	CT	CT	CC	CC	CC	CC	CC	CC	TT	CC	CC	CT	CC	CT	CC	CC	CT	CC	CT	CT	CT	CC	CC	CC	CT	CC	CC	CT
rs5759957	C/T	22348521	CC	CC	CC	CC	CC	CC	CC	CC	CC	CC	CC	CC	CC	CC	CC	CC	CC	CC	CC	CC	CC	CC	CC	CC	CC	CC	CC	CC	CC	CC	CC	CC	CC	CC	CC	CC	CC	CC	CC	CC	CC	CC	CC	CC	CC	CC	CC
rs12169702	C/T	22348850	TT	CT	CC	CT	TT	CT	CT	TT	CT	CT	TT	TT	TT	CT	CC	CT	CT	TT	TT	TT	CT	CC	CT	CT	TT	CT	TT	TT	TT	TT	TT	CT	TT	TT	TT	CT	TT	TT	TT	TT	CT	TT	TT	TT	TT	TT	TT
rs17003259	C/T	22349769	CC	CC	CC	CC	CC	CC	CC	CC	CC	CC	CC	CC	CC	CC	CC	CC	CC	CC	CC	CC	CC	CC	CC	CC	CC	CC	CC	CC	CC	CC	CC	CC	CC	CC	CC	CC	CC	CC	CC	CC	CC	CC	CC	CC	CC	CC	CC
rs5759958	A/G	22350846	GG	GG	GG	GG	AG	GG	GG	GG	GG	GG	GG	GG	AG	AG	GG	GG	GG	GG	GG	AG	AG	GG	GG	GG	GG	GG	GG	AA	GG	GG	AG	GG	AG	GG	GG	AG	GG	AG	AG	AG	GG	GG	GG	AG	GG	GG	AG
rs7285873	C/T	22351407	TT	CT	CC	CT	CT	CT	CT	TT	CT	CT	TT	TT	CT	CC	CC	CT	CT	TT	TT	CT	CC	CC	CT	CT	TT	CT	TT	CC	TT	TT	CT	CT	CT	TT	TT	NN	TT	CT	CT	CT	CT	TT	TT	CT	TT	TT	CT
rs762263	A/G	22351462	GG	AG	AA	AG	GG	AG	AG	GG	AG	AG	GG	GG	GG	AG	AA	AG	AG	GG	GG	GG	AG	AA	AG	AG	GG	AG	GG	GG	GG	GG	GG	AG	GG	GG	GG	AG	NN	GG	GG	GG	AG	GG	GG	GG	GG	GG	GG
rs9624283	A/T	22351525	AA	AT	TT	AT	AT	AT	AT	AA	AT	AT	NN	AA	AT	TT	TT	AT	AT	AA	AA	AT	TT	TT	AT	AT	AA	AT	AA	TT	AA	NN	AT	AT	AT	AA	AA	TT	NN	AT	AT	AT	AT	AA	AA	AT	AA	AA	AT
rs9624285	A/G	22351950	GG	GG	GG	GG	GG	GG	GG	GG	GG	GG	GG	GG	GG	GG	GG	GG	GG	AG	GG	GG	GG	GG	GG	NN	AG	GG	GG	GG	GG	AG	GG	GG	GG	AG	GG	GG	NN	GG	GG	GG	GG	AG	GG	GG	GG	GG	AG
rs5751708	A/G	22352307	AA	AG	GG	AG	AG	AG	AG	AA	AG	AG	AA	AA	AG	GG	GG	AG	AG	AA	AA	AG	GG	GG	AG	AG	AA	AG	AA	GG	AA	AA	AG	AG	AG	AA	AA	GG	AA	GG	AG	AG	AG	AA	AA	AG	AA	AA	AG
rs737746	C/G	22352537	CC	CC	CC	CC	CC	CC	CC	CC	CC	CC	CC	CC	CC	CC	CC	CC	CC	CC	CC	CC	CC	CC	CC	CC	CC	CC	CC	CC	CC	CC	CC	CC	CC	CC	CC	CC	CC	CC	CC	CC	CC	CC	CC	CC	CC	CC	CC
rs5996594	A/G	22352565	AA	AA	AA	AA	AA	AA	AA	AA	AA	AA	AA	AA	AA	AA	AA	AA	AA	AA	AA	AA	AA	AA	AA	AA	AA	AA	AA	AA	AA	AA	AA	AA	AA	AA	AA	AA	AA	AA	AA	AA	AA	AA	AA	AA	AA	AA	AA
rs5996595	C/T	22352571	CC	CC	CC	CC	CC	CC	CC	CC	CC	CC	CC	CC	CC	CC	CC	CC	CC	CC	CC	CC	CC	CC	CC	CC	CC	CC	CC	CC	CC	CC	CC	CC	CC	CC	CC	CC	CC	CC	CC	CC	CC	CC	CC	CC	CC	CC	CC
rs5996596	C/T	22352629	CC	CC	CC	CC	CC	CC	CC	NN	CC	CC	CC	CC	CC	CC	CC	CC	CC	CC	CC	CC	CC	CC	CC	CC	CC	CC	CC	CC	CC	CC	CC	CC	CC	CC	CC	CC	CC	CC	CC	CC	CC	CC	CC	CC	CC	CC	CC
rs738785	C/T	22352631	TT	CT	CC	CT	CT	CT	CT	TT	CT	CT	TT	TT	CT	CC	CC	CT	CT	TT	TT	CT	CC	CC	CT	CT	TT	CT	TT	CC	TT	TT	CT	CT	CT	TT	TT	CC	TT	CT	CT	CT	CT	TT	TT	CT	TT	TT	CT
rs2330578	A/T	22352975	TT	AT	AA	AT	AT	AT	AT	TT	AT	AT	TT	TT	AT	AA	AA	AT	AT	TT	TT	AT	AA	AA	AT	AT	TT	AT	TT	AA	TT	TT	AT	AT	AT	TT	TT	AA	TT	AT	AT	AT	AT	TT	TT	AT	TT	TT	AT
rs5759960	C/T	22354308	TT	TT	TT	TT	CT	TT	TT	TT	TT	TT	TT	TT	CT	CT	TT	TT	TT	TT	TT	CT	CT	TT	TT	TT	TT	TT	TT	CC	TT	TT	CT	TT	CT	TT	TT	CT	TT	CT	CT	CT	TT	TT	TT	CT	TT	TT	CT
rs2330579	C/T	22354430	TT	TT	TT	TT	CT	TT	TT	TT	TT	TT	TT	TT	CT	CT	TT	TT	TT	TT	TT	CT	CT	TT	TT	TT	TT	TT	TT	CC	TT	TT	CT	TT	CT	TT	TT	CT	TT	CT	CT	CT	TT	TT	TT	CT	TT	TT	CT
rs3747110	C/T	22354815	TT	CT	CC	CT	CT	CT	CT	TT	CT	CT	TT	TT	CT	CC	CC	CT	CT	CT	TT	CT	CC	CC	CT	CC	CT	CT	TT	CC	TT	CT	CT	CT	CT	CT	TT	CC	CC	CT	CT	CT	CT	CT	TT	CT	TT	TT	CC
rs3747112	C/T	22354933	TT	TT	TT	TT	TT	TT	TT	TT	TT	TT	TT	TT	TT	TT	TT	TT	TT	CT	TT	TT	TT	TT	TT	CT	CT	TT	TT	TT	TT	CT	TT	TT	TT	CT	TT	TT	CC	TT	TT	TT	TT	CT	TT	TT	TT	TT	CT
rs2051194	C/G	22355007	GG	CG	CC	CG	GG	CG	CG	GG	CG	CG	GG	GG	GG	CG	CC	CG	CG	GG	GG	GG	CG	CC	CG	CG	GG	CG	GG	GG	GG	GG	GG	CG	GG	GG	GG	CG	GG	GG	GG	GG	CG	GG	GG	GG	GG	GG	GG
rs5759961	C/T	22355365	CC	CC	CC	CC	CC	CC	CC	CC	CC	CC	NN	CC	CC	CC	CC	CC	CC	CT	CC	CC	CC	CC	CC	NN	CT	CC	CC	CC	NN	CT	CC	CC	CC	CT	CC	CC	TT	CC	CC	CC	CC	CT	CC	CC	CC	CC	CT
rs9608171	C/T	22356209	CC	CC	CC	CC	CC	CC	CC	CC	CC	CC	CC	CC	CC	CC	CC	CC	CC	CC	CC	CC	CC	NN	CC	CC	CC	CC	CC	CC	CC	CC	CC	CC	CC	CC	CC	CC	CC	CC	CC	CC	CC	CC	CC	CC	CC	CC	CC
rs11702889	C/T	22356322	CC	CC	NN	CC	CC	CC	CC	CC	CC	CC	CC	CC	CC	CC	NN	CC	CC	CC	CC	CC	CC	NN	CC	CC	CC	CC	CC	CC	CC	CC	CC	CC	CC	CC	CC	CC	CC	CC	CC	CC	CC	CC	CC	CC	CC	CC	CC
rs5759963	C/G	22356415	CC	CC	CC	CC	CG	CC	CC	CC	CC	CC	CC	CC	CG	NN	CC	CC	CC	CC	CC	CG	NN	CC	CC	CC	CC	CC	CC	GG	CC	CC	CG	CC	CG	CC	CC	CG	CC	CG	CG	CG	CC	CC	CC	CG	CC	CC	CG
rs1000470	G/T	22356845	GG	GG	GG	GG	GG	GG	GG	GG	GG	GG	GG	GG	GG	GG	GG	GG	GG	GT	GG	GG	GG	GG	GG	TT	GT	GG	GG	GG	GG	GT	GG	GG	GG	GT	GG	GG	TT	GG	GG	GG	GG	GT	GG	GG	GG	GG	GT
rs8140104	A/T	22357254	AA	AA	NN	AA	AA	AA	AA	AA	AA	AA	AA	AA	AA	AA	AA	AA	AA	AA	AA	AA	AA	NN	AA	AA	AA	AA	AA	AA	AA	AA	AA	AA	AA	AA	AA	AA	AA	AA	AA	AA	AA	AA	AA	AA	AA	AA	AA
rs5751709	A/G	22357929	AA	AA	AA	AA	AA	AA	AA	AA	AA	AA	AA	AA	AA	AA	AA	AA	AA	AA	AA	AA	AA	AA	AA	AA	AA	AA	AA	AA	AA	AA	AA	AA	AA	AA	AA	AA	AA	AA	AA	AA	AA	AA	AA	AA	AA	AA	AA
rs9624290	C/T	22358190	TT	NN	TT	TT	TT	TT	TT	TT	NN	TT	TT	TT	TT	TT	NN	TT	NN	TT	TT	TT	TT	NN	NN	TT	TT	TT	TT	TT	TT	TT	TT	NN	TT	TT	TT	TT	TT	TT	TT	TT	TT	TT	TT	TT	TT	TT	TT
rs9624291	C/T	22358351	TT	CT	CC	CT	TT	CT	CT	TT	CT	CT	TT	TT	TT	NN	CC	CT	CT	TT	TT	TT	CT	CC	CT	CT	TT	CT	TT	TT	TT	TT	TT	CT	TT	TT	TT	CT	TT	TT	TT	TT	CT	TT	TT	TT	TT	TT	TT
rs17003315	C/T	22358370	CC	CC	CC	CC	CC	CC	CC	CC	CC	CC	CC	CC	CC	CC	CC	CC	CC	CC	CC	CC	CC	CC	CC	CC	CC	CC	CC	CC	CC	CC	CC	CC	CC	CC	CC	CC	CC	CC	CC	CC	CC	CC	CC	CC	CC	CC	CC
rs11090280	C/T	22358412	CC	CT	TT	CT	CT	CT	CT	CC	CT	CT	CC	CC	CT	TT	TT	CT	CT	CC	CC	CT	TT	TT	CT	CT	CC	CT	CC	TT	CC	CC	CT	CT	CT	CC	CC	TT	CC	CT	CT	CT	CT	CC	CC	CT	CC	CC	CT
rs5751710	C/T	22358627	TT	TT	TT	TT	CT	TT	TT	TT	TT	TT	TT	TT	CT	CT	TT	TT	TT	TT	TT	CT	CT	TT	TT	TT	TT	TT	TT	CC	TT	TT	CT	TT	CT	TT	TT	CT	TT	CT	CT	CT	TT	TT	TT	CT	TT	TT	CT
rs5996597	C/T	22359831	CC	CC	CC	CC	CC	CC	CC	CC	CC	CC	CC	CC	CC	CC	CC	CC	CC	CC	CC	CC	CC	CC	CC	CC	CC	CC	CC	CC	CC	CC	CC	CC	CC	CC	CC	CC	CC	CC	CC	CC	CC	CC	CC	CC	CC	CC	CC
rs6003842	A/G	22360367	GG	GG	GG	GG	AG	GG	GG	GG	GG	GG	GG	GG	AG	NN	GG	GG	GG	GG	GG	AG	AG	GG	GG	GG	GG	GG	GG	AA	GG	GG	AG	GG	AG	GG	GG	AG	GG	AG	AG	AG	GG	GG	GG	AG	GG	GG	AG
rs8140703	A/C	22360470	CC	CC	CC	CC	CC	CC	CC	CC	NN	CC	CC	CC	CC	CC	CC	CC	CC	CC	NN	CC	CC	CC	CC	CC	CC	CC	CC	CC	CC	CC	CC	CC	NN	CC	CC	NN	CC	CC	CC	CC	CC	CC	CC	CC	CC	CC	CC
rs2070445	A/G	22360907	AA	AA	AA	AA	AG	AA	AA	AA	AA	AA	AA	AA	AG	AG	AA	AA	AA	AA	AA	AG	AG	AA	AA	AA	AA	AA	AA	GG	AA	AA	AG	AA	AG	AA	AA	AG	AA	AG	AG	AG	AA	AA	AA	AG	AA	AA	AG
rs11703084	A/G	22361533	GG	GG	GG	GG	GG	GG	GG	GG	GG	GG	GG	GG	GG	GG	GG	GG	GG	GG	GG	GG	GG	GG	GG	GG	GG	GG	GG	GG	GG	GG	GG	GG	GG	GG	GG	GG	GG	GG	GG	GG	GG	GG	GG	GG	GG	GG	GG
rs11703284	C/T	22361634	CC	CC	CC	CC	CC	CC	CC	CC	CC	CC	CC	CC	CC	CC	CC	CC	CC	CC	CC	CC	CC	CC	CC	CC	CC	CC	CC	CC	CC	CC	CC	CC	CC	CC	CC	CC	CC	CC	CC	CC	CC	CC	CC	CC	CC	CC	CC
rs11703116	G/T	22361712	TT	GT	GG	GT	GT	GT	GT	TT	GT	GT	TT	TT	GT	GG	GG	GT	GT	GT	TT	GT	GG	GG	GT	GG	GT	GT	TT	GG	TT	GT	GT	GT	GT	GT	TT	GG	GG	GT	GT	GT	GT	NN	TT	GT	TT	TT	GG
rs5751712	C/T	22361731	CC	CC	CC	CC	CC	CC	CC	CC	CC	CC	CC	CC	CC	CC	CC	CC	CC	CC	CC	CC	CC	CC	CC	CC	CC	CC	CC	CC	CC	CC	CC	CC	CC	CC	CC	CC	CC	CC	CC	CC	CC	NN	CC	CC	CC	CC	CC
rs7287369	A/C	22362015	CC	AC	AC	AC	CC	AC	AC	CC	AC	AC	CC	CC	CC	AC	NN	AC	AC	CC	CC	CC	AC	AC	AC	AC	CC	AC	CC	CC	CC	CC	CC	AC	CC	CC	CC	AC	CC	CC	CC	CC	AC	CC	CC	CC	CC	CC	CC
rs17003376	C/T	22362329	CC	CC	CC	CC	CC	CC	CC	CC	CC	CC	CC	CC	CC	CC	CC	CC	CC	CC	CC	CC	CC	CC	CC	CC	CC	CC	CC	CC	CC	CC	CC	CC	CC	CC	CC	CC	CC	CC	CC	CC	CC	CC	CC	CC	CC	CC	CC
rs13057362	A/T	22362771	TT	AT	AA	AT	TT	AT	AT	TT	AT	AT	TT	TT	TT	AT	AA	AT	AT	TT	TT	TT	AT	NN	AT	AT	TT	AT	TT	TT	TT	TT	TT	AT	TT	TT	TT	AT	TT	TT	TT	TT	AT	TT	TT	TT	TT	TT	TT
rs5751713	A/G	22363466	GG	GG	GG	GG	GG	GG	GG	GG	GG	GG	GG	GG	GG	GG	GG	GG	GG	AG	GG	GG	GG	GG	GG	AG	AG	GG	GG	GG	GG	AG	GG	GG	GG	AG	GG	GG	AA	GG	GG	GG	GG	NN	GG	GG	GG	GG	AG
rs5751714	C/T	22363486	TT	TT	TT	TT	TT	TT	TT	TT	TT	TT	TT	TT	TT	TT	TT	TT	TT	CT	TT	TT	TT	TT	TT	CT	CT	TT	TT	TT	TT	CT	TT	TT	TT	CT	TT	TT	CC	TT	TT	TT	TT	NN	TT	TT	TT	TT	CT
rs7292680	C/T	22363767	TT	TT	TT	TT	TT	TT	TT	TT	TT	TT	TT	TT	TT	TT	TT	TT	TT	TT	TT	TT	TT	TT	TT	TT	TT	TT	TT	TT	TT	TT	TT	TT	TT	TT	TT	TT	TT	TT	TT	TT	TT	TT	TT	TT	TT	TT	TT
rs17629631	A/G	22363869	AA	AG	GG	AG	AA	AG	AG	AA	AG	AG	AA	AA	AA	AG	GG	AG	AG	AA	AA	AA	AG	GG	AG	AG	AA	AG	AA	AA	AA	AA	AA	AG	AA	AA	AA	AG	NN	AA	AA	AA	AG	NN	AA	AA	AA	AA	AA
rs6003844	C/T	22364244	TT	TT	TT	TT	TT	TT	TT	TT	TT	TT	TT	TT	TT	TT	TT	TT	TT	TT	TT	TT	TT	TT	TT	TT	TT	TT	TT	TT	TT	TT	TT	TT	TT	TT	TT	TT	TT	TT	TT	TT	TT	NN	TT	TT	TT	TT	TT
rs738786	A/G	22364288	GG	AG	AA	AG	AG	AG	AG	GG	AG	AG	GG	GG	AG	AA	AA	AG	AG	GG	GG	AG	AA	AA	AG	AG	GG	AG	GG	AA	GG	GG	AG	AG	AG	GG	GG	AA	GG	AG	AG	AG	AG	GG	GG	AG	GG	GG	AG
rs17003394	C/T	22364326	CC	CC	CC	CC	CC	CC	CC	CC	CC	CC	CC	CC	CC	CC	CC	CC	CC	CC	CC	CC	CC	CC	CC	CC	CC	CC	CC	CC	CC	CC	CC	CC	CC	CC	CC	CC	CC	CC	CC	CC	CC	NN	CC	CC	CC	CC	CC
rs17003397	C/T	22365129	CC	CC	CC	CC	CC	CC	CC	CC	CC	CC	CC	CC	CC	CC	CC	CC	CC	CC	CC	CC	CC	CC	CC	CC	CC	CC	CC	CC	CC	CC	CC	CC	CC	CC	CC	CC	CC	CC	CC	CC	CC	NN	CC	CC	CC	CC	CC
rs6003845	A/C	22365215	CC	CC	CC	CC	CC	CC	CC	CC	CC	CC	CC	CC	CC	CC	CC	CC	CC	CC	CC	CC	CC	CC	CC	CC	CC	CC	CC	CC	CC	CC	CC	CC	CC	CC	CC	CC	CC	CC	CC	CC	CC	CC	CC	CC	CC	CC	CC
rs2070446	C/T	22365970	TT	TT	TT	TT	CT	TT	TT	TT	TT	TT	TT	TT	CT	CT	TT	TT	TT	TT	TT	CT	CT	TT	TT	TT	TT	TT	TT	CC	TT	TT	CT	TT	CT	TT	TT	CT	TT	CT	CT	CT	TT	TT	TT	CT	TT	TT	CT
rs17003398	A/G	22366138	GG	GG	GG	GG	GG	GG	GG	GG	GG	GG	GG	GG	GG	GG	GG	GG	GG	GG	GG	GG	GG	GG	GG	GG	GG	GG	GG	GG	GG	GG	GG	GG	GG	GG	GG	GG	GG	GG	GG	GG	GG	GG	GG	GG	GG	GG	GG
rs2070447	A/G	22366563	GG	GG	GG	GG	GG	GG	GG	GG	GG	GG	GG	GG	GG	GG	GG	GG	GG	AG	GG	GG	GG	GG	GG	AG	AG	GG	GG	GG	GG	AG	GG	GG	GG	AG	GG	GG	AA	GG	GG	GG	GG	AG	GG	GG	GG	GG	AG
rs2070448	C/T	22366657	TT	TT	TT	TT	TT	TT	TT	TT	TT	TT	TT	TT	TT	TT	TT	TT	TT	CT	TT	TT	TT	TT	TT	CT	CT	TT	TT	TT	TT	CT	TT	TT	TT	CT	TT	TT	CC	TT	TT	TT	TT	CT	TT	TT	TT	TT	CT
rs2070449	G/T	22367145	TT	TT	TT	TT	TT	TT	TT	TT	TT	TT	TT	TT	TT	TT	TT	TT	TT	TT	TT	TT	TT	TT	TT	TT	TT	TT	TT	TT	TT	TT	TT	TT	TT	TT	TT	TT	TT	TT	TT	TT	TT	TT	TT	TT	TT	TT	TT
rs8137247	A/T	22367193	AA	AA	AA	AA	AA	AA	AA	AA	AA	AA	AA	AA	AA	AA	AA	AA	AA	AA	AA	AA	AA	AA	AA	AA	AA	AA	AA	AA	AA	AA	AA	AA	AA	AA	AA	AA	AA	AA	AA	AA	AA	NN	AA	AA	AA	AA	AA
rs12170464	G/T	22367306	TT	GT	GG	GT	TT	GT	GT	TT	GT	GT	TT	TT	TT	GT	GG	GT	GT	TT	TT	TT	GT	GG	GT	GT	TT	NN	TT	TT	TT	TT	TT	GT	TT	TT	TT	GT	TT	TT	TT	TT	GT	NN	TT	TT	TT	TT	TT
rs5759965	A/G	22368565	GG	GG	GG	GG	GG	GG	GG	GG	GG	GG	GG	GG	GG	GG	GG	GG	GG	GG	GG	GG	GG	GG	GG	GG	GG	GG	GG	GG	GG	GG	GG	GG	GG	GG	GG	GG	GG	GG	GG	GG	GG	GG	GG	GG	GG	GG	GG
rs1007298	C/T	22368847	CT	CT	CC	CC	CT	CC	CC	CC	CC	CC	CC	CC	CT	CT	CC	CC	CC	CC	CC	CT	CT	CC	CC	CC	CC	CC	CC	TT	CC	CC	CT	CC	CT	CC	CC	CT	CC	CT	CT	CT	CT	CC	CC	CT	CC	CC	CT
rs7287524	A/C	22369030	AA	AA	AA	AA	AA	AA	AA	AA	AA	AA	AA	AA	AA	AA	AA	AA	AA	AA	AA	AA	AA	AA	AA	AA	AA	AA	AA	AA	AA	AA	AA	AA	AA	AA	AA	AA	AA	AA	AA	AA	AA	AA	AA	AA	AA	AA	AA
rs2186363	A/G	22370735	GG	GG	GG	GG	GG	GG	GG	GG	GG	GG	GG	GG	GG	GG	GG	GG	GG	GG	GG	GG	GG	GG	GG	GG	GG	GG	GG	GG	GG	GG	GG	GG	GG	GG	GG	GG	GG	GG	GG	GG	GG	GG	GG	GG	GG	GG	GG
rs5759966	A/T	22373792	AA	AA	AA	AA	AA	AA	AA	AA	AA	AA	AA	AA	AA	AA	AA	AA	AA	AA	AA	AA	AA	AA	AA	AA	AA	AA	AA	AA	AA	AA	AA	AA	AA	AA	AA	AA	AA	AA	AA	AA	AA	AA	AA	AA	AA	AA	AA
rs9624295	C/G	22374488	GG	CG	CC	CG	CG	CG	CG	GG	CG	CG	GG	GG	CG	CC	CC	GG	CG	CG	GG	CG	CC	CC	CG	CC	CG	CG	GG	CC	GG	CG	CG	CG	CG	CG	GG	CC	CC	CG	CG	CG	CG	CG	GG	CG	GG	GG	CC
rs12158543	C/T	22374531	CC	CC	CC	CC	CC	CC	CC	CC	CC	CC	CC	CC	CC	CC	CC	CC	CC	CC	CC	CC	CC	CC	CC	CC	CC	CC	CC	CC	CC	CC	CC	CC	CC	CC	CC	CC	CC	CC	CC	CC	CC	CC	CC	CC	CC	CC	CC
rs12167452	C/G	22374954	CC	CC	CC	CC	CC	CC	CC	CC	CC	CC	CC	CC	CC	CC	CC	CC	CC	CC	CC	CC	CC	CC	CC	CC	CC	CC	CC	CC	CC	CC	CC	CC	CC	CC	CC	CC	CC	CC	CC	CC	CC	CC	CC	CC	CC	CC	CC
rs7291110	C/T	22375321	CC	CT	TT	CT	CC	CT	CT	CC	CT	CT	CC	CC	CC	CT	TT	CC	CT	CC	CC	CC	CT	TT	CT	CT	CC	CT	CC	CC	CC	CC	CC	CT	CC	CC	CC	CT	CC	CC	CC	CC	CT	CC	CC	CC	CC	CC	CC
rs7286137	C/T	22375645	CC	CT	TT	CT	CC	CT	CT	CC	CT	CT	CC	CC	CC	CT	TT	CC	CT	CC	CC	CC	CT	TT	CT	CT	CC	CT	CC	CC	CC	CC	CC	CT	CC	CC	CC	CT	CC	CC	CC	CC	CT	CC	CC	CC	CC	CC	CC
rs7287346	A/C	22376068	AA	AA	AA	AA	AA	AA	AA	AA	AA	AA	AA	AA	AA	AA	AA	AA	AA	AA	AA	AA	AA	AA	AA	AA	AA	AA	AA	AA	AA	AA	AA	AA	AA	AA	AA	AA	AA	AA	AA	AA	AA	AA	AA	AA	AA	AA	AA
rs6003847	G/T	22377657	GG	GT	TT	GT	GG	GT	GT	GG	GT	GT	GG	GG	GG	GT	TT	GG	GT	GG	GG	GG	GT	TT	GT	GT	GG	GT	GG	GG	GG	GG	GG	GT	GG	GG	GG	GT	GG	GG	GG	GG	GT	GG	GG	GG	GG	GG	GG
rs12166428	A/C	22377689	CC	CC	CC	CC	CC	CC	CC	CC	CC	CC	CC	CC	CC	CC	CC	CC	CC	CC	CC	CC	CC	CC	CC	CC	CC	CC	CC	CC	CC	CC	CC	CC	CC	CC	CC	CC	CC	CC	CC	CC	CC	CC	CC	CC	CC	CC	CC
rs5759967	C/T	22378368	TT	TT	TT	NN	TT	TT	TT	TT	TT	TT	TT	TT	TT	TT	TT	TT	TT	CT	TT	TT	TT	NN	NN	CT	CT	TT	TT	TT	TT	CT	NN	TT	TT	CT	TT	TT	CC	TT	TT	TT	TT	CT	TT	TT	TT	TT	CT
rs8143088	C/G	22379093	CC	CC	CC	CC	CC	CC	CC	CC	CC	CC	CC	CC	CC	CC	CC	CC	CC	CC	CC	CC	CC	CC	CC	CC	CC	CC	CC	CC	CC	CC	CC	CC	CC	CC	CC	CC	CC	CC	CC	CC	CC	CC	CC	CC	CC	CC	CC
rs8135323	C/T	22379351	CC	CC	CC	CC	CC	CC	CC	CC	CC	CC	CC	CC	CC	CC	CC	CC	CC	CC	CC	CC	CC	CC	CC	CC	CC	CC	CC	CC	CC	CC	CC	CC	CC	CC	CC	CC	CC	CC	CC	CC	CC	CC	CC	CC	CC	CC	CC
rs6003848	C/T	22379706	CC	CC	CC	CC	CC	CC	CC	CC	CC	CC	CC	CC	CC	CC	CC	CC	CC	CC	CC	CC	CC	CC	CC	CC	CC	CC	CC	CC	CC	CC	CC	CC	CC	CC	CC	CC	CC	CC	CC	CC	CC	CC	CC	CC	CC	CC	CC
rs6003849	A/G	22379993	GG	GG	GG	GG	AG	GG	GG	GG	GG	GG	GG	GG	AG	AG	GG	GG	GG	AG	GG	AG	AG	GG	GG	AG	AG	GG	GG	AA	GG	AG	AG	GG	AG	AG	GG	AG	AA	AG	AG	AG	GG	AG	GG	AG	GG	GG	AA
rs17629956	A/C	22380471	CC	AC	AA	AC	CC	AC	AC	CC	AC	AC	CC	CC	CC	AC	AA	CC	AC	CC	CC	CC	AC	AA	AC	AC	CC	AC	CC	CC	CC	CC	CC	AC	CC	CC	CC	AC	CC	CC	CC	CC	AC	CC	CC	CC	CC	CC	CC
rs13058101	A/G	22380707	GG	GG	GG	GG	GG	GG	GG	GG	GG	GG	GG	GG	GG	GG	GG	GG	GG	GG	GG	GG	GG	GG	GG	GG	GG	GG	GG	GG	GG	GG	GG	GG	GG	GG	GG	GG	GG	GG	GG	GG	GG	GG	GG	GG	GG	GG	GG
rs6003851	C/T	22381318	TT	TT	TT	TT	TT	TT	TT	TT	TT	TT	TT	TT	TT	TT	TT	TT	TT	TT	TT	TT	TT	TT	TT	TT	TT	TT	TT	TT	TT	TT	TT	TT	TT	TT	TT	TT	TT	TT	TT	TT	TT	TT	TT	TT	TT	TT	TT
rs933132	C/T	22381972	CC	CC	CC	CC	CC	CC	CC	CC	CC	CC	CC	CC	CC	CC	CC	CC	CC	CC	CC	CC	CC	CC	CC	CC	CC	CC	CC	CC	CC	CC	CC	CC	CC	CC	CC	CC	CC	CC	CC	CC	CC	CC	CC	CC	CC	CC	CC
rs9608174	C/T	22382031	TT	CT	CC	CT	TT	CT	CT	TT	CT	CT	TT	TT	CT	NN	CC	TT	CT	CT	TT	CT	CT	CC	CT	CC	CT	CT	TT	TT	TT	CT	TT	CT	TT	CT	TT	CT	CC	TT	TT	CT	CT	CT	TT	TT	TT	TT	CC
rs6003852	A/G	22382561	AA	AA	AA	AA	AA	AA	AA	AA	AA	AA	AA	AA	AA	AA	AA	AA	AA	AA	AA	AA	AA	AA	AA	AA	AA	AA	AA	AA	AA	AA	AA	AA	AA	AA	AA	AA	AA	AA	AA	AA	AA	AA	AA	AA	AA	AA	AA
rs6003853	C/G	22382790	CC	CC	CC	CC	CC	CC	CC	CC	CC	CC	CC	CC	CC	CC	CC	CC	CC	CC	CC	CC	CC	CC	CC	CC	CC	CC	CC	CC	CC	CC	CC	CC	CC	CC	CC	CC	CC	CC	CC	CC	CC	CC	CC	CC	CC	CC	CC
rs6003854	C/T	22382905	CC	CC	CC	CC	CC	CC	CC	CC	CC	CC	CC	CC	CC	CC	CC	CC	CC	CC	CC	CC	CC	CC	CC	CC	CC	CC	CC	CC	CC	CC	CC	CC	CC	CC	CC	CC	CC	CC	CC	CC	CC	CC	CC	CC	CC	CC	CC
rs7291421	G/T	22383391	TT	TT	TT	TT	TT	TT	TT	TT	TT	TT	TT	TT	TT	TT	TT	TT	TT	TT	TT	TT	TT	TT	TT	TT	TT	TT	TT	TT	TT	TT	TT	TT	TT	TT	TT	TT	TT	TT	TT	TT	TT	TT	TT	TT	TT	TT	TT
rs5996603	C/T	22383904	TT	TT	TT	TT	TT	TT	TT	TT	TT	TT	TT	TT	TT	TT	TT	TT	TT	TT	TT	TT	TT	TT	TT	TT	TT	TT	TT	TT	TT	TT	TT	TT	TT	TT	TT	TT	TT	TT	TT	TT	TT	TT	TT	TT	TT	TT	TT
rs915587	A/G	22385942	GG	GG	GG	GG	GG	GG	GG	GG	GG	GG	GG	GG	AG	AG	GG	GG	GG	GG	GG	AG	GG	GG	GG	GG	GG	GG	GG	GG	GG	GG	GG	GG	GG	GG	GG	GG	GG	GG	GG	AG	GG	GG	GG	GG	GG	GG	AG
rs6003856	C/T	22386082	CC	CC	CC	CC	CC	CC	CC	CC	CC	CC	CC	CC	CC	CC	CC	CC	CC	CC	CC	CC	CC	CC	CC	CC	CC	CC	CC	CC	CC	CC	CC	CC	CC	CC	CC	CC	CC	CC	CC	CC	CC	CC	CC	CC	CC	CC	CC
rs6003858	A/T	22386128	AA	AA	AA	AA	AA	AA	AA	AA	AA	AA	AA	AA	AA	AA	AA	AA	AA	AA	AA	AA	AA	AA	AA	AA	AA	AA	AA	AA	AA	AA	AA	AA	AA	NN	AA	AA	AA	AA	AA	AA	AA	AA	AA	AA	AA	AA	AA
rs8184966	C/T	22386274	TT	TT	TT	TT	TT	TT	TT	TT	TT	TT	TT	TT	TT	TT	TT	TT	TT	TT	TT	TT	TT	TT	TT	TT	TT	TT	TT	TT	TT	TT	TT	TT	TT	TT	TT	TT	TT	TT	TT	TT	TT	TT	TT	TT	TT	TT	TT
rs915588	C/G	22386339	GG	GG	GG	NN	GG	GG	GG	GG	GG	GG	GG	GG	CG	CG	GG	GG	GG	GG	GG	CG	CG	GG	GG	NN	GG	GG	NN	GG	GG	GG	GG	GG	GG	GG	GG	GG	NN	GG	GG	CG	NN	GG	GG	GG	GG	GG	CG
rs2070444	A/G	22386537	AA	AG	GG	AG	AA	AG	AG	AA	AG	AG	AA	AA	AG	GG	GG	AA	AG	AG	AA	AG	AG	GG	AG	GG	AG	AG	AA	AA	AA	AG	AA	AG	AA	AG	AA	AG	GG	AA	AA	AG	AG	AG	AA	AA	AA	AA	GG
rs9624304	C/T	22386726	CC	CC	CC	CC	CC	CC	CC	CC	CC	CC	CC	CC	CC	CC	CC	CC	CC	CC	CC	CC	CC	CC	CC	CC	CC	CC	CC	CC	CC	CC	CC	CC	CC	CC	CC	CC	CC	CC	CC	CC	CC	CC	CC	CC	CC	CC	CC
rs9624305	A/G	22386729	AA	AA	AA	AA	AA	AA	AA	AA	AA	AA	AA	AA	AA	AA	AA	AA	AA	AA	AA	AA	AA	AA	AA	AA	AA	AA	AA	AA	AA	AA	AA	AA	AA	AA	AA	AA	AA	AA	AA	AA	AA	AA	AA	AA	AA	AA	AA
rs9624306	A/G	22386761	GG	GG	GG	GG	GG	GG	GG	GG	GG	GG	GG	GG	GG	GG	GG	GG	GG	GG	GG	GG	GG	GG	GG	GG	GG	GG	GG	GG	GG	GG	GG	GG	GG	GG	GG	GG	GG	GG	GG	GG	GG	GG	GG	GG	GG	GG	GG
rs6003859	C/T	22387206	TT	TT	TT	TT	TT	TT	TT	TT	TT	TT	TT	TT	TT	TT	TT	TT	TT	TT	TT	TT	TT	TT	TT	TT	TT	TT	TT	TT	TT	TT	TT	TT	TT	TT	TT	TT	TT	TT	TT	TT	TT	TT	TT	TT	TT	TT	TT
rs8143019	C/T	22387485	CC	CT	TT	CT	CC	CT	CT	CC	CT	CT	CC	CC	CT	TT	TT	CC	CT	CC	CC	CC	CT	TT	CT	CT	CC	CT	CC	CC	CC	CC	CC	CT	CC	CC	CC	CT	CC	CC	CC	CC	CT	CC	CC	CC	CC	CC	CC
rs6003860	A/G	22388474	GG	GG	GG	GG	GG	GG	GG	GG	GG	GG	GG	GG	GG	GG	GG	GG	GG	GG	GG	GG	GG	GG	GG	GG	GG	GG	GG	GG	GG	GG	GG	GG	GG	GG	GG	GG	GG	GG	GG	GG	GG	GG	GG	GG	GG	GG	GG
rs5759970	A/G	22388492	AA	AA	AA	AA	AA	AA	AA	AA	AA	AA	AA	AA	AA	AA	AA	AA	AA	AA	AA	AA	AA	AA	AA	AA	AA	AA	AA	AA	AA	AA	AA	AA	AA	AA	AA	AA	AA	AA	AA	AA	AA	AA	AA	AA	AA	AA	AA
rs9612404	C/G	22388900	CC	CG	GG	CG	CC	CG	CG	CC	CG	CG	CC	CC	CG	GG	GG	CC	CG	CG	CC	CG	GG	GG	CG	GG	CG	CG	CC	CC	CC	CG	CC	CG	CC	CG	CC	CG	GG	CC	CC	CG	CG	CG	CC	CC	CC	CC	GG
rs9608175	C/T	22389870	CC	CC	CC	CC	CC	CC	CC	CC	CC	CC	CC	CC	CC	CC	CC	CC	CC	CC	CC	CC	CC	CC	NN	CC	CC	CC	CC	CC	CC	NN	CC	CC	CC	CC	CC	CC	CC	CC	CC	CC	CC	CC	CC	CC	CC	CC	CC
rs9608176	C/T	22389933	TT	TT	TT	TT	TT	TT	TT	TT	TT	TT	TT	TT	TT	TT	TT	TT	TT	CT	TT	CT	CT	TT	TT	CT	CT	TT	TT	TT	TT	CT	TT	TT	TT	CT	NN	TT	CC	TT	TT	CT	TT	CT	TT	TT	TT	TT	CC
rs9612405	A/G	22390432	GG	GG	GG	GG	GG	GG	GG	GG	GG	GG	GG	GG	GG	GG	GG	GG	GG	GG	GG	GG	GG	GG	GG	GG	GG	GG	GG	GG	GG	GG	GG	GG	GG	GG	GG	GG	GG	GG	GG	GG	GG	GG	GG	GG	GG	GG	GG
rs9612406	A/G	22390501	GG	GG	GG	GG	GG	GG	GG	GG	GG	GG	GG	GG	GG	GG	GG	GG	GG	GG	GG	GG	GG	GG	GG	GG	GG	GG	GG	GG	GG	GG	GG	GG	GG	GG	GG	GG	GG	GG	GG	GG	GG	GG	GG	GG	GG	GG	GG
rs5759972	A/G	22391618	GG	GG	GG	GG	GG	GG	GG	GG	GG	GG	GG	GG	GG	GG	GG	GG	GG	GG	NN	GG	GG	GG	GG	GG	GG	GG	GG	GG	GG	GG	GG	GG	GG	GG	GG	GG	GG	GG	GG	GG	GG	GG	GG	GG	GG	GG	GG
rs2330580	C/T	22391698	CC	CT	TT	CT	CC	CT	CT	CC	CT	CT	CC	CC	CT	TT	CT	CC	CT	CC	CC	CC	CT	TT	NN	CT	CC	CT	CC	CC	CC	CC	CC	CT	CC	CC	CC	CT	CC	CC	CC	CC	CT	CC	CC	CC	CC	CC	CC
rs6003861	C/T	22395215	CC	CC	CC	CC	CC	CC	CC	CC	CC	CC	CC	CC	CC	CC	CC	CC	CC	CC	CC	CC	CC	CC	CC	CC	CC	CC	CC	CC	CC	CC	CC	CC	CC	CC	CC	CC	CC	CC	CC	CC	CC	CC	CC	CC	CC	CC	CC
rs738787	C/T	22400416	CC	CT	CT	CT	CC	CT	CT	CC	CT	CT	CC	CC	CT	CT	CC	CC	CT	CC	CC	CT	CT	TT	CT	CT	CC	CT	CC	CC	CC	CC	CC	CT	CC	CC	CC	CT	CC	CC	CC	CT	CT	CC	CC	CC	CC	CC	CT
rs2330582	C/T	22402455	CC	CC	CC	CC	CC	CC	CC	CC	CC	CC	CC	CC	CC	CC	CC	CC	CC	CT	CC	CC	CC	CC	CC	CT	CT	CC	CC	CC	CC	CT	CC	CC	CC	TT	CC	CC	TT	CC	CC	CC	CC	CT	CC	CC	CC	CC	CT
rs8135607	C/T	22403640	CC	CC	CC	CC	CC	CC	CC	CC	CC	CC	CC	CC	CC	CC	CC	CC	CC	CC	CC	CC	CC	CC	CC	CC	CC	CC	CC	CC	CC	CC	CC	CC	CC	CC	CC	CC	CC	CC	CC	CC	CC	CC	CC	CC	CC	CC	CC
rs11703662	A/G	22404919	GG	GG	GG	GG	GG	NN	GG	GG	GG	GG	GG	NN	GG	GG	AG	GG	GG	GG	AG	GG	GG	GG	NN	GG	GG	GG	AG	GG	GG	GG	GG	GG	GG	GG	GG	GG	GG	GG	GG	GG	GG	GG	GG	NN	GG	GG	GG
rs9612411	A/G	22405313	GG	GG	GG	GG	GG	GG	GG	GG	GG	GG	GG	NN	GG	GG	GG	GG	GG	GG	GG	GG	GG	GG	GG	GG	GG	GG	GG	GG	GG	GG	GG	GG	GG	GG	GG	GG	GG	GG	GG	GG	GG	GG	GG	GG	GG	GG	GG
rs9624314	C/G	22405594	GG	GG	GG	GG	GG	GG	GG	GG	GG	GG	GG	GG	GG	GG	GG	GG	GG	GG	GG	GG	GG	GG	GG	GG	GG	GG	GG	GG	GG	GG	GG	GG	GG	GG	GG	GG	GG	GG	GG	GG	GG	GG	GG	GG	GG	GG	GG
rs140179	A/T	22405670	AA	AT	AT	AT	AA	AT	AT	AA	AT	AT	AA	AA	AT	AT	AA	AA	AA	AT	AA	AT	AT	TT	AT	TT	AT	AT	AA	AA	AA	AT	AA	AT	AA	TT	AA	AT	TT	AA	AA	AT	AT	AT	AA	AA	AA	AA	TT
rs2070450	A/G	22408513	GG	GG	GG	GG	GG	GG	GG	GG	GG	GG	GG	GG	GG	GG	GG	GG	GG	GG	GG	AG	GG	GG	GG	GG	GG	GG	GG	GG	GG	GG	GG	GG	GG	GG	AG	GG	GG	GG	GG	AG	GG	GG	GG	GG	GG	GG	AG
rs5759980	C/G	22410163	CC	CC	NN	NN	CC	NN	NN	CC	CC	CC	CC	CC	CC	CC	CC	CC	CC	CG	CC	NN	CC	CC	CC	CG	CG	CC	CC	CC	CC	CG	CC	CC	NN	GG	CC	NN	GG	CC	CC	CC	CC	CG	CC	CC	CC	CC	CG
rs7284889	C/T	22410953	CC	CC	CC	CC	CC	CC	CC	CC	CC	CC	CC	CC	CC	CC	CC	CC	CC	CC	CC	CC	CC	CC	CC	CC	CC	CC	CC	CC	CC	CC	CC	CC	CC	CC	CC	CC	CC	CC	CC	CC	CC	CC	CC	CC	CC	CC	CC
rs9620320	C/T	22411147	CC	CC	NN	CC	CC	CC	CC	CC	CC	CC	CC	CC	CC	CC	CC	CC	CC	CC	CC	CC	CC	NN	CC	CC	CC	CC	CC	CC	CC	CC	CC	CC	CC	CC	CC	CC	CC	CC	CC	CC	CC	CC	CC	NN	CC	CC	CC
rs5759982	A/C	22411194	CC	CC	CC	CC	CC	CC	CC	CC	CC	CC	CC	CC	CC	CC	CC	CC	CC	AC	CC	CC	CC	CC	CC	AC	AC	CC	CC	CC	CC	AC	CC	CC	CC	AA	CC	CC	AA	CC	CC	CC	CC	AC	CC	CC	CC	CC	AC
rs5759984	A/G	22413503	GG	GG	GG	GG	GG	GG	GG	GG	GG	GG	GG	GG	GG	GG	GG	GG	GG	GG	GG	GG	GG	GG	GG	GG	GG	GG	GG	GG	GG	GG	GG	GG	GG	GG	GG	GG	GG	GG	GG	GG	GG	GG	GG	GG	GG	GG	GG
rs9612413	C/T	22413873	CC	CC	NN	CC	CC	CC	CC	CC	CC	CC	CC	CC	NN	CC	CC	CC	CC	CC	CC	CT	CC	CC	CC	CC	CC	CC	CC	CC	CC	CC	CC	CC	CC	CC	CT	CC	CC	CC	CC	CT	CC	NN	CC	CC	NN	CC	CT
rs11704764	A/C	22414872	CC	CC	CC	CC	CC	CC	CC	CC	CC	CC	CC	CC	CC	CC	CC	CC	CC	CC	CC	CC	CC	CC	CC	CC	CC	CC	CC	CC	CC	CC	CC	CC	CC	CC	CC	CC	CC	CC	CC	CC	CC	CC	CC	CC	CC	CC	CC
rs2067621	G/T	22415854	GG	GG	GG	GG	GG	GG	GG	GG	GG	GG	GG	GG	GG	GG	GG	GG	GG	GG	GG	GT	GG	GG	GG	GG	GG	GG	GG	GG	GG	GG	GG	GG	GG	GG	GT	GG	GG	GG	GG	GT	GG	GG	GG	GG	GG	GG	GT
rs2275976	C/T	22415990	TT	TT	TT	TT	TT	TT	TT	TT	TT	TT	TT	TT	TT	TT	TT	TT	TT	TT	TT	TT	TT	TT	TT	TT	TT	TT	TT	TT	TT	TT	TT	TT	TT	TT	TT	TT	TT	TT	TT	TT	TT	TT	TT	TT	TT	TT	TT
rs5759985	A/G	22416107	AA	AG	AG	AG	AA	AG	AG	AA	AG	AG	AA	AA	AG	AG	AA	AA	AA	AG	AA	AG	AG	GG	AG	GG	AG	AG	AA	AA	AA	AG	AA	AG	AA	GG	AG	AG	GG	AA	AA	AG	AG	AG	AA	AA	AA	AA	GG
rs2070451	A/C	22417319	AA	AA	AA	AA	AA	AA	AA	AA	AA	AA	AA	AA	AA	AA	AA	AA	AA	AC	AA	AA	AA	AA	AA	AC	AC	AA	AA	AA	AA	AC	AA	AA	AA	CC	AA	AA	CC	AA	AA	AA	AA	AC	AA	AA	AA	AA	AC
rs6003868	C/G	22417497	GG	GG	NN	GG	GG	GG	GG	GG	GG	GG	GG	GG	GG	GG	GG	GG	GG	GG	GG	GG	GG	GG	GG	GG	GG	GG	GG	GG	GG	NN	GG	GG	GG	GG	GG	GG	GG	GG	GG	GG	GG	GG	GG	GG	GG	GG	GG
rs6003869	A/G	22418160	GG	GG	NN	GG	GG	AG	GG	GG	GG	GG	GG	GG	GG	GG	GG	GG	GG	GG	GG	GG	GG	GG	GG	NN	GG	GG	GG	GG	GG	GG	GG	GG	GG	GG	GG	GG	GG	GG	GG	GG	GG	GG	GG	GG	GG	GG	GG
rs5759986	A/G	22418324	GG	AG	AG	AG	GG	AG	AG	GG	AG	AG	GG	GG	AG	AG	GG	GG	GG	AG	GG	AG	AG	AA	AG	AA	AG	AG	GG	GG	GG	AG	GG	AG	GG	AA	AG	AG	AA	GG	GG	AG	AG	AG	GG	GG	GG	GG	AA
rs6003870	A/G	22422597	AG	AG	AG	AG	GG	AG	AG	AG	GG	AG	AG	AA	GG	AG	AG	AA	AG	GG	AG	AG	GG	GG	AG	GG	AA	AG	AA	GG	GG	AG	GG	AG	AA	AG	AG	GG	GG	GG	GG	GG	AG	AG	AG	AA	AG	AG	AG
rs2070452	C/T	22424836	CC	CC	CC	CT	CC	CC	CC	CT	CC	CC	CC	CC	CC	CC	CC	CC	CC	CT	CC	CC	CC	CC	CC	CT	CC	CC	CC	CC	CC	CT	CC	CC	CC	CT	CC	CC	CT	CC	CC	CC	CC	CT	CC	CC	CC	CC	CT
rs2070454	A/C	22426674	AA	AA	AA	AA	AA	AA	AA	AA	AA	AC	AC	AA	AC	AA	AA	AA	AA	AA	AA	CC	AA	AA	AA	AA	AA	AA	AA	AA	AA	AA	AA	AA	AA	AA	AC	AA	AA	AA	AA	AC	AA	AA	AA	AA	AA	AC	AC
rs1076123	C/T	22426783	TT	TT	TT	CT	TT	TT	TT	CT	TT	TT	TT	TT	TT	TT	TT	TT	TT	CT	TT	TT	TT	TT	TT	TT	TT	TT	TT	TT	TT	CT	TT	TT	TT	CT	TT	TT	CT	CT	TT	TT	TT	NN	CT	TT	TT	TT	CT
rs9612418	C/T	22427015	CC	CC	CC	CC	CC	CC	CC	CC	CC	CT	CT	CC	CT	CC	CC	CC	CC	CC	CC	TT	CC	CC	CC	NN	CC	CC	CC	NN	CC	CC	CC	CC	CC	CC	CT	CC	CC	CC	CC	CT	CC	NN	CC	NN	CC	CT	CT
rs5759997	C/T	22429143	CT	CC	CC	CT	CC	TT	CT	CT	CC	CT	TT	CT	TT	CT	CT	CC	CT	CT	CC	TT	CT	CT	TT	TT	CC	CT	CC	CC	CT	CT	CT	CT	CT	CC	CT	CT	TT	CC	CC	CT	CT	TT	CC	CC	CC	CT	TT
rs5760002	A/G	22430444	GG	GG	GG	GG	GG	GG	GG	GG	GG	GG	GG	GG	GG	GG	GG	GG	GG	GG	GG	GG	GG	GG	GG	GG	GG	GG	GG	GG	GG	GG	GG	GG	GG	GG	GG	GG	GG	GG	GG	GG	GG	GG	GG	GG	GG	GG	GG
rs6003875	C/G	22431860	CG	GG	GG	GG	GG	CC	CG	GG	GG	GG	CG	CG	CG	CG	CG	GG	CG	GG	GG	CG	CG	CG	CC	GG	GG	CG	GG	GG	CG	GG	CG	CG	CG	GG	GG	GG	CG	GG	GG	CG	CG	CG	GG	GG	GG	GG	CG
rs9612422	C/T	22432408	CT	CC	CC	CC	CC	CC	CC	CC	CC	CC	CT	CC	CC	CC	CT	CC	CC	CC	CC	CT	CC	CC	CC	NN	CC	CC	CC	CC	CT	CC	CC	CC	CC	CC	CC	CC	CT	CC	CC	CT	NN	CC	CC	CC	CC	CC	CT
rs5760005	G/T	22434833	GG	GG	GG	GG	GG	GG	GG	GG	GG	GG	GG	GG	GG	GG	GG	GG	GG	GG	GG	GG	GG	GG	GG	GG	GG	GG	GG	GG	GG	GG	GG	GG	GG	GG	GG	GG	GG	GG	GG	GG	GG	GG	GG	GG	GG	GG	GG
rs2330621	C/T	22435274	CC	CC	CC	CC	CC	CC	CC	CC	CC	CC	CC	CC	CC	CC	CC	CC	CC	CC	CC	CC	CC	CC	CC	CC	CC	CC	CC	CC	CC	CC	CC	CC	CC	CC	CC	CC	CC	CC	CC	CC	CC	CC	CC	CC	CC	CC	CC
rs2298374	A/G	22436172	GG	GG	GG	GG	GG	GG	GG	GG	GG	GG	GG	GG	GG	GG	GG	GG	GG	GG	GG	GG	GG	GG	GG	GG	GG	GG	GG	GG	GG	GG	GG	GG	GG	GG	GG	GG	GG	GG	GG	GG	GG	GG	GG	GG	GG	GG	GG
rs2298375	A/G	22436448	AG	GG	GG	GG	GG	GG	GG	GG	GG	GG	AG	GG	GG	GG	AG	GG	GG	GG	GG	AG	GG	GG	GG	GG	GG	GG	GG	GG	AG	GG	GG	GG	GG	GG	GG	GG	AG	GG	GG	AG	AG	GG	GG	GG	GG	GG	AG
rs3204967	C/T	22437835	CC	CC	CC	CC	CC	CC	CC	CC	CC	CC	CC	CC	CC	CC	CC	CC	CC	CC	CC	CC	CC	CC	CC	CC	CC	CC	CC	CC	CC	CC	CC	CC	CC	CC	CC	CC	CC	CC	CC	CC	CC	CC	CC	CC	CC	CC	CC
rs1054055	C/T	22437934	CC	CC	CC	CC	CC	CC	CC	CC	CC	CC	CC	CC	CC	CC	CC	CC	CC	CC	CC	CC	CC	CC	CC	CC	CC	CC	CC	CC	CC	CC	CC	CC	CC	CC	CC	CC	CC	CC	CC	CC	CC	CC	CC	CC	CC	CC	CC
rs9153	A/G	22438412	AG	AA	AA	AA	AA	AA	AA	AA	AA	AG	GG	AA	AG	AA	AG	AA	AA	AA	AA	GG	AA	AA	AA	AG	AA	AA	AA	AA	AG	AA	AA	AA	AA	AA	AG	AG	AG	AA	AA	AG	AG	AA	AA	AA	AA	AG	AG
rs131442	A/G	22438977	AG	GG	GG	GG	GG	GG	GG	GG	GG	AG	AA	GG	AG	GG	AG	GG	GG	GG	GG	AA	GG	GG	GG	AG	GG	GG	GG	GG	AG	GG	GG	GG	GG	GG	AG	AG	AG	GG	GG	AG	AG	GG	GG	GG	GG	AG	AG
rs131445	A/C	22441044	AC	AA	AC	AA	AA	AA	AA	AA	AA	AC	CC	AA	AC	AA	AC	AA	AA	AA	AA	CC	AA	AA	AA	AC	AC	AA	AA	AA	AC	AA	AA	AA	AA	AA	AC	AC	AC	AA	AA	AC	AC	AA	AA	AA	AA	AC	AC
rs13056762	G/T	22442525	TT	TT	TT	TT	TT	TT	TT	TT	TT	TT	TT	TT	TT	TT	TT	TT	TT	TT	TT	TT	TT	TT	TT	TT	TT	TT	TT	TT	TT	TT	TT	TT	TT	TT	TT	TT	TT	TT	TT	TT	TT	TT	TT	TT	TT	TT	TT
rs131451	C/T	22443544	TT	TT	TT	TT	TT	TT	TT	TT	TT	TT	TT	TT	CT	TT	TT	TT	TT	TT	TT	CT	TT	TT	TT	CT	CT	TT	TT	TT	TT	TT	TT	TT	TT	TT	CT	CT	TT	TT	TT	TT	TT	TT	TT	TT	TT	CT	TT
rs738789	G/T	22446586	TT	TT	TT	TT	TT	TT	TT	TT	TT	TT	TT	TT	GT	TT	TT	TT	TT	TT	TT	GT	TT	TT	TT	GT	TT	TT	TT	TT	TT	TT	TT	TT	TT	TT	TT	GT	TT	TT	TT	TT	TT	TT	TT	TT	TT	GT	TT
rs738790	C/T	22446817	CC	CC	CC	CC	CC	CC	CC	CC	CC	CC	CC	CC	CT	CC	CC	CC	CC	CC	CC	CT	CC	CC	CC	CT	CC	CC	CC	CC	CC	CC	CC	CC	CC	CC	CC	CT	CC	CC	CC	CC	CC	CC	CC	CC	CC	CT	CC
rs738791	C/T	22447525	CT	TT	CT	CT	TT	CC	CT	CT	TT	CT	CC	CT	CC	CT	CT	TT	CT	CT	TT	CC	CC	CT	CC	CC	CT	CT	TT	TT	CT	CT	CT	CT	CT	TT	CT	CT	CC	CT	TT	CT	CT	CC	CT	TT	CT	CT	CC
rs2267029	A/G	22447916	GG	GG	GG	GG	GG	GG	GG	GG	GG	GG	GG	GG	AG	GG	GG	GG	GG	GG	GG	AG	GG	GG	GG	AG	GG	GG	GG	GG	GG	GG	GG	GG	GG	GG	GG	AG	GG	GG	GG	GG	GG	GG	GG	GG	GG	AG	GG
rs7289910	G/T	22448638	GG	GG	GG	GG	GG	GG	GG	GG	GG	GG	GG	GG	GG	GG	GG	GG	GG	GG	GG	GG	GG	GG	GG	GG	GT	GG	GG	GG	GG	GG	GG	GG	GG	GG	GT	GG	GG	GG	GG	GG	GG	GG	GG	GG	GG	GG	GG
rs738792	C/T	22451378	TT	TT	TT	TT	TT	TT	TT	TT	TT	TT	TT	TT	CT	TT	TT	TT	TT	TT	TT	CT	TT	TT	TT	CT	CT	TT	TT	TT	TT	TT	TT	TT	TT	TT	CT	CT	TT	TT	TT	TT	TT	TT	TT	TT	TT	CT	TT
rs7289794	A/G	22452267	GG	GG	GG	GG	GG	GG	GG	GG	GG	GG	GG	GG	NN	GG	GG	GG	GG	GG	GG	AG	GG	GG	GG	AG	GG	GG	GG	GG	GG	GG	GG	GG	GG	GG	GG	AG	GG	GG	GG	GG	GG	GG	GG	GG	GG	AG	GG
rs2070455	A/G	22454842	GG	GG	GG	GG	GG	GG	GG	GG	GG	GG	GG	GG	AG	GG	GG	GG	GG	GG	GG	AG	GG	GG	GG	AG	GG	GG	GG	GG	GG	GG	GG	GG	GG	GG	GG	AG	GG	GG	GG	GG	GG	GG	GG	GG	GG	AG	GG
rs7286584	A/G	22455024	AA	AA	AA	AA	AA	AA	AA	AA	NN	AA	AA	AA	AA	AA	AA	AA	NN	AA	AA	AA	AA	AA	AA	AA	AA	AA	AA	AA	NN	AA	AA	AA	AA	AA	AA	AA	AA	AA	AA	AA	AA	AA	AA	AA	AA	AA	AA
rs6003877	A/G	22456853	GG	GG	GG	GG	GG	GG	GG	GG	GG	GG	GG	GG	GG	GG	GG	GG	GG	GG	NN	GG	GG	GG	GG	GG	GG	GG	GG	GG	GG	GG	GG	GG	GG	GG	GG	GG	GG	GG	GG	GG	GG	GG	GG	GG	GG	GG	GG
rs5760015	A/G	22458380	GG	NN	GG	GG	GG	GG	GG	GG	GG	GG	GG	GG	GG	GG	NN	GG	GG	GG	GG	GG	GG	GG	GG	GG	GG	GG	GG	NN	GG	GG	GG	GG	GG	GG	GG	GG	GG	GG	GG	GG	GG	GG	GG	GG	GG	GG	GG
rs6003878	G/T	22458705	GG	GG	GG	GG	NN	GG	GG	GG	NN	GG	GG	GG	GG	GG	GG	GG	GG	GG	GG	GG	GG	GG	NN	GG	GG	NN	GG	GG	GG	GG	GG	GG	GG	GG	GG	GG	GG	GG	GG	GG	GG	GG	GG	GG	GG	GG	GG
rs2073387	G/T	22459005	GG	GG	GG	GG	GG	GG	GG	GG	GG	GG	GG	GG	GT	GG	GG	GG	GG	GG	GG	GT	GG	GG	GG	GT	GG	GG	GG	GG	GG	GG	GG	GG	GG	GG	GG	GT	GG	GG	GG	GG	GG	GG	GG	GG	GG	GT	GG
rs5760017	A/C	22460138	CC	CC	CC	CC	CC	CC	CC	CC	CC	CC	CC	CC	CC	CC	CC	CC	CC	CC	CC	CC	CC	CC	CC	CC	CC	CC	CC	CC	CC	CC	CC	CC	CC	CC	CC	CC	CC	CC	CC	CC	CC	CC	CC	CC	CC	CC	CC
rs2267030	A/G	22462374	AG	AA	AG	AA	AA	AA	AA	AA	AA	AG	GG	AA	AA	AA	AG	AA	AA	AA	AA	AG	AA	AA	AA	AA	AA	AA	AA	AA	AG	AA	AA	AA	AA	AA	AA	AA	AG	AA	AA	AG	AG	AA	AA	AA	AA	AA	AG
rs5760020	A/G	22463092	AA	AA	AA	AA	AA	GG	AG	AA	AA	AA	AA	AG	GG	AG	AA	AA	AG	AA	AA	AG	AG	AG	GG	AG	AG	AG	AA	AA	AA	AA	AG	AG	AG	AA	AG	AG	AA	AG	AA	AA	AA	AG	AG	AA	AA	AG	AA
rs2073388	C/G	22463368	GG	GG	GG	GG	GG	GG	GG	GG	GG	GG	GG	GG	CG	GG	GG	GG	GG	GG	GG	CG	GG	GG	GG	CG	GG	GG	GG	GG	GG	GG	GG	GG	GG	GG	GG	CG	GG	GG	GG	GG	GG	GG	GG	GG	GG	CG	GG
rs6003884	A/G	22463402	GG	GG	GG	GG	GG	GG	GG	GG	NN	GG	GG	GG	GG	GG	GG	GG	GG	GG	GG	GG	GG	GG	GG	GG	GG	GG	GG	GG	GG	GG	GG	GG	GG	GG	GG	GG	GG	GG	GG	GG	GG	GG	GG	GG	GG	GG	GG
rs2073389	C/T	22463493	TT	TT	TT	TT	TT	CC	CT	TT	TT	TT	TT	CT	CC	CT	TT	TT	CT	TT	TT	CT	CT	CT	CC	CT	CT	CT	TT	TT	TT	TT	CT	CT	CT	TT	CT	CT	TT	CT	TT	TT	TT	CT	CT	TT	TT	CT	TT
rs2073390	A/G	22463570	AA	AA	AA	AA	AA	AA	AA	AA	AA	AA	AA	AA	AG	AA	AA	AA	AA	AA	AA	AG	AA	AA	AA	AG	AA	AA	AA	AA	AA	AA	AA	AA	AA	AA	AA	AG	AA	AA	AA	AA	AA	AA	AA	AA	AA	AG	AA
rs5760022	C/T	22464394	TT	TT	TT	TT	TT	TT	TT	TT	TT	TT	TT	TT	CT	TT	TT	TT	TT	TT	TT	CT	TT	TT	TT	CT	TT	TT	TT	TT	TT	TT	TT	TT	TT	TT	TT	CT	TT	TT	TT	TT	TT	TT	TT	TT	TT	CT	TT
rs738794	A/G	22464758	AA	AA	AA	AA	AA	AA	AA	AA	AA	AA	AA	AA	AG	AA	AA	AA	AA	AA	AA	AG	AA	AA	AA	AG	AG	AA	AA	AA	AA	AA	AA	AA	AA	AA	AG	AG	AA	AA	AA	AA	AA	AA	AA	AA	AA	AG	AA
rs17630758	A/G	22466542	GG	GG	GG	GG	GG	AA	AG	GG	GG	GG	GG	AG	AG	AG	GG	GG	AG	GG	GG	GG	AG	AG	AA	GG	GG	AG	GG	GG	GG	GG	AG	AG	AG	GG	GG	GG	GG	AG	GG	GG	GG	AG	AG	GG	GG	GG	GG
rs5760023	C/T	22468301	TT	TT	TT	TT	TT	CC	CT	TT	TT	TT	TT	CT	CC	CT	TT	TT	CT	TT	TT	CT	CT	CT	CC	CT	CT	CT	TT	TT	TT	TT	CT	CT	CT	TT	CT	CT	TT	CT	TT	TT	TT	CT	CT	TT	TT	CT	TT
rs2267031	A/G	22468344	AA	AA	AA	AA	AA	AA	AA	AA	AA	AA	AA	AA	AG	AA	AA	AA	AA	AA	AA	AG	AA	AA	AA	AG	AA	AA	AA	AA	AA	AA	AA	AA	AA	AA	AA	AG	AA	AA	AA	AA	AA	AA	AA	AA	AA	AG	AA
rs2186364	A/G	22468841	AA	AA	AA	AA	AA	AA	AA	AA	AA	AA	AA	AA	AG	AA	AA	AA	AA	AA	AA	AG	AA	AA	AA	AG	AA	AA	AA	AA	AA	AA	AA	AA	AA	AA	AA	AG	AA	AA	AA	AA	AA	AA	AA	AA	AA	AG	AA
rs9612430	A/G	22470129	GG	GG	GG	GG	GG	GG	GG	GG	GG	GG	GG	GG	GG	GG	GG	GG	GG	GG	GG	GG	GG	GG	GG	GG	GG	NN	GG	GG	NN	GG	GG	GG	GG	GG	GG	GG	GG	GG	GG	GG	GG	GG	GG	GG	GG	GG	GG
rs3788362	A/G	22470348	GG	GG	GG	GG	GG	GG	GG	GG	GG	GG	GG	GG	AG	GG	GG	GG	GG	GG	GG	AG	GG	GG	GG	AG	GG	GG	GG	GG	GG	GG	GG	GG	GG	GG	GG	AG	GG	GG	GG	GG	GG	GG	GG	GG	GG	AG	GG
rs12167679	C/G	22471690	CC	CC	CC	CC	CC	GG	CG	CC	CC	CC	CC	CG	CG	CG	CC	CC	CG	CC	CC	CC	CG	CG	GG	CC	CC	CG	CC	CC	CC	CC	CG	CG	CG	CC	CC	CC	CC	CG	CC	CC	CC	CG	CG	CC	CC	CC	CC
rs738796	C/T	22472523	CC	CC	CC	CC	CC	CC	CC	CC	CC	CC	CC	CC	CT	CC	CC	CC	CC	CC	CC	CT	CC	CC	CC	CT	CT	CC	CC	CC	CC	CC	CC	CC	CC	CC	CT	CT	CC	CC	CC	CC	CC	CC	CC	CC	CC	CT	CC
rs9608184	A/C	22472738	AA	AA	AA	AA	AA	AA	AA	AA	AA	AA	AA	AA	AC	AA	AA	AA	AA	AA	AA	AC	AA	AA	AA	AC	AC	AA	AA	AA	AA	AA	AA	AA	AA	AA	AC	AC	AA	AA	AA	AA	AA	AA	AA	AA	AA	AC	AA
rs12160092	C/T	22473326	CC	CC	CC	CC	CC	CC	CC	CC	CC	CC	CC	CC	CC	CC	CC	CC	CC	CC	CC	CC	CC	CC	CC	CC	CC	CC	CC	CC	CC	CC	CC	CC	CC	CC	CC	CC	CC	CC	CC	CC	CC	CC	CC	CC	CC	CC	CC
rs17548631	A/C	22474125	AA	AA	AA	AA	AA	CC	AC	AA	AA	AA	AA	AC	AC	AC	AA	AA	AC	AA	AA	AA	NN	AC	CC	AA	AA	AC	AA	AA	AA	AA	AC	AC	AC	AA	AA	AA	AA	NN	AA	AA	AA	AC	AC	AA	AA	AA	AA
rs11703707	A/G	22475016	AA	AA	AG	AA	AA	AA	AA	AA	AA	AA	AA	AA	AA	AA	AA	AA	AA	AA	AA	AA	AA	AA	AA	AA	AA	AA	AA	AA	AG	AA	AA	AA	AA	AA	AA	AA	AA	AA	AA	AA	AG	AA	AA	AA	AA	AA	AA
rs17003912	C/T	22475809	CT	TT	CT	TT	TT	TT	TT	TT	TT	CT	CC	TT	TT	TT	CT	TT	TT	TT	TT	CT	TT	TT	TT	TT	CT	TT	TT	TT	CT	TT	TT	TT	TT	TT	CT	TT	CT	TT	TT	CT	CT	TT	TT	TT	TT	TT	CT
rs17003930	G/T	22476055	GT	TT	GT	TT	TT	TT	TT	TT	TT	GT	GG	TT	TT	TT	GT	TT	TT	TT	TT	GT	TT	TT	TT	TT	GT	TT	TT	TT	GT	TT	TT	TT	TT	TT	GT	TT	GT	TT	TT	GT	GT	TT	TT	TT	TT	TT	GT
rs5760033	C/T	22476560	TT	TT	TT	TT	TT	TT	TT	TT	TT	TT	TT	TT	CT	TT	TT	TT	TT	TT	TT	CC	TT	TT	TT	CT	TT	TT	TT	TT	TT	TT	TT	TT	TT	TT	TT	CT	TT	TT	TT	TT	TT	TT	TT	TT	TT	CT	TT
rs9620326	C/T	22476629	CC	CC	CC	CC	CC	TT	CT	CC	CC	CC	CC	CT	CT	CT	CC	CC	CT	CC	CC	CC	CT	CT	TT	CC	CC	CT	CC	CC	CC	CC	CT	CT	CT	CC	CC	CC	CC	CT	CC	CC	CC	CT	CT	CC	CC	CC	CC
rs5751739	A/G	22477056	GG	GG	GG	GG	GG	GG	GG	GG	GG	GG	GG	GG	AG	GG	GG	GG	GG	GG	GG	NN	GG	GG	GG	NN	GG	GG	GG	GG	GG	GG	GG	GG	GG	GG	GG	NN	GG	GG	GG	GG	GG	GG	GG	GG	GG	AG	GG
rs11912715	C/T	22477595	CT	TT	CT	TT	TT	TT	TT	TT	TT	CT	CC	TT	TT	TT	CT	TT	TT	TT	TT	CT	TT	TT	TT	TT	CT	TT	TT	TT	CT	TT	TT	TT	TT	TT	CT	TT	CT	TT	TT	CT	CT	TT	TT	TT	TT	TT	CT
rs4491826	C/G	22478143	GG	GG	GG	GG	GG	GG	GG	GG	GG	GG	GG	GG	GG	GG	GG	GG	GG	GG	GG	GG	GG	GG	GG	GG	GG	GG	GG	GG	GG	GG	GG	GG	GG	GG	GG	GG	GG	GG	GG	GG	GG	GG	GG	GG	GG	GG	GG
rs2267032	A/G	22478273	AG	GG	AG	GG	GG	GG	GG	GG	GG	AG	AA	GG	AG	GG	AG	GG	GG	GG	GG	AA	GG	GG	GG	AG	AG	GG	GG	GG	AG	GG	GG	GG	GG	GG	AG	AG	AG	GG	GG	AG	AG	GG	GG	GG	GG	AG	AG
rs2267033	A/G	22478533	AG	AA	AG	AA	AA	AA	AA	AA	AA	AG	GG	AA	AA	AA	AG	AA	AA	AA	AA	AG	AA	AA	AA	AA	AA	AA	AA	AA	AG	AA	AA	AA	AA	AA	AA	AA	AG	AA	AA	AG	AG	AA	AA	AA	AA	AA	AG
rs2267034	C/T	22478689	TT	TT	TT	TT	TT	TT	TT	TT	TT	TT	TT	TT	CT	TT	TT	TT	TT	TT	TT	CT	TT	TT	TT	CT	TT	TT	TT	TT	TT	TT	TT	TT	TT	TT	TT	CT	TT	TT	TT	TT	TT	TT	TT	TT	TT	CT	TT
rs2267035	A/G	22478787	AG	GG	AG	GG	GG	GG	GG	GG	GG	AG	AA	GG	GG	GG	AG	GG	GG	GG	GG	AG	GG	GG	GG	GG	GG	GG	GG	GG	AG	GG	GG	GG	GG	GG	GG	GG	AG	GG	GG	AG	AG	GG	GG	GG	GG	GG	AG
rs2267036	A/T	22479191	AT	AA	AT	AA	AA	AA	AA	AA	AA	AT	TT	AA	AA	AA	AT	AA	AA	AA	AA	AT	AA	AA	AA	AA	AT	AA	AA	AA	AT	AA	AA	AA	AA	AA	AT	AA	AT	AA	AA	AT	AT	AA	AA	AA	AA	AA	AT
rs11703080	G/T	22479487	GT	GG	GT	GG	GG	GG	GG	GG	GG	NN	TT	GG	GG	GG	GT	GG	GG	GG	GG	GT	GG	GG	GG	GG	GT	GG	GG	GG	GT	GG	GG	GG	GG	GG	GT	GG	GT	GG	GG	GT	GT	GG	GG	GG	GG	GG	GT
rs5751741	A/G	22480853	AA	AA	AA	AA	AA	AA	AA	AA	AA	AA	AA	AA	AG	NN	AA	AA	AA	AA	AA	AG	AA	AA	AA	AG	AA	AA	AA	AA	AA	AA	AA	AA	AA	AA	AA	AG	AA	AA	AA	AA	AA	AA	AA	AA	AA	AG	AA
rs7288119	A/G	22483549	GG	GG	GG	GG	GG	GG	GG	GG	GG	GG	GG	GG	GG	GG	GG	GG	GG	GG	GG	GG	GG	GG	GG	GG	GG	GG	GG	GG	GG	GG	GG	GG	GG	GG	GG	GG	GG	GG	GG	GG	GG	GG	GG	GG	GG	GG	GG
rs9612445	A/G	22484712	AA	AA	AA	AA	AA	AA	AA	AA	AA	AA	AA	AA	AA	AA	AA	AA	AA	AA	AA	AA	AA	AA	AA	AA	AA	AA	AA	AA	AA	AA	AA	AA	AA	AA	AA	AA	AA	AA	AA	AA	AA	AA	AA	AA	AA	AA	AA
rs5760044	A/G	22485555	AA	AA	AA	AA	AA	AA	AA	AA	AA	AA	AA	AA	AG	AA	AA	AA	AA	AA	AA	AG	AA	AA	AA	AG	AA	AA	AA	AA	AA	AA	AA	AA	AA	AA	AA	AG	AA	AA	AA	AA	AA	AA	AA	AA	AA	AG	AA
rs5760045	A/G	22485614	AA	AA	AA	AA	AA	AA	AA	AA	AA	AA	AA	AA	AG	AA	AA	AA	AA	AA	AA	AG	AA	AA	AA	AG	NN	AA	AA	AA	AA	AA	AA	AA	AA	AA	AA	AG	AA	AA	AA	AA	AA	AA	AA	AA	AA	AG	AA
rs4607038	G/T	22487410	TT	TT	TT	TT	TT	TT	TT	TT	TT	TT	TT	TT	GT	TT	TT	TT	TT	TT	TT	GT	TT	TT	TT	GT	TT	TT	TT	TT	TT	TT	TT	TT	TT	TT	TT	GT	TT	TT	TT	TT	TT	TT	TT	TT	TT	GT	TT
rs5751743	C/T	22487859	CC	CC	CC	CC	CC	CC	CC	CC	CC	CC	CC	CC	CC	CC	CC	CC	CC	CC	CC	CC	CC	CC	CC	CC	CC	CC	CC	CC	CC	CC	CC	CC	CC	CC	CC	CC	CC	CC	CC	CC	CC	CC	CC	CC	CC	CC	CC
rs738798	A/G	22488149	GG	GG	GG	GG	GG	GG	GG	GG	GG	GG	GG	GG	AG	GG	GG	GG	GG	GG	GG	AG	GG	GG	GG	AG	GG	GG	GG	GG	GG	GG	GG	GG	GG	GG	GG	AG	GG	GG	GG	GG	GG	GG	GG	GG	GG	AG	GG
rs738799	C/G	22488265	GG	GG	GG	CG	GG	CC	CG	CG	GG	GG	GG	CG	CC	CG	GG	GG	CG	CG	GG	CG	CG	CG	CC	CC	GG	CG	GG	GG	GG	CG	CG	CG	GG	GG	GG	CG	CG	CG	GG	GG	GG	CC	CG	GG	GG	CG	CG
rs738800	A/C	22488315	AA	AA	AA	AC	AA	AA	AA	AC	AA	AA	AA	AA	AC	AA	AA	AA	AA	AC	AA	AC	AA	AA	AA	CC	AA	AA	AA	AA	AA	AC	AA	AA	AA	AA	AA	AC	AC	AA	NN	AA	AA	AC	AA	AA	AA	AC	AC
rs9612450	G/T	22488370	GT	GG	NN	GG	GG	GG	GG	GG	GG	GT	NN	GG	GG	GG	GT	GG	GG	GG	GG	NN	GG	GG	GG	GG	GT	GG	GG	GG	NN	GG	GG	GG	GG	GG	GT	GG	NN	GG	GG	GT	NN	GG	GG	GG	GG	GG	GT
rs2073391	A/G	22488573	AG	AA	AG	AG	AA	GG	AG	AG	AA	AG	GG	AG	GG	AG	AG	AA	AG	AG	AA	GG	AG	AG	GG	GG	AG	AG	AA	AA	AG	AG	AG	AG	AG	AA	AG	AG	GG	AG	AA	AG	AG	GG	AG	AA	AA	AG	GG
rs2070456	C/G	22488697	CG	CC	CG	CG	CC	GG	CG	CG	CC	CG	GG	CG	GG	CG	CG	CC	CG	CG	CC	GG	CG	CG	GG	GG	CG	CG	CC	CC	CG	CG	CG	CG	CG	CC	CG	CG	GG	CG	CC	CG	CG	GG	CG	CC	CC	CG	GG
rs9612452	A/G	22489244	AG	GG	AG	GG	GG	GG	GG	GG	GG	AG	AA	GG	GG	GG	AG	GG	GG	GG	GG	AG	GG	GG	GG	GG	AG	GG	GG	GG	AG	GG	GG	GG	GG	GG	AG	GG	AG	GG	GG	AG	AG	GG	GG	GG	GG	GG	AG
rs2073394	C/T	22489326	CC	CC	CC	CC	CC	CC	CC	CC	CC	CC	TT	CC	CC	CC	CC	CC	CC	CC	CC	CC	CC	CC	CC	CC	CC	CC	CC	CC	CC	CC	CC	CC	CC	CC	CC	CC	CC	CC	CC	CC	CC	CC	CC	CC	CC	CC	CC
rs928782	G/T	22489437	TT	TT	TT	TT	TT	TT	TT	TT	TT	TT	TT	TT	GT	TT	TT	TT	TT	TT	TT	GT	TT	TT	TT	GT	TT	TT	TT	TT	TT	TT	TT	TT	TT	TT	TT	GT	TT	TT	TT	TT	TT	TT	TT	TT	TT	GT	TT
rs9612453	A/G	22489452	AG	AA	AG	AA	AA	AA	AA	AA	AA	AG	GG	AA	AA	AA	AG	AA	AA	AA	AA	AG	AA	AA	AA	AA	AG	AA	AA	AA	AG	AA	AA	AA	AA	AA	AG	AA	AG	AA	AA	AG	AG	AA	AA	AA	AA	AA	AG
rs2073395	C/T	22489620	CT	CC	CT	CC	CC	CC	CC	CC	CC	CT	TT	CC	CC	CC	CT	CC	CC	CC	CC	CT	CC	CC	CC	CC	CT	CC	CC	CC	CT	CC	CC	CC	CC	CC	CT	CC	CT	CC	CC	CT	CT	CC	CC	CC	CC	CC	CT
rs12159347	C/T	22490312	CC	CC	CC	CC	CC	CC	CC	CC	CC	CC	CC	CC	CC	CC	CC	CC	CC	CC	CC	CC	CC	CC	CC	CC	CC	CC	CC	CC	CC	CC	CC	CC	CC	CC	CC	CC	CC	CC	CC	CC	CC	CC	CC	CC	CC	CC	CC
rs9608193	A/T	22491136	AT	AA	AT	AA	AA	AA	AA	AA	AA	AT	NN	AA	AA	AA	AT	AA	AA	NN	AA	AT	AA	AA	AA	NN	AT	AA	AA	AA	AT	AA	AA	AA	AA	AA	AT	AA	NN	AA	AA	AT	AT	AA	AA	AA	AA	AA	AT
rs9608194	A/G	22491209	AG	GG	NN	GG	GG	GG	GG	GG	NN	AG	NN	NN	GG	GG	AG	GG	NN	GG	NN	NN	GG	GG	GG	GG	AG	GG	GG	GG	NN	GG	GG	GG	GG	GG	AG	GG	AG	GG	GG	AG	AG	GG	NN	NN	GG	GG	AG
rs6003892	G/T	22491425	GG	GG	GG	GG	GG	GG	GG	GG	GG	GG	GG	GG	GG	GG	GG	GG	GG	GG	GG	GG	GG	GG	GG	GG	GG	GG	GG	GG	GG	GG	GG	GG	GG	GG	GG	GG	GG	GG	GG	GG	GG	GG	GG	GG	GG	GG	GG
rs9612458	A/C	22491854	AC	AA	AC	AA	AA	AA	AA	AA	AA	AC	CC	AA	AA	AA	AC	AA	AA	AA	AA	AC	AA	AA	AA	AA	AC	AA	AA	AA	AC	AA	AA	AA	AA	AA	AC	AA	AC	AA	AA	AC	AC	AA	AA	AA	AA	AA	AC
rs9612459	A/T	22491912	AT	TT	AT	TT	TT	TT	TT	TT	TT	AT	AA	TT	TT	TT	AT	TT	TT	TT	TT	AT	TT	TT	TT	TT	AT	TT	TT	TT	AT	TT	NN	TT	TT	TT	AT	TT	NN	TT	TT	AT	AT	TT	TT	TT	TT	TT	AT
rs6003893	A/G	22491932	GG	GG	GG	GG	GG	GG	GG	GG	GG	GG	GG	GG	GG	GG	GG	GG	GG	GG	GG	GG	GG	GG	GG	GG	GG	GG	GG	GG	GG	GG	GG	GG	GG	GG	GG	GG	GG	GG	GG	GG	GG	GG	GG	GG	GG	GG	GG
rs9612460	C/G	22491998	CG	CC	CG	CC	CC	CC	CC	CC	CC	CG	GG	CC	CC	CC	CG	CC	CC	CC	CC	CG	CC	CC	CC	CC	CG	CC	CC	CC	CG	CC	CC	CC	CC	CC	CG	CC	CG	CC	CC	CG	CG	CC	CC	CC	CC	CC	CG
rs9608195	A/G	22493001	AG	GG	AG	GG	GG	GG	GG	GG	GG	AG	NN	GG	GG	GG	AG	GG	GG	GG	GG	AG	GG	GG	GG	GG	AG	GG	GG	GG	AG	GG	GG	GG	GG	GG	AG	GG	AG	GG	GG	AG	AG	GG	GG	GG	GG	GG	AG
rs9608196	C/T	22493081	CT	TT	CT	TT	TT	TT	TT	TT	TT	CT	CC	TT	TT	TT	CT	TT	TT	TT	TT	CT	TT	TT	TT	TT	CT	TT	TT	TT	CT	TT	TT	TT	TT	TT	CT	TT	CT	TT	TT	CT	CT	TT	TT	TT	TT	TT	CT
rs8136927	A/G	22494401	GG	GG	GG	GG	GG	GG	GG	GG	GG	GG	GG	GG	GG	GG	GG	GG	GG	GG	GG	GG	GG	GG	GG	GG	GG	GG	GG	GG	GG	GG	GG	GG	GG	GG	GG	GG	GG	GG	GG	GG	GG	GG	GG	GG	GG	GG	GG
rs2051195	C/T	22495088	CC	CC	CC	CC	CC	CC	CC	CC	CC	CC	CC	CC	CC	CC	CC	CC	CC	CC	CC	CC	CC	CC	CC	CC	CC	CC	CC	CC	CC	CC	CC	CC	CC	CC	CC	CC	CC	CC	CC	CC	CC	CC	CC	CC	CC	CC	CC
rs9612472	A/G	22495362	GG	GG	GG	GG	GG	GG	GG	GG	GG	GG	GG	GG	GG	GG	GG	GG	GG	GG	GG	GG	GG	GG	GG	GG	GG	GG	GG	GG	GG	GG	GG	GG	GG	GG	GG	GG	GG	GG	GG	GG	GG	GG	GG	GG	GG	GG	GG
rs11703421	A/C	22495498	AC	AA	AC	AA	AA	AA	AA	AA	AA	AC	CC	AA	AA	AA	AC	AA	AA	AA	AA	AC	AA	AA	AA	NN	AC	AA	AA	AA	AC	AA	AA	AA	AA	AA	AC	AA	NN	AA	AA	AC	NN	AA	AA	AA	AA	AA	AC
rs12166017	A/G	22495561	GG	GG	GG	GG	GG	GG	GG	GG	GG	GG	GG	GG	GG	GG	GG	GG	GG	GG	GG	GG	GG	GG	GG	GG	GG	GG	GG	GG	GG	GG	GG	GG	GG	GG	GG	GG	GG	GG	GG	GG	GG	GG	GG	GG	GG	GG	GG
rs9612473	A/G	22495632	AG	AA	AG	AA	AA	AA	AA	AA	AA	AG	GG	AA	AA	AA	AG	AA	AA	AA	AA	AG	AA	AA	AA	AA	AG	AA	AA	AA	AG	AA	AA	AA	AA	AA	AG	AA	AG	AA	AA	AG	AG	AA	AA	AA	AA	AA	AG
rs9612474	C/T	22495874	CC	CC	CC	CC	CC	CC	CC	CC	CC	CC	NN	CC	CC	CC	CC	CC	CC	CC	CC	CC	CC	CC	CC	CC	CC	CC	CC	CC	CC	CC	CC	CC	CC	CC	CC	CC	CC	CC	CC	CC	CC	CC	CC	CC	CC	CC	CC
rs9612475	A/G	22495947	AG	GG	AG	GG	GG	GG	GG	GG	GG	AG	AA	GG	GG	GG	AG	GG	GG	GG	GG	AG	GG	GG	GG	GG	AG	GG	GG	GG	AG	GG	GG	GG	GG	GG	AG	GG	NN	GG	GG	AG	AG	GG	GG	GG	GG	GG	AG
rs9608199	A/G	22496230	AG	GG	AG	GG	GG	GG	GG	GG	GG	AG	NN	GG	GG	GG	AG	GG	GG	GG	GG	AG	GG	GG	GG	GG	AG	GG	GG	GG	AG	GG	GG	GG	GG	GG	AG	GG	NN	GG	GG	AG	AG	GG	GG	GG	GG	GG	AG
rs9624334	C/G	22496256	GG	GG	GG	GG	GG	CC	CG	GG	GG	GG	GG	CG	CG	CG	GG	GG	CG	GG	GG	GG	CG	CG	CC	GG	GG	CG	GG	GG	GG	GG	CG	CG	CG	GG	GG	GG	GG	CG	GG	GG	GG	CG	CG	GG	GG	GG	GG
rs6003894	C/G	22496378	CC	CC	CC	CC	CC	CC	CC	CC	CC	CC	CC	CC	CC	CC	CC	CC	CC	CC	CC	CC	CC	CC	CC	NN	CC	CC	CC	CC	CC	CC	CC	CC	CC	CC	CC	CC	NN	CC	CC	CC	CC	CC	CC	CC	CC	CC	CC
rs5996618	C/T	22496401	CC	CC	CC	CC	CC	CC	CC	CC	CC	CC	CC	CC	CC	CC	CC	CC	CC	CC	CC	CC	CC	CC	CC	CC	CC	CC	CC	CC	CC	CC	CC	CC	CC	CC	CC	CC	CC	CC	CC	CC	CC	CC	CC	CC	CC	CC	CC
rs9608201	A/G	22496788	AG	AA	AG	AA	AA	AA	AA	AA	AA	AG	GG	AA	AG	AA	AG	AA	AA	AA	AA	NN	AA	AA	AA	NN	AG	NN	AA	AA	AG	AA	AA	AA	AA	AA	AG	AG	NN	NN	AA	AG	AG	AA	AA	AA	AA	AG	GG
rs11704097	A/G	22497098	AG	GG	AG	GG	GG	GG	GG	GG	GG	AG	NN	GG	GG	GG	AG	GG	GG	GG	GG	AG	GG	GG	GG	GG	AG	GG	GG	GG	AG	GG	GG	GG	GG	GG	AG	GG	AG	GG	GG	AG	AG	GG	GG	GG	GG	GG	AG
rs11704313	C/T	22497185	CT	CC	CT	CC	CC	CC	CC	CC	CC	CT	TT	CC	CC	CC	CT	CC	CC	CC	CC	CT	CC	CC	CC	CC	CT	CC	CC	CC	CT	CC	CC	CC	NN	CC	CT	CC	CT	CC	CC	CT	CT	CC	CC	CC	CC	CC	CT
rs2229354	A/G	22497513	AG	GG	AG	GG	GG	GG	GG	GG	GG	AG	AA	GG	GG	GG	AG	GG	GG	GG	GG	AG	GG	GG	GG	GG	GG	GG	GG	GG	AG	GG	GG	GG	GG	GG	GG	GG	AG	GG	GG	AG	AG	GG	GG	GG	GG	GG	AG
rs9612476	C/T	22497906	CT	TT	CT	TT	TT	TT	TT	TT	TT	CT	CC	TT	TT	TT	CT	TT	TT	TT	TT	CT	TT	TT	TT	TT	CT	TT	TT	TT	CT	TT	TT	TT	TT	TT	CT	TT	CT	TT	TT	CT	CT	TT	TT	TT	TT	TT	CT
rs5751745	A/G	22498209	GG	GG	GG	GG	GG	GG	GG	GG	GG	GG	GG	GG	AG	GG	GG	GG	GG	GG	GG	AG	GG	GG	GG	AG	GG	GG	GG	GG	GG	GG	GG	GG	GG	GG	GG	AG	GG	GG	GG	GG	GG	GG	GG	GG	GG	AG	GG
rs8140489	A/G	22498335	AG	AA	AG	AA	AA	AA	AA	AA	AA	AG	GG	AA	AA	AA	AG	AA	AA	AA	AA	AG	AA	AA	AA	AA	AG	AA	AA	AA	AG	AA	AA	AA	AA	AA	AG	AA	AG	AA	AA	AG	AG	AA	AA	AA	AA	AA	AG
rs9608202	A/C	22498365	AC	CC	AC	CC	CC	CC	CC	CC	CC	AC	NN	CC	CC	CC	AC	CC	CC	CC	CC	AC	CC	CC	CC	CC	AC	CC	CC	CC	AC	CC	CC	CC	CC	CC	AC	CC	NN	CC	CC	AC	AC	CC	CC	CC	CC	CC	AC
rs6003896	A/G	22498682	GG	GG	GG	GG	GG	GG	GG	GG	GG	GG	GG	GG	GG	GG	GG	GG	GG	GG	GG	GG	GG	GG	GG	GG	GG	GG	GG	GG	GG	GG	GG	GG	GG	GG	GG	GG	GG	GG	GG	GG	GG	GG	GG	GG	GG	GG	GG
rs11705032	C/G	22499707	CG	GG	CG	GG	GG	GG	GG	GG	GG	CG	CC	GG	GG	GG	CG	GG	GG	GG	GG	CG	GG	GG	GG	GG	CG	GG	GG	GG	CG	GG	GG	GG	GG	GG	CG	GG	CG	GG	GG	CG	CG	GG	GG	GG	GG	GG	CG
rs6003897	C/T	22499765	TT	TT	TT	TT	TT	TT	TT	TT	TT	TT	TT	TT	TT	TT	TT	TT	TT	TT	TT	TT	TT	TT	TT	TT	TT	TT	TT	TT	TT	TT	TT	TT	TT	TT	TT	TT	TT	TT	TT	TT	TT	TT	TT	TT	TT	TT	TT
rs12485056	A/T	22499838	AA	AA	AA	AA	AA	AA	AA	AA	AA	AA	AA	AA	AA	AA	AA	AA	AA	AA	AA	AA	AA	AA	AA	AA	AA	AA	AA	AA	AA	AA	AA	AA	AA	AA	AA	AA	AA	AA	AA	AA	AA	AA	AA	AA	AA	AA	AA
rs2186369	G/T	22500996	TT	TT	TT	TT	NN	NN	GT	TT	TT	TT	TT	GT	GT	GT	TT	TT	GT	TT	TT	TT	NN	GT	NN	TT	NN	GT	TT	TT	TT	TT	GT	GT	GT	TT	TT	GT	TT	GT	TT	TT	TT	GT	GT	TT	TT	TT	NN
rs1573277	C/T	22501028	CC	CC	CC	CC	CC	CC	CC	CC	CC	CC	CC	CC	CT	CC	CC	CC	CC	CC	CC	CT	CC	CC	CC	CT	CC	CC	CC	CC	CC	CC	CC	CC	CC	CC	CC	CT	CC	CC	CC	CC	CC	CC	CC	CC	CC	CT	CC
rs9612478	C/G	22501052	CG	CC	CG	CC	CC	CC	CC	CC	CC	CG	GG	CC	NN	CC	CG	CC	CC	CC	CC	CG	CC	CC	CC	CC	CC	CC	CC	CC	CG	CC	CC	CC	CC	CC	CC	CC	CG	CC	CC	CG	CG	CC	CC	CC	CC	CC	CG
rs2186370	A/G	22501305	AG	GG	AG	GG	GG	GG	GG	GG	GG	AG	AA	GG	AG	GG	AG	GG	GG	GG	GG	AA	GG	GG	GG	AG	AG	GG	GG	GG	AG	GG	GG	GG	GG	GG	AG	AG	AG	GG	GG	AG	AG	GG	GG	GG	GG	AG	AG
rs11912883	A/G	22501536	AG	AA	AG	AA	AA	AA	AA	AA	AA	AG	GG	AA	AA	AA	AG	AA	AA	AA	AA	AG	AA	AA	AA	AA	AA	AA	AA	AA	AG	AA	AA	AA	AA	AA	AA	AA	AG	AA	AA	AG	AG	AA	AA	AA	AA	AA	AG
rs5996619	C/G	22501574	GG	GG	GG	GG	GG	GG	GG	GG	GG	GG	GG	GG	GG	GG	GG	GG	GG	GG	GG	GG	GG	GG	GG	GG	GG	GG	GG	GG	GG	GG	GG	GG	GG	GG	GG	GG	GG	GG	GG	GG	GG	GG	GG	GG	GG	GG	GG
rs5760056	C/T	22501660	CC	CC	CC	CC	CC	CC	CC	CC	CC	CC	CC	CC	CC	CC	CC	CC	CC	CC	CC	CC	CC	CC	CC	CC	CC	CC	CC	CC	CC	CC	CC	CC	CC	CC	CC	CC	CC	CC	CC	CC	CC	CC	CC	CC	CC	CC	CC
rs6003899	G/T	22501924	GG	GG	GG	GG	GG	GG	GG	GG	GG	GG	GG	GG	GG	GG	GG	GG	GG	GG	GG	GG	GG	GG	GG	GG	GG	GG	GG	GG	GG	GG	GG	GG	GG	GG	GG	GG	GG	GG	GG	GG	GG	GG	GG	GG	GG	GG	GG
rs9612479	A/G	22502071	GG	GG	GG	GG	GG	GG	AG	GG	GG	GG	GG	GG	GG	AG	AG	GG	GG	GG	GG	GG	GG	GG	GG	GG	GG	GG	GG	AG	GG	GG	GG	GG	GG	GG	GG	GG	GG	GG	AG	GG	GG	GG	GG	GG	GG	GG	GG
rs9608205	C/G	22502594	CG	CC	CG	CC	CC	CC	CC	CC	CC	CG	GG	CC	CC	CC	CG	CC	CC	CC	CC	CG	CC	CC	CC	CC	CC	CC	CC	CC	CG	CC	CC	CC	CC	CC	CC	CC	CG	CC	CC	CG	CG	CC	CC	CC	CC	CC	CG
rs9608206	C/T	22502653	CC	CC	CC	CC	CC	CC	CC	CC	CC	CC	CC	CC	CC	CC	CC	CC	NN	CC	CC	CC	CC	CC	CC	CC	CC	CC	CC	CC	NN	CC	CC	CC	CC	CC	CC	CC	CC	CC	CC	CC	CC	CC	CC	NN	CC	CC	CC
rs8136871	G/T	22502808	GG	GG	GG	GG	GG	GG	GG	GG	GG	GG	GG	GG	GG	GG	GG	GG	GG	GG	GG	GG	GG	GG	GG	GG	GG	GG	GG	GG	GG	GG	GG	GG	GG	GG	GG	GG	GG	GG	GG	GG	GG	GG	GG	GG	GG	GG	GG
rs6003902	G/T	22503162	TT	TT	TT	TT	TT	TT	TT	TT	TT	TT	TT	TT	TT	TT	TT	TT	TT	TT	TT	TT	TT	TT	TT	TT	TT	TT	TT	TT	TT	TT	TT	TT	TT	TT	TT	TT	TT	TT	TT	TT	TT	TT	TT	TT	TT	TT	TT
rs6003903	A/G	22503200	GG	GG	GG	GG	GG	GG	GG	GG	GG	GG	GG	GG	GG	GG	GG	GG	GG	GG	GG	GG	GG	GG	GG	GG	GG	GG	GG	GG	GG	GG	GG	GG	GG	GG	GG	GG	GG	GG	GG	GG	GG	GG	GG	GG	GG	GG	GG
rs6003904	A/G	22503394	AG	AA	AG	AA	AA	AA	AA	AA	AA	AG	GG	AA	AA	AA	AG	AA	AA	AA	AA	AG	AA	AA	AA	AA	AG	AA	AA	AA	AG	AA	AA	AA	AA	AA	AG	AA	AG	AA	AA	AG	AG	AA	AA	AA	AA	AA	AG
rs5760058	A/G	22504007	GG	GG	GG	GG	GG	GG	GG	GG	GG	GG	GG	GG	AG	GG	GG	GG	GG	GG	GG	NN	GG	GG	GG	NN	GG	GG	GG	GG	GG	GG	GG	GG	GG	GG	GG	NN	GG	GG	GG	GG	GG	GG	GG	GG	GG	NN	GG
rs8138827	C/T	22504145	CT	TT	CT	TT	TT	TT	TT	TT	TT	CT	CC	TT	TT	TT	CT	TT	TT	TT	TT	CT	TT	TT	TT	TT	CT	TT	TT	TT	CT	TT	TT	TT	TT	TT	CT	TT	CT	TT	TT	CT	CT	TT	TT	TT	TT	TT	CT
rs5760059	A/G	22504220	GG	GG	GG	GG	GG	GG	GG	GG	GG	GG	GG	GG	GG	GG	GG	GG	GG	GG	GG	GG	GG	GG	GG	GG	GG	GG	GG	GG	GG	GG	GG	GG	GG	GG	GG	GG	GG	GG	GG	GG	GG	GG	GG	GG	GG	GG	GG
rs5760060	A/G	22504303	AG	AA	AG	AG	AA	GG	AG	AG	AA	AG	GG	AG	GG	AG	AG	AA	AG	AG	AA	GG	AG	AG	GG	GG	AG	AG	AA	AA	AG	AG	AG	AG	AG	AA	AG	AG	GG	AG	AA	AG	AG	GG	AG	AA	AA	AG	GG
rs9612480	C/T	22504335	NN	TT	TT	TT	TT	TT	TT	TT	TT	CT	CT	TT	TT	TT	TT	TT	TT	TT	TT	TT	TT	TT	TT	TT	CT	TT	TT	TT	NN	TT	TT	TT	TT	TT	CT	TT	TT	TT	TT	NN	NN	TT	TT	TT	TT	TT	NN
rs9612481	A/G	22504510	AG	GG	AG	GG	GG	GG	GG	GG	GG	AG	AA	GG	GG	GG	AG	GG	GG	GG	GG	AG	GG	GG	GG	GG	GG	GG	GG	GG	AG	GG	GG	GG	GG	GG	GG	GG	AG	GG	GG	AG	AG	GG	GG	GG	GG	GG	AG
rs17003991	C/T	22504672	TT	TT	TT	TT	TT	TT	TT	TT	TT	TT	TT	TT	TT	TT	TT	TT	TT	TT	TT	TT	TT	TT	TT	TT	TT	TT	TT	TT	TT	TT	TT	TT	TT	TT	TT	TT	TT	TT	TT	TT	TT	TT	TT	TT	TT	TT	TT
rs17003993	C/T	22505101	TT	TT	TT	CT	TT	TT	TT	CT	TT	TT	TT	TT	TT	TT	TT	TT	TT	CT	TT	TT	TT	TT	TT	CT	TT	TT	TT	TT	TT	CT	TT	TT	TT	TT	TT	TT	NN	TT	TT	TT	TT	CT	TT	TT	TT	TT	CT
rs2267045	A/C	22505583	AC	AA	AC	AA	AA	AA	AA	AA	AA	AC	CC	AA	AA	AA	AC	AA	AA	AA	AA	AC	AA	AA	AA	AA	AC	AA	AA	AA	AC	AA	AA	AA	AA	AA	AC	AA	AC	AA	AA	AC	AC	AA	AA	AA	AA	AA	AC
rs2267046	A/G	22505620	AG	GG	AG	GG	GG	GG	GG	GG	GG	AG	AA	GG	GG	GG	AG	GG	GG	GG	GG	AG	GG	GG	GG	GG	GG	GG	GG	GG	AG	GG	GG	GG	GG	GG	GG	GG	AG	GG	GG	AG	AG	GG	GG	GG	GG	GG	AG
rs17003998	G/T	22506053	GG	GG	GT	GG	GG	GG	GG	GG	GG	GT	TT	GG	GG	GG	GG	GG	GG	GG	GG	GT	GG	GG	GG	GG	GT	GG	GG	GG	GT	GG	GG	GG	GG	GG	GT	GG	GT	GG	GG	GT	GT	GG	GG	GG	GG	GG	GT
rs9612483	A/G	22506164	AG	GG	AG	GG	GG	GG	GG	GG	GG	AG	AA	GG	GG	GG	AG	GG	GG	GG	GG	AG	GG	GG	GG	GG	AG	GG	GG	GG	AG	GG	GG	GG	GG	GG	AG	GG	AG	GG	GG	AG	AG	GG	GG	GG	GG	GG	AG
rs5760061	A/G	22508279	AG	AA	AG	AA	AA	AA	AA	AA	AA	AG	GG	AA	AG	AA	AG	AA	AA	AA	AA	GG	AA	AA	AA	AG	AG	AA	AA	AA	AG	AA	AA	AA	AA	AA	AG	AG	AG	AA	AA	AG	AG	AA	AA	AA	AA	AG	AG
rs5760062	C/G	22508590	GG	GG	GG	GG	GG	GG	GG	GG	GG	GG	GG	GG	CG	GG	GG	GG	GG	GG	GG	CG	GG	GG	GG	NN	GG	GG	GG	GG	GG	GG	GG	GG	GG	GG	GG	CG	GG	GG	GG	GG	GG	GG	GG	GG	GG	CG	GG
rs1128127	A/G	22509132	AG	GG	AG	GG	GG	GG	GG	GG	GG	AG	AA	GG	GG	GG	AG	GG	GG	GG	GG	AG	GG	GG	GG	GG	AG	GG	GG	GG	AG	GG	GG	GG	GG	GG	AG	GG	AG	GG	GG	AG	AG	GG	GG	GG	GG	GG	AG
rs7290412	A/G	22509166	GG	GG	GG	GG	GG	GG	GG	GG	GG	GG	GG	GG	GG	GG	GG	GG	GG	GG	GG	GG	GG	GG	GG	GG	GG	GG	GG	GG	GG	GG	GG	GG	GG	GG	GG	GG	GG	GG	GG	GG	GG	GG	GG	GG	GG	GG	GG
rs9612485	A/G	22509502	AG	GG	AG	GG	GG	GG	GG	GG	GG	AG	AA	GG	GG	GG	AG	GG	GG	GG	GG	AG	GG	GG	GG	GG	AG	GG	GG	GG	AG	GG	GG	GG	GG	GG	AG	GG	NN	GG	GG	AG	AG	GG	GG	GG	GG	GG	AA
rs762267	A/T	22509516	AA	AA	AA	AA	AA	AA	AA	AA	AA	AA	AA	AA	AA	AA	AA	AA	AA	AA	AA	AA	AA	AA	AA	AA	AA	AA	AA	AA	AA	AA	AA	AA	AA	AA	AA	AA	AA	AA	AA	AA	AA	AA	AA	AA	AA	AA	AA
rs5760063	A/G	22509819	GG	GG	GG	GG	GG	GG	GG	GG	GG	GG	GG	GG	GG	GG	GG	GG	GG	GG	GG	GG	GG	GG	GG	GG	GG	GG	GG	GG	GG	GG	GG	GG	GG	GG	GG	GG	GG	GG	GG	GG	GG	GG	GG	GG	GG	GG	GG
rs6003906	A/T	22510049	AA	AA	AA	AA	AA	AA	AA	AA	AA	AA	AA	AA	AA	AA	AA	AA	AA	AA	AA	AA	AA	AA	AA	AA	AA	AA	AA	AA	AA	AA	AA	AA	AA	AA	AA	AA	AA	AA	AA	AA	AA	AA	AA	AA	AA	AA	AA
rs6003907	C/T	22510449	CT	CC	CT	CC	CC	CC	CC	CC	CC	CT	TT	CC	CC	CC	CT	CT	CC	CC	CC	CT	CC	CC	CC	CC	CT	CC	CC	CC	CT	CC	CC	CC	CC	CC	CT	CC	CT	CC	CC	CT	CT	CC	CC	CC	CC	CC	CT
rs6003908	C/T	22511237	CC	CC	CC	CC	CC	CC	CC	CC	CC	CC	CC	CC	CC	CC	CC	CC	CC	CC	CC	CC	CC	CC	CC	NN	CC	CC	CC	CC	CC	CC	CC	CC	CC	CC	CC	CC	NN	CC	CC	CC	CC	CC	CC	CC	CC	CC	CC
rs6003909	A/G	22511652	AG	GG	AG	GG	GG	GG	GG	GG	GG	AG	AA	GG	AG	GG	AG	GG	GG	GG	GG	AG	GG	GG	GG	NN	AG	GG	GG	GG	AG	GG	GG	GG	GG	GG	AG	AG	AG	GG	GG	GG	AG	GG	GG	GG	GG	AG	GG
rs2275977	A/G	22511703	GG	GG	GG	AG	GG	GG	GG	AG	GG	GG	GG	GG	GG	GG	GG	GG	GG	AG	GG	GG	GG	GG	GG	AG	GG	GG	GG	GG	GG	AG	GG	GG	GG	GG	GG	GG	AG	GG	GG	GG	GG	AG	GG	GG	GG	GG	AG
rs2275978	C/G	22511883	CG	CG	GG	GG	GG	GG	GG	GG	GG	GG	GG	GG	CG	CG	GG	CG	GG	GG	GG	GG	GG	GG	GG	GG	GG	GG	CG	GG	GG	CG	GG	CG	GG	GG	CG	GG	GG	GG	GG	GG	GG	GG	CG	GG	GG	GG	GG
rs6003910	A/G	22512052	GG	GG	GG	GG	GG	GG	GG	GG	GG	GG	GG	GG	GG	GG	GG	GG	GG	GG	GG	GG	GG	GG	GG	GG	GG	GG	GG	GG	GG	GG	GG	GG	GG	GG	GG	GG	GG	GG	GG	GG	GG	GG	GG	GG	GG	GG	GG
rs6519476	A/G	22512500	AG	GG	AG	GG	GG	AA	AG	GG	GG	AG	AA	AG	GG	GG	AG	GG	AA	GG	GG	GG	AG	AG	AA	GG	GG	AG	GG	GG	AG	GG	AG	AG	AG	GG	GG	GG	AG	AG	GG	GG	AG	AG	AG	GG	GG	GG	GG
rs738801	C/T	22513198	CT	TT	CT	CT	TT	CC	CT	CT	TT	CT	CC	CT	CT	TT	CT	TT	CC	CT	TT	CT	CT	CT	CC	CC	CT	CT	TT	TT	CT	CT	CT	CT	CT	TT	CT	CT	CC	CT	TT	TT	CT	CC	CT	TT	TT	CT	CT
rs2070464	A/G	22513875	AG	AA	AG	AG	AA	GG	AG	AG	AA	AG	GG	AG	AA	AA	AG	AA	GG	AG	AA	AA	AG	AG	GG	AG	AG	GG	AA	AA	AG	AG	AG	AG	GG	AA	AG	AA	GG	AG	AA	AA	AG	GG	AG	AA	AA	AA	AG
rs9624335	C/T	22514328	CT	CC	CT	CC	CC	TT	CT	CC	CC	CT	TT	CT	CC	CC	CT	CC	TT	CC	CC	CC	CT	CT	TT	CC	CC	TT	CC	CC	CT	CC	CT	CT	NN	CC	CC	CC	CT	NN	CC	CC	CT	NN	CT	CC	CC	CC	CC
rs5751748	A/C	22514558	CC	CC	CC	CC	CC	CC	CC	CC	CC	CC	CC	CC	CC	CC	CC	CC	CC	CC	CC	CC	CC	CC	CC	CC	CC	CC	CC	CC	CC	CC	CC	CC	CC	CC	CC	CC	CC	CC	CC	CC	CC	CC	CC	CC	CC	CC	CC
rs12159216	A/G	22514686	GG	GG	GG	AG	GG	GG	GG	AG	GG	GG	GG	GG	GG	GG	GG	GG	GG	AG	GG	GG	GG	GG	GG	NN	GG	GG	GG	GG	GG	AG	GG	GG	GG	GG	GG	GG	NN	GG	GG	GG	GG	AG	GG	GG	GG	GG	AG
rs12159218	A/G	22514696	GG	GG	GG	AG	GG	GG	GG	AG	GG	GG	GG	GG	GG	GG	GG	GG	NN	AG	GG	GG	GG	GG	GG	GG	GG	GG	GG	GG	GG	AG	GG	GG	GG	GG	GG	GG	NN	GG	GG	GG	GG	NN	NN	GG	GG	GG	NN
rs5751749	A/G	22514850	NN	AA	AA	NN	AA	AA	AA	AG	AA	AA	AA	AA	NN	AA	AA	AA	AA	AG	AA	AA	AA	AA	AA	AA	AA	AA	AA	AA	AA	AG	AA	AA	AA	AA	AA	AA	NN	AA	AA	NN	AA	NN	NN	AA	NN	AA	AG
rs5751751	G/T	22514915	TT	TT	TT	GT	TT	TT	TT	GT	TT	TT	TT	TT	TT	TT	TT	TT	NN	GT	TT	TT	TT	TT	TT	GT	TT	NN	TT	TT	TT	GT	TT	TT	NN	TT	TT	TT	GT	NN	TT	TT	TT	NN	TT	TT	TT	TT	NN
rs11704556	C/T	22515127	CC	CC	CC	CC	CC	CC	CC	CC	CC	CC	CC	CC	CC	CC	CC	CC	CC	CC	CC	CC	CC	CC	CC	CC	CC	CC	CC	CC	CC	CC	CC	CC	CC	CC	CC	CC	CC	CC	CC	CC	CC	CC	CC	CC	CC	CC	CC
rs7284860	A/G	22515163	GG	GG	GG	NN	GG	GG	GG	NN	GG	GG	GG	GG	GG	GG	GG	GG	GG	AG	GG	GG	GG	GG	GG	GG	GG	GG	GG	GG	GG	NN	GG	GG	GG	GG	GG	GG	GG	GG	GG	GG	GG	NN	GG	GG	GG	GG	AG
rs11704579	A/C	22515202	CC	CC	CC	CC	CC	CC	CC	CC	CC	CC	CC	CC	CC	CC	CC	CC	CC	CC	CC	CC	CC	CC	CC	CC	CC	CC	CC	CC	CC	CC	CC	CC	CC	CC	CC	CC	CC	NN	CC	CC	CC	CC	CC	CC	CC	CC	CC
rs6003911	C/T	22515599	TT	TT	TT	CT	TT	TT	TT	CT	TT	TT	TT	TT	TT	TT	TT	TT	TT	CT	TT	TT	TT	TT	TT	NN	TT	NN	NN	TT	TT	NN	TT	TT	TT	TT	TT	TT	NN	NN	TT	TT	TT	NN	TT	TT	TT	TT	CT
rs11090292	A/T	22516016	TT	TT	TT	AT	TT	TT	TT	AT	TT	TT	TT	TT	TT	TT	TT	TT	TT	AT	TT	TT	TT	TT	TT	AT	TT	TT	TT	TT	TT	AT	TT	TT	TT	TT	TT	TT	AT	TT	TT	TT	TT	AT	TT	TT	TT	TT	AT
rs12627810	A/G	22516431	GG	GG	GG	NN	GG	GG	GG	NN	GG	GG	GG	GG	GG	GG	GG	GG	GG	NN	GG	GG	GG	GG	GG	GG	GG	GG	GG	GG	GG	NN	GG	GG	GG	GG	GG	GG	GG	GG	GG	GG	GG	AG	GG	GG	GG	GG	AG
rs6003913	C/T	22516623	TT	TT	TT	CT	TT	TT	TT	CT	TT	TT	TT	TT	TT	TT	TT	TT	TT	CT	TT	TT	TT	TT	TT	TT	TT	TT	TT	TT	TT	NN	TT	TT	TT	TT	TT	TT	NN	TT	TT	TT	TT	NN	TT	TT	TT	TT	CT
rs6003914	C/T	22516637	TT	TT	TT	CT	TT	TT	TT	CT	TT	TT	TT	TT	TT	TT	TT	TT	TT	CT	TT	TT	TT	TT	TT	CT	TT	TT	TT	TT	TT	NN	TT	TT	TT	TT	TT	TT	CT	TT	TT	TT	TT	NN	TT	TT	TT	TT	NN
rs5760065	C/T	22516723	CC	CC	CC	CC	CC	CC	CC	CC	CC	CC	CC	CC	CT	CC	CC	CC	CC	CC	CC	CT	CC	CC	CC	CT	CC	CC	CC	CC	CC	CC	CC	CC	CC	CC	CC	CT	CC	CC	CC	CC	CC	CC	CC	CC	CC	CT	CC
rs12627841	A/G	22516777	GG	GG	GG	GG	GG	GG	GG	GG	GG	GG	GG	GG	GG	GG	GG	GG	GG	GG	GG	GG	GG	GG	GG	GG	GG	GG	GG	GG	GG	GG	GG	GG	GG	GG	GG	GG	GG	GG	GG	GG	GG	GG	GG	GG	GG	GG	GG
rs6003916	C/T	22516823	TT	TT	TT	CT	TT	TT	TT	CT	TT	TT	TT	TT	TT	TT	TT	TT	TT	CT	TT	TT	TT	TT	TT	TT	TT	TT	TT	TT	TT	NN	TT	TT	TT	TT	TT	TT	TT	TT	TT	TT	TT	NN	TT	TT	TT	TT	CT
rs5760066	A/G	22517820	GG	GG	GG	AG	GG	GG	GG	AG	GG	GG	GG	GG	AG	GG	GG	GG	GG	AG	GG	AG	GG	GG	GG	AA	GG	GG	GG	GG	GG	AG	GG	GG	GG	GG	GG	AG	AG	GG	GG	GG	GG	AG	GG	GG	GG	AG	AG
rs6003918	A/T	22517891	AA	AA	AA	AA	AA	AA	AA	AA	AA	AA	AA	AA	AA	AA	AA	AA	AA	AA	AA	AA	AA	AA	AA	AA	AA	AA	AA	AA	AA	AA	AA	AA	AA	AA	AA	AA	AA	AA	AA	AA	AA	AA	AA	AA	AA	AA	AA
rs6003919	A/G	22518593	GG	GG	GG	GG	GG	GG	GG	GG	GG	GG	GG	GG	GG	GG	GG	GG	GG	GG	GG	GG	GG	GG	GG	GG	GG	GG	GG	GG	GG	GG	GG	GG	GG	GG	GG	GG	NN	GG	GG	GG	GG	GG	GG	GG	GG	GG	GG
rs8138673	C/G	22519032	CG	CC	CG	CC	CC	CG	CC	CC	CC	CG	GG	CG	CC	CC	CG	CC	GG	CC	CC	CC	CG	CG	GG	CC	CG	GG	CC	CC	CG	CC	CG	CG	GG	CC	CG	CC	CG	CC	CC	CC	CG	CG	CC	CC	CC	CC	CC
rs9612490	C/T	22520782	TT	TT	TT	TT	TT	TT	TT	TT	TT	TT	TT	TT	TT	TT	TT	TT	TT	TT	TT	CT	TT	TT	TT	TT	TT	TT	TT	CT	TT	TT	TT	TT	TT	TT	TT	TT	TT	TT	CT	CT	TT	TT	TT	TT	TT	TT	NN
rs8140004	A/G	22520879	AA	AA	AA	AA	AA	AA	AA	AA	AA	AA	AA	AA	AA	AA	AA	AA	AA	AA	AA	AA	AA	AA	AA	AA	AA	AA	AA	AA	AA	AA	AA	AA	AA	AA	AA	AA	AA	AA	AA	AA	AA	AA	AA	AA	AA	AA	AA
rs738802	A/G	22522081	GG	GG	GG	GG	GG	GG	GG	GG	AG	GG	GG	GG	AG	GG	GG	AG	AA	AG	AG	AG	AG	AG	AG	AG	GG	AG	GG	GG	GG	GG	AG	AG	GG	GG	GG	AG	GG	GG	GG	GG	GG	AG	GG	AA	GG	AA	GG
rs738803	A/G	22522879	AG	GG	GG	GG	GG	GG	GG	GG	GG	GG	GG	AG	AG	AG	AG	GG	GG	GG	GG	GG	GG	GG	GG	AG	AG	AG	AA	GG	GG	AG	GG	AG	AG	AG	AA	GG	AA	GG	AG	GG	GG	AG	GG	GG	GG	GG	AG
rs738804	C/T	22523103	CT	TT	TT	TT	TT	TT	TT	TT	TT	TT	TT	CT	CT	CT	CT	TT	TT	TT	TT	TT	TT	TT	TT	CT	CT	CT	CC	TT	TT	CT	TT	CT	CT	CT	CC	TT	CC	TT	CT	TT	TT	CT	TT	TT	TT	TT	CT
rs5760071	C/T	22524941	CT	CC	CC	CC	CC	TT	CT	CC	CT	CC	CT	TT	TT	CT	CT	CT	TT	CT	CT	CT	CT	CT	TT	TT	CT	TT	TT	CC	CC	CT	CT	TT	CT	CT	TT	CT	TT	CT	CT	CC	CC	TT	CT	TT	CT	TT	CT
rs5760075	C/T	22528535	CT	CC	CC	CC	CC	TT	CT	CC	CT	CC	CT	TT	TT	CT	CT	CT	TT	CT	CT	CT	CT	CT	TT	TT	CT	TT	TT	CC	CC	CT	CT	TT	CT	CT	TT	CT	TT	CT	CT	CC	CC	TT	CT	TT	CT	TT	CT
rs17637865	C/T	22529519	CC	CC	CC	CC	CC	NN	NN	CC	CC	CC	CC	CC	NN	CC	CC	CC	CC	CC	CC	NN	CC	CC	NN	NN	CC	CC	CC	CC	CC	CC	CC	CC	CC	CC	CC	NN	CC	NN	CC	CC	CC	CC	NN	CC	CC	NN	CC
rs16986337	C/T	22529704	CC	CC	CC	CC	CC	CC	CC	CC	CC	CC	CC	CC	CC	CC	CC	CC	CC	CC	CC	CC	CC	CC	CC	NN	CC	CT	CC	CC	CC	CC	CC	CT	CC	CC	CC	CC	CC	CC	CC	CC	CC	CC	CC	CC	CC	CC	CC
rs17004019	C/T	22530096	CC	CC	CC	CC	CC	CC	CC	CC	CC	CC	CC	CC	CC	CC	CC	CC	CC	CC	CC	CC	CC	CC	CC	CC	CC	CC	CC	CC	CC	CC	CC	CC	CC	CC	CC	CC	CC	CC	CC	CC	CC	CC	CC	CC	CC	CC	CC
rs7285454	C/G	22530498	CC	CC	CC	CC	CC	CC	CC	CC	CC	CC	CC	CC	CC	CC	CC	CC	CC	CC	CC	CC	CC	CC	CC	CC	CC	CC	CC	CC	CC	CC	CC	CC	CC	CC	CC	CC	CC	CC	CC	CC	CC	CC	CC	CC	CC	CC	CC
rs7285765	C/G	22530692	CC	CC	CC	CC	CC	CC	CC	CC	CC	CC	CC	CC	CC	CC	CC	CC	CC	CC	CC	CC	CC	CC	CC	CC	CC	CC	CC	CC	CC	CC	CC	CC	CC	CC	CC	CC	CC	CC	CC	CC	CC	CC	CC	CC	CC	CC	CC
rs17550765	A/G	22533746	AA	AA	AA	AA	AA	NN	AG	AA	AA	AA	AA	AA	AG	AA	AA	AA	AA	AA	AA	AG	AA	AA	NN	NN	AA	AA	AA	AA	AA	AA	AA	AA	AA	AA	AA	AG	AA	NN	AA	AA	AA	AA	AG	AA	AA	AG	AA
rs9620328	C/T	22533799	CT	TT	TT	TT	TT	CC	CT	TT	CT	TT	CT	CC	CC	CT	CT	CT	CC	CT	CT	CT	CT	CT	CC	CC	CT	CC	CC	TT	TT	CT	CT	CC	CT	CT	CC	CT	CC	CT	CT	TT	TT	CC	CT	CC	CT	CC	CT
rs6003928	A/G	22533814	GG	GG	GG	GG	GG	GG	GG	GG	GG	GG	GG	GG	GG	GG	GG	GG	GG	GG	GG	GG	GG	GG	GG	GG	GG	GG	GG	GG	GG	GG	GG	GG	GG	GG	GG	GG	GG	GG	GG	GG	GG	GG	GG	GG	GG	GG	GG
rs2275979	A/G	22534158	GG	GG	GG	GG	GG	GG	GG	GG	GG	GG	GG	GG	GG	GG	GG	AG	AG	AG	AG	GG	GG	GG	GG	AG	GG	GG	GG	GG	GG	AG	GG	GG	GG	GG	GG	GG	AG	GG	NN	GG	GG	AG	GG	AG	GG	GG	GG
rs6003929	C/T	22535533	CC	CC	CC	CC	CC	CC	CC	CC	CC	CC	CC	CC	CC	CC	CC	CC	CC	CC	CC	CC	CC	CC	CC	CC	CC	CC	CC	CC	CC	CC	CC	CC	CC	CC	CC	CC	CC	CC	CC	CC	CC	CC	CC	CC	CC	CC	CC
rs6003930	C/T	22535552	CC	CC	CC	CC	CC	CC	CC	CC	CC	CC	CC	CC	CC	CC	CC	CC	CC	CC	CC	CC	CC	CC	CC	CC	CC	CC	CC	CC	CC	CC	CC	CC	CC	CC	CC	CC	CC	CC	CC	CC	CC	CC	CC	CC	CC	CC	CC
rs11913066	G/T	22536223	GG	GG	GG	GG	GG	GG	GG	GG	GG	GG	GG	GG	GG	GG	GG	GG	GG	GG	GG	GG	GG	GG	GG	GG	GG	GG	GG	GG	GG	GG	GG	GG	GG	GG	GG	GG	GG	GG	GG	GG	GG	GG	GG	GG	GG	GG	GG
rs5760079	A/G	22536238	GG	GG	GG	GG	GG	GG	GG	GG	GG	GG	GG	GG	GG	GG	GG	GG	GG	GG	GG	GG	GG	GG	GG	GG	GG	GG	GG	GG	GG	GG	GG	GG	GG	GG	GG	GG	GG	GG	GG	GG	GG	GG	GG	GG	GG	GG	GG
rs4822441	A/G	22536355	AG	GG	GG	GG	GG	AA	AG	GG	AG	GG	AG	AA	AA	AG	AG	GG	AG	GG	GG	AG	AG	AG	AA	AG	AG	AG	AA	GG	GG	GG	AG	AG	AG	AG	AA	AG	AG	AG	AG	GG	GG	AG	AG	AG	AG	AA	AG
rs2330625	A/G	22537962	AG	AA	AA	AA	AA	AG	AA	AA	AG	AA	AG	GG	AG	AG	AG	AA	AG	AA	AA	AA	AG	AG	AG	AA	AG	AG	GG	AA	AA	AA	AG	AG	AG	AG	GG	AA	AG	AA	AG	AA	AA	AG	AA	AG	AG	AG	AG
rs6003933	C/T	22538246	CT	TT	TT	TT	TT	CT	TT	TT	CT	TT	CT	CC	CT	CT	CT	TT	CT	NN	TT	TT	CT	CT	CT	TT	CT	CT	CC	TT	TT	CT	CT	CT	CT	CT	CT	TT	CT	TT	CT	TT	TT	CT	CT	CT	CT	CT	CT
rs2330626	C/G	22539759	CC	CG	CG	CG	CC	CC	CG	CC	CG	CC	CC	CC	GG	GG	CG	CG	CC	CG	GG	CC	CC	CG	CC	CC	CC	CC	CG	CC	CG	CC	CC	CG	CC	CG	CG	CC	CC	CC	CC	CG	CC	CC	CC	CG	CG	CC	CC
rs5760081	A/G	22539787	GG	GG	GG	GG	GG	GG	GG	GG	GG	GG	GG	GG	GG	GG	GG	GG	GG	GG	GG	GG	GG	GG	GG	GG	GG	GG	GG	GG	GG	GG	GG	GG	GG	GG	GG	GG	GG	GG	GG	GG	GG	GG	GG	GG	GG	GG	GG
rs4428104	A/C	22540050	AC	AC	AA	AC	CC	AA	AA	CC	AC	CC	CC	AA	AA	AA	AA	AC	CC	AC	AA	CC	CC	AA	AC	AC	AC	AA	AA	CC	AC	AC	CC	AA	AC	AC	AA	CC	AA	AC	AC	AC	AC	CC	AA	AC	AA	CC	AC
rs2298376	A/G	22540694	AA	AA	AA	AA	AA	AA	AA	AA	AA	AA	AA	AA	AA	AA	AA	AA	AA	AA	AA	AA	AA	AA	AA	AA	AA	AA	AA	AA	AA	AA	AA	AA	AA	AA	AA	AA	AA	AA	AA	AA	AA	AA	AA	AA	AA	AA	AA
rs7292659	A/G	22540725	GG	GG	GG	GG	GG	GG	GG	GG	GG	GG	GG	GG	GG	GG	GG	GG	GG	GG	GG	GG	GG	GG	GG	GG	GG	GG	GG	GG	GG	GG	GG	GG	GG	GG	GG	GG	GG	GG	GG	GG	GG	GG	GG	GG	GG	GG	GG
rs17004022	G/T	22541174	GG	GG	GG	GG	GG	GG	GG	GG	GG	GG	GG	GG	GG	GG	GG	GG	GG	GG	GG	GG	GG	GG	GG	GG	GG	GG	GG	GG	GG	GG	GG	GG	GG	GG	GG	GG	GG	GG	GG	GG	GG	GG	GG	GG	GG	GG	GG
rs1018743	G/T	22541980	TT	GT	GT	GT	TT	TT	GT	TT	TT	TT	TT	GT	GG	GG	GT	GT	TT	GT	GG	TT	TT	GT	TT	TT	TT	TT	TT	TT	GT	TT	TT	GT	TT	GT	GT	TT	TT	TT	TT	GT	TT	TT	TT	GT	GT	TT	TT
rs5760082	C/T	22542162	TT	TT	TT	TT	TT	TT	TT	TT	TT	TT	TT	TT	TT	TT	TT	TT	TT	TT	TT	TT	TT	TT	TT	TT	TT	TT	TT	TT	TT	TT	TT	TT	TT	TT	TT	TT	TT	TT	TT	TT	TT	TT	TT	TT	TT	TT	TT
rs11912846	A/G	22542224	AA	AA	AA	AA	AA	AA	AA	AA	AA	AA	AA	AA	AA	AA	AA	AA	AA	AA	AA	AA	AA	AA	AA	AA	AA	AA	AA	AA	AA	AA	AA	AA	AA	AA	AA	AA	AA	AA	AA	AA	AA	AA	AA	AA	AA	AA	AA
rs11913427	A/G	22542826	AG	AA	AG	AA	AG	GG	AG	AA	AA	AA	AG	AG	AA	NN	AG	AA	AA	AA	AA	AA	AA	AA	AG	AA	AG	AA	AA	AA	AA	AG	AA	AA	AA	AA	AG	AA	AG	AG	NN	AA	AG	AA	GG	AA	AA	AA	AA
rs12157360	A/G	22547449	AG	AA	AG	AA	AG	GG	AG	AA	AA	AA	AG	AG	AA	AA	AG	AA	AA	AA	AA	AA	AA	AA	AG	AA	AG	AA	AA	AA	AA	AG	AA	AA	AA	AA	AG	AA	AG	AG	AA	AA	AG	AA	GG	AA	AA	AA	AA
rs2298377	C/T	22549529	TT	TT	TT	TT	TT	TT	TT	TT	TT	TT	TT	TT	TT	TT	TT	TT	TT	TT	TT	TT	TT	TT	TT	TT	TT	TT	TT	TT	TT	TT	TT	TT	TT	TT	TT	TT	TT	TT	TT	TT	TT	TT	TT	TT	TT	TT	TT
rs17004023	A/C	22549598	CC	CC	CC	CC	CC	CC	CC	CC	NN	CC	CC	CC	CC	CC	CC	CC	CC	CC	CC	CC	CC	CC	CC	CC	CC	CC	CC	CC	CC	CC	CC	CC	CC	CC	CC	NN	CC	CC	CC	CC	CC	CC	CC	CC	CC	CC	CC
rs7284944	G/T	22550099	GG	GG	GG	GG	GG	GG	GG	GG	GG	GG	GG	GG	GG	GG	GG	GG	GG	GG	GG	GG	GG	GG	GG	GG	GG	GG	GG	GG	GG	GG	GG	GG	GG	GG	GG	GG	GG	GG	GG	GG	GG	GG	GG	GG	GG	GG	GG
rs17004024	C/T	22550160	CC	CC	CC	CC	CC	CC	CC	CC	CT	CC	CC	CC	CC	CC	CC	CC	CC	CC	CC	CC	CC	CC	CC	CC	CC	CC	CT	CC	CC	CC	CC	CC	CC	CC	CC	CC	CC	CC	CC	CC	CC	CC	CC	CC	CC	CC	CC
rs17004025	A/G	22550296	GG	GG	GG	GG	GG	GG	GG	GG	GG	GG	GG	GG	GG	GG	GG	GG	GG	GG	GG	GG	GG	GG	GG	GG	GG	GG	GG	GG	GG	NN	GG	GG	GG	GG	GG	GG	GG	GG	GG	GG	GG	GG	GG	GG	GG	GG	GG
rs1003784	C/T	22550358	TT	CT	CT	CT	TT	TT	CT	TT	CT	TT	TT	CT	CC	CC	CT	CT	TT	CT	CC	TT	TT	CT	TT	TT	TT	CT	CT	TT	CT	TT	TT	CC	TT	CT	CT	TT	TT	TT	TT	CT	TT	TT	TT	CT	CT	TT	TT
rs4822442	G/T	22551295	GG	GT	GT	GT	GG	GG	GT	GG	GT	GG	GG	GT	TT	TT	GT	GT	GG	GT	TT	GG	GG	GT	GG	GG	GG	GG	GT	GG	GT	GG	GG	GT	GG	GG	GT	GG	GG	GG	GG	GT	GG	GG	GG	GT	GT	GG	GG
rs9612496	C/G	22551405	CG	NN	GG	CG	CG	GG	GG	CC	CG	CC	CG	GG	GG	GG	GG	CG	CC	CG	GG	CC	NN	GG	NN	CG	CG	GG	GG	NN	CG	CG	NN	GG	CG	CC	GG	CC	GG	CG	CG	CG	CG	NN	GG	CG	GG	CC	CG
rs5996624	C/T	22552022	CC	CC	CC	CC	NN	CC	CC	CC	CC	CC	CC	CC	CC	CC	CC	CC	CC	CC	CC	CC	CC	CC	NN	CC	CC	CC	CC	CC	CC	CC	CC	CC	CC	CC	CC	CC	CC	CC	CC	CC	CC	CC	CC	CC	CC	CC	CC
rs5760086	A/G	22552097	GG	GG	GG	GG	GG	GG	GG	GG	GG	GG	GG	GG	GG	GG	GG	GG	GG	GG	GG	GG	GG	GG	GG	GG	GG	GG	GG	GG	GG	GG	GG	GG	GG	GG	GG	GG	GG	GG	GG	GG	GG	GG	GG	GG	GG	GG	GG
rs2236619	C/T	22552606	CT	CT	TT	CT	CT	TT	TT	CC	CT	CC	CT	TT	TT	TT	TT	CT	CC	CT	TT	CC	CC	TT	CT	CT	CT	TT	TT	CC	CT	CT	CC	TT	CT	CC	TT	CC	TT	CT	CT	CT	CT	CC	TT	CT	TT	CC	CT
rs2236620	C/T	22552710	CT	CT	CC	CT	CT	CC	CC	TT	CT	TT	CT	CC	CC	CC	CC	CT	TT	CT	CC	TT	TT	CC	CT	CT	CT	CC	CC	TT	CT	CT	TT	CC	CT	TT	CC	TT	CC	CT	CT	CT	CT	TT	CC	CT	CC	TT	CT
rs2236621	C/T	22552744	CT	CT	TT	CT	CT	TT	TT	CC	CT	CC	CT	TT	TT	TT	TT	CT	CC	CT	TT	CC	CC	TT	CT	CT	CT	TT	TT	CC	CT	CT	CC	TT	CT	CC	TT	CC	TT	CT	CT	CT	CT	CC	TT	CT	TT	CC	CT
rs9612498	C/T	22553667	CT	CT	CC	CT	CT	CC	NN	TT	CT	TT	CT	CC	CC	CC	CC	CT	TT	CT	CC	TT	TT	CC	CT	CT	CT	CC	CC	TT	CT	CT	TT	CC	CT	TT	CC	TT	CC	CT	CT	CT	CT	TT	CC	CT	CC	TT	CT
rs2070460	A/G	22556242	GG	AG	AG	AG	GG	GG	AG	GG	AG	GG	GG	AG	AA	AA	AG	AG	GG	AG	AA	GG	GG	AG	GG	GG	GG	AG	AG	GG	AG	GG	GG	AA	GG	GG	AG	GG	GG	GG	GG	AG	GG	GG	GG	AG	AG	GG	GG
rs6003939	A/C	22557246	AC	AA	AC	AA	AC	CC	NN	AA	AA	NN	AC	AC	NN	AA	AC	AA	AA	AA	AA	AA	AA	AA	AC	AA	AC	NN	AA	AA	NN	AC	AA	AA	NN	AA	AC	AA	AC	AC	NN	AA	AC	NN	NN	AA	AA	AA	AA
rs10427712	G/T	22557946	GG	GG	GG	GG	GG	GG	GG	GG	GG	GG	GG	GG	GG	GG	GG	GG	GG	GG	GG	GG	GG	GG	GG	GG	GG	GG	GG	GG	GG	GG	GG	GG	GG	GG	GG	GG	GG	GG	GG	GG	GG	GG	GG	GG	GG	GG	GG
rs1129067	C/T	22558125	NN	CT	CT	CT	CC	CC	CT	CC	CT	CC	CC	CT	TT	TT	CT	CT	CC	CT	TT	CC	CC	CT	CC	CC	CC	CT	CT	CC	CT	CC	CC	TT	CC	CC	CT	CC	CC	CC	CC	CT	CC	CC	CC	CT	CT	CC	CC
rs10427750	C/T	22558213	CC	CC	CC	CC	CC	CC	CC	CC	CC	CC	CC	CC	CC	CC	CC	CC	CC	CC	CC	CC	CC	CC	CC	CC	CC	CC	CC	CC	CC	CC	CC	CC	CC	CC	CC	CC	CC	CC	CC	CC	CC	CC	CC	CC	CC	CC	CC
rs8141314	C/T	22558937	CT	CT	TT	CT	CT	TT	TT	CC	CT	CC	CT	TT	TT	TT	TT	CT	CC	CT	TT	CC	CC	TT	CT	CT	CT	TT	TT	CC	CT	CT	CC	TT	NN	CC	TT	NN	TT	NN	CT	CT	CT	CC	TT	CT	TT	CC	CT
rs1984309	A/G	22560815	AA	AG	AG	AG	AA	AA	AG	AA	AG	AA	AA	AG	GG	GG	AG	AG	AA	AG	GG	AA	AA	AG	AA	AA	AA	AA	AG	AA	AG	AA	AA	AG	AA	AA	AG	AA	AA	AA	AA	AG	AA	AA	AA	AG	AG	AA	AA
rs9612503	A/G	22562875	AG	AG	GG	AG	AG	GG	GG	AA	AG	AA	AG	GG	GG	GG	GG	AG	AA	AG	GG	AA	AA	GG	AG	AG	AG	GG	GG	AA	AG	AG	AA	GG	AG	AA	GG	AA	GG	AG	AG	AG	AG	AA	GG	AG	GG	AA	AG
rs915591	C/T	22563462	CC	CC	CC	CC	CC	CC	NN	CC	CT	CC	CC	CC	CC	CC	CC	CC	NN	CC	CT	CC	CC	CC	CC	NN	CC	NN	CT	CC	CC	CC	CC	CC	CC	CC	CC	CC	CC	NN	NN	CC	CC	CC	CC	CT	CC	CC	CC
rs5760090	C/T	22563592	CT	CT	CC	CT	CT	CC	CC	TT	CT	TT	CT	CC	CC	CC	CC	CT	TT	CT	CC	TT	CT	CC	CT	CT	CT	CC	CC	TT	CT	CT	CT	CC	CT	TT	CC	TT	CC	CT	CT	CT	CT	TT	CC	CT	CC	TT	CT
rs12628766	G/T	22563914	GT	TT	GT	TT	GT	GT	NN	TT	TT	TT	GT	TT	TT	TT	TT	TT	TT	TT	TT	TT	TT	TT	TT	TT	GT	NN	TT	TT	TT	GT	TT	TT	TT	TT	GT	TT	GT	NN	TT	TT	TT	TT	GG	TT	TT	TT	TT
rs875643	C/T	22563998	CT	CT	CC	CT	CT	CC	CC	TT	CT	TT	CT	CC	CC	CC	CC	CT	TT	CT	CC	TT	TT	CC	CT	CT	CT	CC	CC	TT	CT	CT	TT	CC	CT	TT	CC	TT	CC	CT	CT	CT	CT	TT	CC	CT	CC	TT	CT
rs738806	A/G	22564172	GG	AG	AG	AG	GG	AG	AG	GG	GG	GG	GG	AA	AA	AA	AA	AG	GG	AG	AG	GG	GG	AG	AG	GG	GG	GG	GG	GG	AG	GG	GG	AG	GG	GG	AG	GG	GG	GG	GG	AG	AG	GG	GG	GG	AG	GG	GG
rs738807	C/T	22564245	CC	CC	CC	CC	CC	CC	CC	CC	CC	CC	CC	CC	CC	CC	CC	CC	CC	CC	CC	CC	CC	CT	CC	CT	CC	TT	CT	CC	CC	CC	CC	CT	CT	CC	CC	CC	CT	CC	CT	CC	CC	CC	CC	CC	CT	CC	CT
rs5751759	A/G	22564493	AA	AA	AA	AA	AA	AA	NN	AA	AG	AA	AA	AA	AA	AA	AA	AA	AA	AA	AG	AA	AA	AG	AA	AG	AA	NN	GG	AA	AA	AA	AA	AG	AG	AA	AA	AA	AG	AA	NN	AA	AA	AA	AA	AG	AG	AA	AG
rs2012124	C/T	22564664	CC	CT	CT	CT	CC	CC	CT	CC	CC	CC	CC	CT	TT	TT	TT	CT	CC	CT	CT	CC	CC	CT	CC	CC	CC	NN	CC	CC	NN	CC	CC	CT	CC	CC	CT	CC	CC	CC	NN	CT	CC	CC	CC	CC	CT	CC	CC
rs2012133	C/G	22564734	CC	CG	CG	CG	CC	CC	CG	CC	CC	CC	CC	CG	GG	GG	GG	CG	CC	CG	CG	CC	CC	CG	CC	CC	CC	CC	CC	CC	CG	CC	CC	CG	CC	CC	CG	CC	CC	CC	CC	CG	CC	CC	CC	CC	CG	CC	CC
rs12485058	A/G	22564859	AA	AA	AA	AA	AA	AA	NN	AA	AG	AA	AA	AA	AA	AA	AA	AA	AA	AA	AG	AA	AA	AG	AA	AG	AA	NN	GG	AA	AA	AA	AA	AG	AG	AA	AA	AA	AG	NN	NN	AA	AA	AA	AA	AG	AG	AA	AG
rs12483884	C/T	22564935	TT	TT	TT	TT	TT	TT	TT	TT	TT	TT	TT	TT	TT	TT	TT	TT	TT	TT	TT	TT	TT	TT	TT	TT	TT	TT	NN	TT	TT	TT	TT	TT	TT	TT	TT	TT	TT	NN	NN	TT	TT	TT	TT	NN	TT	TT	TT
rs4822443	A/G	22565198	GG	GG	GG	GG	GG	GG	GG	GG	AG	GG	GG	GG	GG	GG	GG	GG	GG	GG	AG	GG	GG	AG	GG	AG	GG	AA	AA	GG	GG	GG	GG	AG	AG	GG	GG	GG	AG	GG	AG	GG	GG	GG	GG	AG	AG	GG	AG
rs2096525	C/T	22566819	TT	TT	TT	TT	TT	TT	NN	TT	NN	TT	TT	TT	TT	TT	TT	TT	NN	TT	CT	TT	TT	CT	TT	NN	TT	NN	NN	TT	TT	TT	TT	CT	CT	TT	TT	TT	TT	NN	NN	TT	TT	TT	TT	CT	CT	TT	CT
rs2000466	G/T	22567862	TT	TT	TT	TT	TT	TT	TT	TT	GT	TT	TT	TT	TT	TT	TT	TT	TT	TT	GT	TT	TT	GT	TT	GT	TT	GG	GG	TT	TT	TT	TT	GT	GT	TT	TT	TT	GT	TT	GT	TT	TT	TT	TT	GT	GT	TT	GT
rs10433311	C/T	22568830	TT	TT	TT	TT	TT	TT	TT	TT	TT	TT	TT	TT	CT	CT	TT	TT	TT	TT	TT	TT	TT	TT	TT	TT	TT	TT	TT	TT	TT	CT	TT	TT	TT	TT	TT	TT	NN	TT	TT	TT	TT	TT	CC	TT	TT	TT	TT
rs6003942	C/T	22569065	CC	CC	CC	CC	CC	CC	CC	CC	CC	CC	CC	CC	CC	CC	CC	CC	CC	CC	CC	CC	CC	CC	CT	CC	CC	NN	CC	CC	CC	CC	CC	CC	CC	CC	CC	CC	CC	CC	NN	CC	CC	CC	CC	CC	CC	CC	CC
rs17004043	A/C	22569800	CC	CC	CC	CC	CC	CC	CC	CC	CC	CC	CC	CC	CC	CC	CC	CC	CC	CC	CC	CC	CC	CC	CC	CC	CC	CC	CC	CC	CC	CC	CC	CC	CC	CC	CC	CC	CC	CC	CC	NN	CC	CC	CC	CC	CC	CC	CC
rs17004044	C/T	22569895	CT	TT	CT	TT	CT	CT	CT	TT	CT	TT	TT	TT	TT	TT	TT	TT	TT	TT	CT	TT	TT	TT	CT	TT	CT	TT	CT	TT	TT	CT	TT	TT	TT	TT	CT	TT	CT	CT	TT	TT	TT	TT	CC	CT	TT	TT	TT
rs17004046	G/T	22570304	GT	GG	GT	GG	GT	GT	GT	GG	GG	GG	GG	GG	GG	GG	GG	GG	GG	GG	GG	GG	GG	GG	GG	GG	GT	GG	GG	GG	GG	GT	GG	GG	GG	GG	GT	GG	GT	GT	GG	GG	GG	GG	TT	GG	GG	GG	GG
rs5760093	A/G	22570340	AA	AG	AG	AG	AA	AG	AG	AA	AG	AA	AA	GG	AG	AG	GG	AG	AA	AG	AG	AA	AA	AG	AG	NN	AA	GG	AG	AA	AG	NN	AA	GG	AG	AA	AG	AA	NN	AA	AA	AG	AG	AA	AA	AA	AG	AA	AA
rs8142578	A/G	22570783	GG	GG	GG	GG	GG	GG	GG	GG	GG	GG	GG	GG	GG	GG	GG	GG	GG	GG	GG	GG	GG	GG	GG	GG	GG	GG	GG	GG	GG	GG	GG	GG	GG	GG	GG	GG	GG	GG	GG	GG	GG	GG	GG	GG	GG	GG	GG
rs17004047	A/G	22570919	AA	AA	AA	AA	AA	AA	AA	AA	AA	AA	AA	AA	AA	AA	AA	AG	AA	AA	AA	AA	AA	AA	AG	AA	AA	AA	AA	AA	AA	AA	AA	AA	AA	AA	AA	AA	AA	AA	AA	AA	AA	AA	AA	AA	AA	AA	AA
rs1007888	A/G	22571101	AG	AG	GG	AG	AG	AG	AG	AG	AG	AA	AA	GG	AG	AG	GG	AG	AA	AA	GG	AA	AA	AG	GG	AA	AG	GG	GG	AA	AG	GG	AA	GG	AG	AA	GG	AA	AG	AA	AA	AG	AG	AG	AG	AG	AG	AA	AA
rs2000467	A/G	22571533	AG	AG	AA	AG	AG	AG	GG	AG	GG	GG	GG	AA	AG	AG	AA	GG	GG	GG	AG	GG	GG	AG	AG	GG	AG	AA	AG	GG	AG	AG	GG	AA	AG	GG	AA	GG	AG	GG	GG	AG	AG	AG	GG	GG	AG	GG	GG
rs17004049	A/G	22571594	AA	AA	AA	AA	AA	AA	AA	AA	AA	AA	AA	AA	AA	AA	AA	AG	AA	AA	AA	AA	AA	AA	AG	AA	AA	AA	AA	AA	AA	AA	AA	AA	AA	AA	AA	AA	AA	AA	AA	AA	AA	AA	AA	AA	AA	AA	AA
rs11703791	A/C	22571984	CC	CC	CC	CC	CC	CC	CC	CC	AC	CC	CC	CC	CC	CC	CC	CC	CC	CC	AC	CC	CC	CC	CC	CC	CC	CC	AC	CC	CC	CC	CC	CC	CC	CC	CC	CC	CC	CC	CC	CC	CC	CC	CC	AC	CC	CC	CC
rs4822450	C/T	22572887	CT	CT	CC	CT	CT	CT	TT	CT	CT	TT	TT	CC	CT	CT	CC	CT	TT	TT	CC	TT	TT	CT	CC	TT	CT	CC	CC	TT	CT	CC	TT	CC	CT	TT	CC	TT	CT	TT	TT	CT	CT	CT	CT	CT	CT	TT	TT
rs7284820	C/G	22572894	GG	GG	GG	GG	GG	GG	GG	GG	GG	GG	GG	GG	GG	GG	GG	CG	GG	GG	GG	GG	GG	GG	GG	GG	GG	GG	GG	GG	GG	GG	GG	GG	GG	GG	GG	GG	GG	GG	GG	GG	GG	GG	GG	GG	GG	GG	GG
rs4820571	A/G	22572973	AG	AG	AA	AG	AG	AG	GG	AG	AG	GG	GG	AA	AG	AG	AA	GG	GG	GG	AA	GG	GG	AG	AG	GG	AG	AA	AA	GG	AG	AG	GG	AA	AG	GG	AA	GG	AG	GG	GG	AG	AG	AG	GG	AG	AG	GG	GG
rs5751760	A/G	22573573	AG	AG	GG	AG	AG	AG	AA	AG	AG	AA	AA	GG	AG	AG	GG	AG	AA	AA	GG	AA	AA	AG	GG	AA	AG	GG	GG	AA	AG	GG	AA	GG	AG	AA	GG	AA	AG	AA	AA	AG	AG	AG	AG	AG	AG	AA	AA
rs5751761	C/T	22573736	CT	CT	CC	CT	CT	CT	TT	CT	CT	TT	TT	CC	CT	CT	CC	CT	TT	TT	CC	TT	TT	CT	CC	CT	CT	CC	CC	TT	CT	CC	TT	CC	CT	TT	CC	TT	CT	TT	TT	CT	CT	CT	CT	CT	CT	TT	TT
rs2000469	A/G	22575292	AG	AG	AA	AG	AG	AG	GG	AG	GG	GG	NN	AA	AG	AG	AA	GG	GG	NN	AG	GG	NN	AG	AG	NN	AG	AA	AG	GG	AG	NN	NN	AA	AG	GG	AA	GG	AG	NN	GG	AG	AG	AG	AG	GG	AG	GG	GG
rs11703881	A/G	22575592	GG	GG	GG	GG	GG	GG	GG	GG	AG	GG	GG	GG	GG	GG	GG	GG	GG	GG	AG	GG	GG	GG	GG	NN	GG	GG	AG	GG	GG	NN	GG	GG	GG	GG	GG	GG	NN	GG	GG	GG	GG	GG	GG	AG	GG	GG	GG
rs12628303	C/T	22575915	NN	CC	NN	CC	CC	CC	CC	CC	CC	CC	CC	CC	CC	CC	CC	CC	CC	CC	CC	CC	CC	CC	CC	CC	NN	CC	CC	CC	CC	NN	CC	CC	CC	CC	NN	CC	NN	CC	CC	CC	CC	CC	CT	CC	CC	CC	CC
rs11913559	G/T	22577073	GG	GG	GG	GG	GG	GG	GG	GG	GG	GG	GG	GG	GG	GG	GG	GT	GG	GG	GG	GG	GG	GG	GG	GG	GG	GG	GG	GG	GG	GG	GG	GG	GG	GG	GG	GG	GG	GG	GG	GG	GG	GG	GG	GG	GG	GG	GG
rs5760095	A/G	22577293	AG	AG	AA	AG	AG	AG	GG	AG	AG	GG	GG	AA	AG	AG	AA	AG	GG	GG	AA	GG	GG	AG	AA	GG	AG	AA	AA	GG	AG	AA	GG	AA	AG	GG	AA	GG	AG	GG	GG	AG	AG	AG	AG	AG	AG	GG	GG
rs5760096	A/G	22577310	GG	AG	AG	AG	AG	AG	GG	AG	GG	GG	GG	AA	AG	AG	AA	GG	GG	GG	AG	GG	GG	AG	AA	GG	GG	AA	AG	GG	AG	AG	GG	AA	AG	GG	AG	GG	GG	GG	GG	AG	AG	AG	GG	GG	AG	GG	GG
rs4822451	G/T	22578166	GT	GT	TT	GT	GT	GT	GG	GT	GG	GG	GG	TT	GT	GT	TT	GG	GG	GG	GT	GG	GG	GT	TT	GG	GT	TT	GT	GG	GT	TT	GG	TT	GT	GG	TT	GG	GT	GG	GG	GT	GT	GT	GT	GG	GT	GG	GG
rs7285522	A/T	22578278	AA	AA	AA	AA	AA	AA	AA	AA	AA	AA	AA	AA	AA	AA	AA	AT	AA	AA	AA	AA	AA	AA	AA	AA	AA	AA	AA	AA	AA	AA	AA	AA	AA	AA	AA	AA	AA	AA	AA	AA	AA	AA	AA	NN	AA	AA	AA
rs5760098	A/G	22578314	AG	AG	AA	AG	AG	AG	GG	AG	GG	GG	GG	AA	AG	AG	AA	GG	GG	GG	AG	GG	GG	AG	AA	GG	AG	AA	AG	GG	AG	AA	GG	AA	AG	GG	AA	GG	AG	GG	GG	AG	AG	AG	AG	GG	AG	GG	GG
rs7293178	A/G	22578370	GG	GG	GG	GG	GG	GG	GG	GG	GG	GG	GG	GG	GG	GG	GG	AG	GG	GG	GG	GG	GG	GG	GG	GG	GG	GG	GG	GG	GG	GG	GG	GG	GG	GG	GG	GG	GG	GG	GG	GG	GG	GG	GG	GG	GG	GG	GG
rs5760101	C/T	22578712	CC	CT	CT	CT	CT	CT	CC	CT	CC	CC	CC	TT	CT	CT	TT	CC	CC	CC	CT	CC	CC	CT	TT	CC	CC	TT	CT	CC	CT	CT	CC	TT	CT	CC	CT	CC	CC	CC	CC	CT	CT	CT	CC	CC	CT	CC	CC
rs5760102	C/T	22578761	CT	CT	TT	CT	CT	CT	CC	CT	CC	CC	CC	TT	CT	CT	TT	CC	CC	CC	CT	CC	CC	CT	TT	CC	CT	TT	CT	CC	CT	TT	CC	TT	CT	CC	TT	CC	CT	CC	CC	CT	CT	CT	CT	CC	CT	CC	CC
rs5760103	A/G	22578781	GG	AG	AG	AG	AG	AG	GG	AG	GG	GG	GG	AA	AG	AG	AA	GG	GG	GG	AG	GG	GG	AG	AG	GG	GG	AA	AG	GG	AG	AG	GG	AA	AG	GG	AG	GG	GG	GG	GG	AG	AG	AG	GG	GG	AG	GG	GG
rs6003945	A/G	22579072	GG	NN	GG	GG	GG	GG	GG	GG	GG	GG	GG	GG	GG	GG	GG	GG	NN	GG	GG	GG	GG	GG	GG	GG	GG	GG	GG	GG	GG	GG	GG	GG	GG	GG	GG	GG	GG	GG	GG	GG	GG	GG	GG	GG	GG	GG	GG
rs1018744	C/T	22579091	CT	CC	CT	CC	CC	CC	CC	CC	CC	CC	CC	CC	CC	CC	CC	CC	CC	CC	CC	CC	CC	CC	CC	CC	CT	CC	CC	CC	CC	CT	CC	CC	CC	CC	CT	CC	CT	CC	CC	CC	CC	CC	CT	CC	CC	CC	CC
rs5760106	A/C	22580645	AC	AC	CC	AC	AC	AC	AA	AC	AA	AA	AA	CC	AC	AC	CC	AA	AA	AA	AC	AA	AA	AC	CC	AA	AC	CC	AC	AA	AC	CC	AA	CC	AC	AA	CC	AA	AC	AA	AA	AC	AC	AC	AC	AA	AC	AA	AA
rs17004053	A/G	22580835	AA	AA	AA	AA	AA	AA	AA	AA	AA	AA	AA	AA	AA	AA	AA	AA	AA	AA	AA	AA	AA	AA	AG	AA	AA	AA	AA	AA	AA	AA	AA	AA	AA	AA	AA	AA	AA	AA	AA	AA	AA	AA	AA	AA	AA	AA	AA
rs2330635	C/T	22581344	CT	CT	TT	CT	CT	CT	CC	CT	CC	CC	CC	TT	CT	CT	TT	CC	CC	CC	CT	CC	CC	CT	TT	CC	CT	TT	CT	CC	CT	TT	CC	TT	CT	CC	TT	CC	CT	CC	CC	CT	CT	CT	CT	CC	CT	CC	CC
rs2877178	C/T	22581517	CT	CT	CC	CT	CT	CT	TT	CT	TT	TT	TT	CC	CT	CT	CC	TT	TT	TT	CT	TT	TT	CT	CC	TT	CT	CC	CT	TT	CT	CC	TT	CC	CT	TT	CC	TT	CT	TT	TT	CT	CT	CT	CT	TT	CT	TT	TT
rs13054501	A/G	22581582	GG	GG	GG	GG	GG	GG	GG	GG	GG	GG	GG	GG	GG	GG	GG	GG	GG	GG	GG	GG	GG	GG	GG	GG	GG	GG	GG	GG	GG	GG	GG	GG	GG	GG	GG	GG	GG	GG	GG	GG	GG	GG	GG	GG	GG	GG	GG
rs3884794	A/C	22581766	AA	AC	AC	AC	AC	AC	AA	AC	AA	AA	AA	CC	AC	AC	CC	AA	AA	AA	AC	AA	AA	AC	AC	AA	AC	CC	AC	AA	AC	AC	AA	CC	AC	AA	CC	AA	AA	AA	AA	AC	AC	AC	AA	AA	AC	AA	AA
rs2154593	A/G	22582085	AG	AG	AA	AG	AG	AG	GG	AG	GG	GG	GG	AA	AG	AG	AA	GG	GG	GG	AG	GG	GG	AG	AA	GG	AG	AA	AG	GG	AG	AA	GG	AA	AG	GG	AA	GG	AG	GG	GG	AG	AG	AG	AG	GG	AG	GG	GG
rs9624346	C/T	22582186	TT	TT	TT	TT	TT	TT	TT	TT	TT	TT	TT	TT	TT	TT	TT	TT	TT	TT	TT	TT	TT	TT	TT	TT	TT	TT	TT	TT	TT	TT	TT	TT	TT	TT	TT	TT	TT	TT	TT	TT	TT	TT	TT	TT	TT	TT	TT
rs9624347	C/T	22582211	TT	TT	TT	TT	TT	TT	TT	TT	TT	TT	TT	TT	TT	TT	TT	TT	TT	TT	TT	TT	TT	TT	TT	TT	TT	TT	TT	TT	TT	TT	TT	TT	TT	TT	TT	TT	TT	TT	TT	TT	TT	TT	TT	TT	TT	TT	TT
rs5751770	C/T	22582842	CT	CT	CC	CT	CT	CT	TT	CT	TT	TT	TT	CC	CT	CT	CC	TT	TT	TT	CT	TT	TT	CT	CC	TT	CT	CC	CT	TT	CT	CC	TT	CC	CT	TT	CC	TT	CT	TT	TT	CT	CT	CT	CT	TT	CT	TT	TT
rs9624348	C/T	22583244	CC	CC	CC	CC	CC	CC	CC	CC	CC	CC	CC	CC	CC	CC	CC	CC	CC	CC	CC	CC	CC	CC	CC	CC	CC	CC	CC	CC	CC	CC	CC	CC	CC	CC	CC	CC	CC	CC	CC	CC	CC	CC	CC	NN	CC	CC	CC
rs9624349	C/T	22583406	CC	CC	CC	CC	CC	CC	CC	CC	CC	CC	CC	CC	CC	CC	CC	CC	CC	CC	CC	CC	CC	CC	CC	CC	CC	CC	CC	CC	CC	CC	CC	CC	CC	CC	CC	CC	CC	CC	CC	CC	CC	CC	CC	NN	CC	CC	CC
rs7292185	C/T	22583687	TT	TT	TT	TT	TT	TT	TT	TT	TT	TT	TT	TT	TT	TT	TT	CT	TT	TT	TT	TT	TT	TT	TT	TT	TT	TT	TT	TT	TT	TT	TT	TT	TT	TT	TT	TT	TT	TT	TT	TT	TT	TT	TT	TT	TT	TT	TT
rs2154594	C/T	22584055	CT	CT	CC	CT	CT	CT	TT	CT	TT	TT	TT	CC	CT	CT	CC	TT	TT	TT	CT	TT	TT	CT	CC	TT	CT	CC	CT	TT	CT	CC	TT	CC	CT	TT	CC	TT	CT	TT	TT	CT	CT	CT	CT	TT	CT	TT	TT
rs2186366	C/T	22584113	CT	CT	CC	CT	CT	CT	TT	CT	TT	TT	TT	CC	CT	CT	CC	TT	TT	TT	CT	TT	TT	CT	CC	TT	CT	CC	CT	TT	CT	CC	TT	CC	CT	TT	CC	TT	CT	TT	TT	CT	CT	CT	CT	TT	CT	TT	TT
rs4822453	G/T	22584862	GT	GT	GG	GT	GT	GT	TT	GT	GT	TT	TT	GG	GT	GT	GG	TT	TT	TT	GG	TT	TT	GT	GG	TT	GT	GG	GG	TT	GT	GG	TT	GG	GT	TT	GG	TT	GT	TT	TT	GT	GT	GT	GT	GT	GT	TT	TT
rs4822454	A/G	22585208	AG	AG	GG	AG	AG	AG	AA	AG	AA	AA	AA	GG	AG	AG	GG	AA	AA	AA	AG	AA	AA	AG	GG	AA	AG	GG	AG	AA	AG	GG	AA	GG	AG	AA	GG	AA	AG	AA	AA	AG	AG	AG	AG	AA	AG	AA	AA
rs9608215	C/T	22586088	CC	CC	CC	CC	CC	CC	CC	CC	CC	CC	CC	CC	CC	CC	CC	CC	CC	CC	CC	CC	NN	CC	CC	CC	CC	CC	CC	CC	CC	CC	NN	CC	CC	CC	CC	CC	CC	NN	CC	CC	CC	NN	CC	NN	CC	CC	CC
rs5996631	C/T	22586894	TT	CT	CT	CT	CT	CT	TT	CT	TT	TT	TT	CC	CT	CT	CC	CT	TT	TT	CT	TT	TT	CT	CT	TT	CT	CC	CT	TT	CT	CT	TT	CC	CT	TT	CC	TT	TT	TT	TT	CT	CT	CT	TT	TT	CT	TT	TT
rs1002286	A/G	22587337	AG	AG	GG	AG	AG	AG	AA	AG	AG	AA	AA	GG	AG	AG	GG	AG	AA	AA	GG	AA	AA	AG	GG	AA	AG	GG	GG	AA	AG	GG	AA	GG	AG	AA	GG	AA	AG	AA	AA	AG	AG	AG	AG	AG	AG	AA	AA
rs9608216	C/T	22587779	CT	CT	CC	CT	CC	CC	CC	CT	CC	CT	CT	CC	CC	CC	CC	CC	CT	CC	CC	CT	CC	CC	CC	CC	CC	CC	CC	TT	CC	CC	CC	CC	CC	CC	CC	CC	CC	CT	CT	CT	CC	CC	CC	CC	CC	CC	CT
rs4461358	C/T	22590106	TT	CT	CT	CT	CT	CT	TT	CT	TT	TT	TT	CC	CT	CT	CC	CT	TT	TT	CT	TT	TT	CT	CT	TT	CT	CC	CT	TT	CT	CT	TT	CC	CT	TT	CC	TT	TT	TT	TT	CT	CT	CT	TT	TT	CT	TT	TT
rs8136818	A/G	22590624	GG	GG	GG	GG	GG	GG	GG	GG	GG	GG	GG	GG	GG	GG	GG	GG	GG	GG	GG	GG	GG	GG	GG	GG	GG	GG	GG	GG	GG	GG	GG	GG	GG	GG	GG	GG	GG	GG	GG	GG	GG	GG	GG	GG	GG	GG	GG
rs17004175	C/T	22590735	TT	TT	TT	TT	TT	TT	TT	TT	TT	TT	TT	TT	TT	TT	TT	TT	TT	TT	TT	TT	TT	TT	TT	TT	TT	TT	TT	TT	TT	TT	TT	TT	TT	TT	TT	TT	TT	TT	TT	TT	TT	TT	TT	TT	TT	TT	TT
rs8138536	A/G	22590743	AA	AA	AA	AA	AA	AA	AA	AA	AA	AA	AA	AA	AA	AA	AA	AG	AA	AA	AA	AA	AA	AA	AA	AA	AA	AA	AA	AA	AA	AA	AA	AA	AA	AA	AA	AA	AA	AA	AA	AA	AA	AA	AA	AA	AA	AA	AA
rs6003952	C/T	22591108	TT	TT	TT	TT	TT	TT	TT	NN	TT	TT	TT	NN	TT	TT	TT	CT	TT	TT	NN	TT	TT	TT	TT	TT	TT	NN	TT	TT	TT	TT	TT	TT	TT	TT	TT	TT	TT	TT	TT	TT	TT	TT	TT	TT	TT	TT	TT
rs915590	A/G	22591143	AG	GG	AG	GG	GG	GG	GG	GG	GG	GG	GG	GG	GG	GG	GG	GG	GG	GG	GG	GG	GG	GG	AG	GG	GG	GG	GG	GG	GG	AG	GG	GG	GG	GG	GG	GG	AG	GG	GG	GG	GG	GG	AG	GG	GG	GG	GG
rs5760113	A/G	22591177	GG	GG	GG	GG	GG	GG	GG	GG	GG	GG	GG	GG	GG	GG	GG	GG	GG	GG	GG	GG	GG	GG	GG	GG	GG	GG	GG	GG	NN	GG	GG	GG	GG	GG	GG	GG	GG	GG	GG	GG	GG	GG	GG	GG	GG	GG	GG
rs6003953	A/C	22591246	AA	AA	AA	AA	AA	AA	AA	AA	AA	AA	AA	AA	AA	AA	AA	AA	AA	AA	AA	AA	AA	AA	AA	AA	AA	AA	AA	AA	AA	AA	AA	AA	AA	AA	AA	AA	AA	AA	AA	AA	AA	AA	AA	AA	AA	AA	AA
rs17004186	C/T	22592015	CC	CC	CC	CC	CC	CC	CC	CC	CC	CC	CC	CC	CC	CC	CC	CC	CC	CC	CC	CC	CC	CC	CT	CC	CC	CC	CC	CC	CC	CC	CC	CC	CC	CC	CC	CC	CC	CC	CC	CC	CC	CC	CC	CC	CC	CC	CC
rs6003954	A/C	22592095	CC	CC	CC	CC	CC	CC	CC	CC	CC	CC	CC	CC	CC	CC	CC	CC	CC	CC	CC	CC	CC	CC	CC	CC	CC	CC	CC	CC	CC	NN	CC	CC	CC	CC	CC	CC	CC	CC	CC	CC	CC	CC	CC	CC	CC	CC	CC
rs6003955	A/T	22592112	AA	AA	AA	AA	AA	AA	AA	AA	AA	AA	AA	AA	AA	AA	AA	AA	AA	AA	AA	AA	AA	AA	AA	AA	AA	AA	AA	AA	AA	AA	AA	AA	AA	AA	AA	AA	AA	AA	AA	AA	AA	AA	AA	AA	AA	AA	AA
rs6003956	A/G	22592271	AA	AA	AA	AA	AA	AA	AA	AA	AA	AA	AA	AA	AA	AA	AA	AA	AA	AA	AA	AA	AA	AA	AA	AA	AA	AA	AA	AA	AA	AA	AA	AA	AA	AA	AA	AA	AA	AA	AA	AA	AA	AA	AA	AA	AA	AA	AA
rs12159090	A/G	22593686	GG	GG	GG	GG	GG	GG	GG	GG	GG	GG	GG	GG	GG	GG	GG	GG	GG	GG	GG	GG	GG	GG	GG	GG	GG	GG	GG	GG	GG	GG	GG	GG	GG	GG	GG	GG	GG	GG	GG	GG	GG	GG	GG	GG	GG	GG	GG
rs6003959	C/T	22594395	CC	CT	CT	CT	CT	CT	CC	CT	CC	CC	CC	TT	CT	CT	TT	CC	CC	CC	CT	CC	CC	CT	CT	CC	CT	TT	CT	CC	CT	CT	CC	TT	CT	CC	TT	CC	CC	CC	CC	CT	CT	CT	CC	CC	CT	CC	CC
rs4822458	C/T	22595659	CT	CT	CC	CT	CT	CT	TT	CT	CT	TT	TT	CC	CT	CT	CC	CT	TT	TT	CC	TT	TT	CT	CC	TT	CT	CC	CC	TT	CT	CC	TT	CC	CT	TT	CC	TT	CT	TT	TT	CT	CT	CT	CT	CT	CT	TT	TT
rs5751777	C/T	22597047	CT	CT	CC	CT	CT	CT	TT	CT	TT	TT	TT	CC	CT	CT	CC	CT	TT	TT	CT	TT	TT	CT	CC	TT	CT	CC	CT	TT	CT	CC	TT	CC	CT	TT	CC	TT	CT	TT	TT	CT	CT	CT	CT	TT	CT	TT	TT
rs4822461	G/T	22598120	GT	TT	GT	TT	TT	TT	TT	TT	TT	TT	TT	TT	TT	TT	TT	GT	TT	TT	TT	TT	TT	TT	GT	TT	TT	TT	TT	TT	TT	GT	TT	TT	TT	TT	TT	TT	GT	TT	TT	TT	TT	TT	GT	TT	TT	TT	TT
rs1892714	C/T	22599358	CT	TT	CT	TT	TT	TT	TT	TT	TT	TT	TT	TT	TT	TT	TT	CT	TT	TT	TT	TT	TT	TT	CT	TT	TT	TT	TT	TT	TT	CT	TT	TT	TT	TT	TT	TT	CT	TT	TT	TT	TT	TT	CT	TT	TT	TT	TT
rs1892715	C/T	22599430	CT	TT	CT	TT	TT	TT	TT	TT	TT	TT	TT	TT	TT	TT	TT	CT	TT	TT	TT	TT	TT	TT	CT	TT	TT	TT	TT	TT	TT	CT	TT	TT	TT	TT	TT	TT	CT	TT	TT	TT	TT	TT	CT	TT	TT	TT	TT
rs2330638	A/G	22600033	AG	GG	AG	GG	GG	GG	GG	GG	GG	GG	GG	GG	GG	GG	GG	AG	GG	GG	GG	GG	GG	GG	AG	GG	GG	GG	GG	GG	GG	AG	GG	GG	GG	GG	GG	GG	AG	GG	GG	GG	GG	GG	AG	GG	GG	GG	GG
rs5996633	A/G	22600585	AG	AA	AG	AA	AA	AA	AA	AA	AA	AA	AA	AA	AA	AA	AA	AG	AA	AA	AA	AA	AA	AA	AG	AA	AA	AA	AA	AA	AA	AG	AA	AA	AA	AA	AA	AA	AG	AA	AA	AA	AA	AA	AG	AA	AA	AA	AA
rs5996634	C/G	22600732	CG	CC	CG	CC	CC	CC	CC	CC	CC	CC	CC	CC	CC	CC	CC	CG	CC	CC	CC	CC	CC	CC	CG	CC	CC	CC	CC	CC	CC	CG	CC	CC	CC	CC	CC	CC	CG	CC	CC	CC	CC	CC	CG	CC	CC	CC	CC
rs6003970	A/G	22600733	AG	AA	AG	AA	AA	AA	AA	AA	AA	AA	AA	AA	AA	AA	AA	AG	AA	AA	AA	AA	AA	AA	AG	AA	AA	AA	AA	AA	AA	AG	AA	AA	AA	AA	AA	AA	AG	AA	AA	AA	AA	AA	AG	AA	AA	AA	AA
rs5996635	C/T	22600777	CT	TT	CT	TT	TT	TT	TT	TT	TT	TT	TT	TT	TT	TT	TT	CT	TT	TT	TT	TT	TT	TT	CT	TT	TT	TT	TT	TT	TT	CT	TT	TT	TT	TT	TT	TT	CT	TT	TT	TT	TT	TT	CT	TT	TT	TT	TT
rs8136119	C/T	22601385	CC	CC	CC	CC	CC	CC	CC	CC	CC	CC	CC	CC	CC	CC	CC	CC	CC	CC	CC	CC	CC	CC	CC	CC	CC	CC	CC	CC	CC	CC	CC	CC	CC	CC	CC	CC	CC	CC	CC	CC	CC	CC	CC	CC	CC	CC	CC
rs8139775	C/T	22601705	CC	CC	CC	CC	CC	CC	CC	CC	CC	CC	CC	CC	CC	CC	CC	CC	CC	CC	CC	CC	CC	CC	CC	CC	CC	CC	CC	CC	CC	CC	CC	CC	CC	CC	CC	CC	CC	CC	CC	CC	CC	CC	CC	CC	CC	CC	CC
GSTT2B_Del_L	D/W	22604043	1	1	2	1	1	1	1	1	0	0	0	2	1	1	2	1	0	0	1	0	0	1	2	0	1	2	1	0	1	0	0	2	1	0	2	0	1	0	0	1	1	0	1	0	1	0	0
rs9608219	C/G	22604119	GG	GG	GG	GG	GG	GG	NN	GG	GG	GG	GG	GG	GG	GG	GG	GG	GG	GG	GG	GG	GG	GG	GG	GG	NN	GG	GG	NN	GG	GG	GG	GG	GG	GG	GG	GG	GG	GG	GG	GG	GG	NN	GG	GG	GG	GG	GG
rs6003980	A/G	22613516	AG	AG	AG	AG	AG	AG	GG	AG	GG	GG	GG	AG	AG	AG	AG	AG	GG	GG	AG	GG	GG	GG	AG	GG	AG	AG	AG	GG	AG	AG	GG	AG	AG	GG	AG	GG	AG	GG	GG	AG	AG	AG	GG	GG	AG	GG	GG
rs575959	A/C	22619365	AC	AC	AA	AC	AC	AC	CC	AC	CC	CC	CC	AA	AC	AC	AA	AC	CC	CC	AC	CC	CC	AC	AA	CC	AC	AA	AC	CC	AC	AA	CC	AA	AC	CC	AA	CC	AC	CC	CC	AC	AC	AC	AC	CC	AC	CC	CC
rs113413	A/G	22622264	AG	AG	AG	AG	AG	AG	AA	AG	AA	AA	AA	GG	AG	AG	GG	AG	AA	AA	AG	AA	AA	AA	AG	AA	AG	GG	AG	AA	AG	AG	AA	GG	AG	AA	GG	AA	AG	AA	AA	AG	AG	AG	AA	AA	AG	AA	AA
rs2330649	A/G	22625053	GG	GG	GG	GG	GG	GG	GG	GG	GG	GG	GG	GG	GG	GG	GG	GG	GG	GG	GG	GG	GG	GG	GG	GG	GG	GG	GG	GG	GG	GG	GG	GG	GG	GG	GG	GG	GG	GG	GG	GG	GG	GG	GG	GG	GG	GG	GG
rs2739330	C/T	22625286	CT	CT	TT	CT	CT	CT	CC	CT	CC	CC	CC	TT	CT	CT	TT	CT	CC	CC	CT	CC	CC	CT	TT	CC	CT	TT	CT	CC	CT	TT	CC	TT	CT	CC	TT	CC	CT	CC	CC	CT	CT	CT	CT	CC	CT	CC	CC
rs2858908	A/G	22625776	GG	GG	AG	GG	GG	GG	GG	GG	GG	GG	GG	GG	GG	GG	GG	GG	GG	GG	GG	GG	GG	AG	AG	GG	GG	GG	GG	GG	GG	AG	GG	GG	GG	GG	GG	GG	GG	GG	GG	GG	GG	GG	AG	GG	GG	GG	GG
GSTT2B_Del_R	D/W	22641297	1	1	2	1	1	1	1	1	0	0	0	2	1	1	2	1	0	0	1	0	0	1	2	0	1	2	1	0	1	0	0	2	1	0	2	0	1	0	0	1	1	0	1	0	1	0	0
rs9624364	A/G	22641474	GG	GG	GG	GG	GG	GG	GG	GG	GG	GG	GG	GG	GG	GG	GG	AG	GG	GG	GG	GG	GG	GG	GG	GG	GG	GG	GG	GG	GG	GG	GG	GG	GG	GG	GG	GG	GG	GG	GG	GG	GG	GG	GG	GG	GG	GG	GG
rs4822466	A/G	22642204	AG	AG	GG	AG	AG	AG	AA	AG	AG	AA	AA	GG	AG	AG	GG	AG	AA	AA	GG	AA	AA	AG	GG	AA	AG	GG	GG	AA	AG	GG	AA	GG	AG	AA	GG	AA	AG	AA	AA	AG	AG	AG	AG	AG	AG	AA	AA
rs1006771	G/T	22644006	GT	GT	GG	GT	GT	GT	TT	GT	TT	TT	TT	GG	GT	GT	GG	TT	TT	TT	GT	TT	TT	GT	GG	TT	GT	GG	GT	TT	GT	GG	TT	GG	GT	TT	GG	TT	GT	TT	TT	GT	GT	GT	GT	TT	GT	TT	TT
rs140188	C/G	22654052	CG	CG	CC	CG	CG	CG	GG	CG	GG	GG	GG	CC	CG	CG	CC	CG	GG	GG	CG	GG	GG	CG	CC	GG	CG	CC	CG	GG	CG	CC	GG	CC	CG	GG	CC	GG	CG	GG	GG	CG	CG	CG	CG	GG	CG	GG	GG
rs140199	C/T	22656783	CT	CT	CT	CC	CC	CT	CC	CC	CC	CC	CC	CT	CT	CC	CC	CC	CC	CC	CT	CC	CC	CT	CT	CC	CT	CC	CC	CC	CC	CT	CC	CC	CC	CC	CT	CC	CC	CC	CC	CC	CT	CC	CT	CC	CT	CC	CC
rs140245	A/G	22659711	AG	AG	GG	AG	AG	AG	AA	AG	AA	AA	AA	GG	AG	AG	GG	AG	AA	AA	AG	AA	AA	AG	GG	AA	AG	GG	AG	AA	AG	GG	AA	GG	AG	AA	GG	AA	AG	AA	AA	AG	AG	AG	AG	AA	AG	AA	AA
rs5760147	A/C	22664948	AC	AC	AC	AC	AC	AC	AA	AC	AA	AA	AA	CC	AC	AC	CC	AC	AA	AA	AC	AA	AA	AC	CC	AA	AC	CC	AC	AA	AC	CC	AA	CC	AC	AA	CC	AA	AC	AA	AA	AC	AC	AC	AC	AA	AC	AA	AA
rs140288	A/G	22665977	GG	GG	GG	GG	GG	GG	GG	GG	GG	GG	GG	GG	GG	GG	GG	GG	NN	GG	GG	NN	GG	GG	GG	NN	GG	GG	GG	NN	GG	GG	GG	GG	GG	NN	GG	GG	GG	NN	GG	GG	GG	GG	GG	GG	GG	GG	GG
rs140289	C/T	22666327	CT	CT	TT	CC	CC	CT	CC	CC	CC	CC	CC	TT	CT	CC	CC	CC	CC	CC	CT	CC	CC	CT	TT	CC	CT	CC	CC	CC	CC	CT	CC	CC	CC	CC	TT	CC	CC	CC	CC	CC	CT	CC	CT	CC	CT	CC	CC
rs576008	G/T	22666381	TT	TT	TT	TT	TT	TT	TT	TT	TT	TT	TT	TT	TT	TT	TT	TT	TT	TT	TT	TT	TT	TT	TT	TT	TT	TT	TT	TT	TT	TT	TT	TT	TT	TT	TT	TT	TT	TT	TT	TT	TT	TT	TT	TT	TT	TT	TT
rs6004011	G/T	22668071	TT	TT	TT	GT	GT	TT	TT	GT	TT	TT	TT	TT	TT	GT	GG	GT	TT	TT	TT	TT	TT	TT	TT	TT	TT	GG	GT	TT	GT	GT	TT	GG	GT	TT	TT	TT	GT	TT	TT	GT	TT	GT	TT	TT	TT	TT	TT
rs402635	G/T	22668636	TT	TT	TT	TT	TT	TT	TT	TT	TT	TT	TT	TT	TT	TT	TT	TT	TT	TT	TT	TT	TT	TT	TT	TT	TT	TT	TT	TT	TT	TT	TT	TT	TT	TT	TT	TT	TT	TT	TT	TT	TT	TT	TT	TT	TT	TT	TT
rs412377	A/G	22668651	GG	GG	GG	AG	AG	GG	GG	AG	GG	GG	GG	GG	GG	AG	AA	AG	GG	GG	GG	GG	GG	GG	GG	GG	GG	AA	AG	GG	AG	AG	GG	AA	AG	GG	GG	GG	AG	GG	GG	AG	GG	AG	GG	GG	GG	GG	GG
rs8141342	A/T	22668686	AA	AA	AA	AT	AT	AA	AA	AT	AA	AA	AA	AA	AA	AT	TT	AT	AA	AA	AA	AA	AA	AA	AA	AA	AA	TT	AT	AA	AT	AT	AA	TT	AT	AA	AA	AA	AT	AA	AA	AT	AA	AT	AA	AA	AA	AA	AA
rs6004014	G/T	22669438	GG	GG	GG	GT	GT	GG	GG	GT	GG	GG	GG	GG	GG	GT	TT	GT	GG	GG	GG	GG	GG	GG	GG	GG	GG	TT	GT	GG	GT	GT	GG	TT	GT	GG	GG	GG	GT	GG	GG	GT	GG	GT	GG	GG	GG	GG	GG
rs368588	A/C	22669634	CC	CC	AC	CC	CC	CC	CC	CC	CC	CC	CC	CC	CC	CC	CC	CC	CC	CC	CC	CC	CC	CC	CC	CC	CC	CC	CC	CC	CC	CC	NN	CC	CC	CC	CC	CC	CC	CC	CC	CC	CC	CC	CC	CC	CC	CC	CC
rs5996650	C/T	22670053	TT	TT	TT	CT	CT	TT	TT	CT	TT	TT	TT	TT	TT	CT	CC	CT	TT	TT	TT	TT	TT	TT	TT	TT	TT	CC	CT	TT	CT	CT	TT	CC	CT	TT	TT	TT	CT	TT	TT	CT	TT	CT	TT	TT	TT	TT	TT
rs5996651	C/T	22670108	TT	TT	TT	CT	CT	TT	TT	CT	TT	TT	TT	TT	TT	CT	CC	CT	TT	TT	TT	TT	TT	TT	TT	TT	TT	CC	CT	TT	CT	CT	TT	CC	CT	TT	TT	TT	CT	TT	TT	CT	TT	CT	TT	TT	TT	TT	TT
rs7291786	C/T	22670544	CC	CC	CC	CT	CT	CC	CC	CT	CC	CC	CC	CC	CC	CT	TT	CT	CC	CC	CC	CC	CC	CC	CC	CC	CC	TT	CT	CC	CT	CT	CC	TT	CT	CC	CC	CC	CT	CC	CC	CT	CC	CT	CC	CC	CC	CC	CC
GSTT1_DEL_L	D/W	22673051	1	1	1	1	1	1	2	1	2	2	2	0	1	1	0	1	2	2	0	2	2	1	0	2	1	0	0	2	1	0	2	0	1	2	0	1	1	2	2	1	1	1	1	1	1	2	2
rs140294	G/T	22674335	GT	GT	GT	GG	GG	GT	GG	GG	GG	GG	GG	TT	GT	GG	GG	GG	GG	GG	GT	GG	GG	GT	TT	GG	GT	GG	GG	GG	GG	GT	GG	GG	GG	GG	TT	GG	GG	GG	GG	GG	GT	GG	GT	GG	GT	GG	GG
rs140296	A/G	22674468	GG	GG	NN	GG	GG	GG	GG	GG	GG	GG	GG	GG	GG	GG	GG	GG	GG	GG	GG	GG	GG	GG	GG	GG	GG	GG	GG	GG	GG	GG	GG	GG	GG	GG	GG	GG	NN	GG	GG	GG	GG	GG	GG	NN	GG	GG	GG
rs407257	C/G	22676550	CG	CG	CG	CG	CG	CG	CC	CG	CC	CC	CC	GG	CG	CG	GG	CG	CC	CC	GG	CC	CC	CG	GG	CC	CG	GG	GG	CC	CG	GG	CC	GG	CG	CC	GG	CG	CG	CC	CC	CG	CG	CG	CG	CG	CG	CC	CC
rs1970634	A/G	22679945	GG	GG	GG	GG	GG	GG	GG	GG	GG	GG	GG	GG	GG	GG	GG	GG	GG	GG	GG	GG	GG	GG	GG	GG	GG	GG	GG	GG	GG	GG	GG	GG	GG	GG	GG	GG	GG	GG	GG	GG	GG	GG	GG	GG	GG	GG	GG
rs13056569	G/T	22692116	TT	TT	TT	TT	TT	TT	TT	TT	TT	TT	TT	TT	TT	TT	TT	TT	TT	TT	TT	TT	TT	TT	NN	TT	TT	TT	NN	TT	TT	TT	TT	TT	TT	TT	TT	TT	TT	TT	TT	TT	TT	TT	TT	TT	TT	TT	TT
rs2266633	A/G	22706929	GG	GG	GG	GG	GG	GG	GG	GG	GG	GG	GG	NN	GG	GG	NN	GG	GG	GG	NN	GG	GG	GG	NN	GG	GG	NN	NN	GG	GG	NN	GG	NN	GG	GG	NN	GG	GG	GG	GG	GG	GG	GG	GG	NN	GG	GG	GG
rs17856199	A/C	22711766	AA	AA	AA	AA	AA	AA	AA	AA	AA	AA	AA	AA	AA	AA	AA	AA	AA	AA	NN	AA	AA	AA	AA	AA	AA	NN	AA	AA	AA	AA	AA	NN	AA	AA	AA	AA	AA	AA	AA	AA	AA	AA	AA	AA	AA	AA	AA
rs5760168	C/T	22716806	CC	CC	CC	CC	CC	CC	CC	CC	CC	CC	CC	NN	CC	CC	NN	CC	CC	CC	NN	CC	CC	CC	NN	CC	CC	NN	CC	CC	CC	CC	CC	NN	CC	CC	NN	CC	CC	CC	CC	CC	CC	CC	CC	CC	CC	CC	CC
rs11705128	G/T	22719043	TT	TT	TT	TT	TT	TT	TT	TT	TT	TT	TT	TT	TT	TT	NN	TT	TT	TT	NN	TT	TT	TT	TT	TT	TT	TT	TT	TT	TT	TT	TT	NN	TT	TT	TT	TT	TT	TT	TT	TT	TT	NN	TT	TT	TT	TT	TT
rs5760170	C/G	22722036	GG	GG	GG	GG	GG	GG	GG	GG	GG	GG	GG	NN	GG	GG	NN	GG	GG	GG	NN	GG	GG	GG	GG	GG	GG	NN	GG	GG	GG	GG	GG	GG	GG	GG	GG	GG	GG	GG	GG	GG	GG	GG	GG	GG	GG	GG	GG
rs424309	G/T	22725367	GG	GG	GG	GG	GG	GG	GG	GG	GG	GG	GG	GG	GG	GG	NN	GG	GG	GG	NN	GG	GG	GG	GG	GG	GG	GG	GG	GG	GG	NN	GG	GG	GG	GG	GG	GG	GG	GG	GG	GG	GG	GG	GG	GG	GG	GG	GG
GSTT1_DEL_R	D/W	22727805	1	1	1	1	1	1	2	1	2	2	2	0	1	1	0	1	2	2	0	2	2	1	0	2	1	0	0	2	1	0	2	0	1	2	0	1	1	2	2	1	1	1	1	1	1	2	2
rs8138555	A/C	22730360	AA	AA	AA	AC	AC	AA	AA	AC	AA	AA	AA	AA	AA	AC	CC	AC	AA	AA	AA	AA	AA	AA	AA	AA	AA	CC	AC	AA	AC	AC	AA	CC	AC	AA	AA	AA	AC	AA	AA	AC	AA	AC	AA	AA	AA	AA	AA
rs3788366	C/T	22731323	CC	CC	CC	CC	CC	CC	CC	CC	CC	CC	CC	CC	CC	CC	CC	CC	CC	CC	CC	CC	CC	CC	CC	NN	CC	CC	CC	CC	CC	CC	CC	CC	CC	CC	CC	CC	CC	CC	CC	CC	CC	CC	CC	CC	CC	CC	CC
rs5760176	A/G	22732321	AG	AG	GG	GG	AG	AG	AA	GG	AA	AA	AA	GG	AG	AG	GG	AG	AA	AA	GG	AA	AA	AG	GG	AA	AG	GG	GG	AG	AG	GG	AA	GG	AG	AA	GG	AA	AG	AA	AG	AG	AG	AG	AG	AG	AG	AA	AA
rs405597	A/C	22734578	AA	AA	AC	AC	AA	AA	AA	AC	AA	AA	AA	AA	AA	AA	AA	AA	AA	AA	AA	AA	AA	AA	AA	AA	AA	AA	AA	AA	AA	AA	AA	AA	AA	AA	AA	AA	AA	AA	AA	AA	AA	AA	AA	AA	AA	AA	AA
rs17004811	C/G	22734830	CG	CG	CG	GG	GG	CG	GG	GG	GG	GG	GG	CC	CG	GG	GG	GG	GG	GG	CG	GG	GG	CG	CC	GG	CG	GG	GG	CG	GG	CG	GG	GG	GG	GG	CC	GG	GG	GG	CG	GG	CG	GG	CG	GG	CG	GG	GG
rs738809	A/G	22735492	AG	AG	AG	AA	AA	AG	AA	AA	AA	AA	AA	GG	AG	AA	AA	AA	AA	AA	GG	AA	AA	AG	GG	AA	AG	AA	AG	AG	AA	AG	AA	AA	AA	AA	GG	AA	AA	AA	AG	AA	AG	AA	AG	AG	AG	AA	AA
rs11703749	A/C	22735511	CC	CC	CC	CC	CC	CC	CC	CC	CC	CC	CC	CC	CC	CC	CC	CC	CC	CC	CC	CC	CC	CC	CC	CC	CC	CC	CC	CC	CC	CC	CC	CC	CC	CC	CC	CC	CC	CC	CC	CC	CC	CC	CC	CC	CC	CC	CC
rs422674	A/C	22736778	CC	CC	AC	CC	AC	AC	AC	CC	AC	CC	CC	CC	AC	AC	CC	CC	AC	CC	CC	AA	AC	AC	CC	CC	AA	AC	AA	CC	CC	CC	AC	CC	AC	AC	AC	AC	AC	AC	AC	AC	CC	AC	CC	CC	AC	AA	AA
rs9612538	G/T	22736978	GG	GG	GG	GG	GG	GG	GG	GG	GG	GG	GG	GG	GG	GG	GG	GG	GG	GG	GG	GG	GG	GG	GG	GG	GG	GG	GG	GG	GG	GG	GG	GG	GG	GG	GG	GG	GG	GG	GG	GG	GG	GG	GG	GG	GG	GG	GG
rs11090305	C/T	22737483	CC	CC	CT	TT	TT	TT	TT	TT	CT	TT	TT	TT	CT	TT	CT	TT	TT	TT	TT	CT	TT	TT	TT	TT	TT	TT	CT	CT	TT	TT	TT	TT	CT	TT	CT	TT	TT	TT	CT	CT	TT	CT	TT	TT	TT	CT	CT
rs12160490	A/G	22741202	GG	GG	GG	GG	GG	GG	GG	GG	GG	GG	GG	GG	GG	GG	GG	GG	GG	GG	GG	GG	GG	GG	GG	GG	GG	GG	GG	GG	GG	GG	GG	GG	GG	GG	GG	GG	GG	GG	GG	GG	GG	GG	GG	GG	GG	GG	GG
rs5760180	G/T	22744829	GT	GT	GT	GG	GG	GG	GG	GG	GT	GG	GG	GG	GT	GG	GG	GG	GG	GG	GG	GT	GG	GG	GG	GG	GG	GG	GT	GT	GG	GG	GG	GG	GT	GG	GT	GG	GG	GG	GT	GT	GG	GT	GG	GG	GG	GT	GT
rs13058642	G/T	22745573	TT	TT	TT	TT	TT	TT	TT	TT	TT	TT	TT	TT	TT	TT	TT	TT	TT	TT	TT	TT	NN	TT	TT	TT	TT	TT	TT	TT	TT	TT	TT	TT	TT	TT	TT	TT	TT	TT	TT	TT	TT	TT	TT	TT	TT	TT	TT
rs12159115	A/G	22746585	GG	GG	GG	GG	GG	GG	GG	GG	GG	GG	GG	GG	GG	GG	GG	GG	GG	GG	GG	GG	GG	GG	GG	GG	GG	GG	GG	GG	GG	GG	GG	GG	GG	GG	GG	GG	GG	GG	GG	GG	GG	GG	GG	GG	GG	GG	GG
rs6004041	A/G	22749426	AG	AA	AG	GG	GG	GG	GG	GG	AG	GG	GG	GG	AG	GG	AG	GG	GG	GG	GG	NN	GG	GG	GG	GG	GG	GG	AG	NN	GG	GG	GG	GG	AG	GG	AG	GG	GG	GG	AG	AG	GG	AG	GG	GG	GG	AG	AG
rs5760181	A/G	22749517	GG	GG	GG	GG	GG	GG	GG	GG	GG	GG	GG	GG	GG	GG	GG	GG	GG	GG	GG	GG	GG	GG	GG	GG	GG	GG	GG	GG	GG	GG	GG	GG	GG	GG	GG	GG	GG	GG	GG	GG	GG	GG	GG	GG	GG	GG	GG
rs9624387	C/T	22750128	CT	CT	CC	CC	CC	CC	CC	CC	CC	CC	CC	CC	CT	CC	CT	CC	CC	CC	CC	CC	CC	CC	CC	CC	CC	CC	CT	CC	CC	CC	CC	CC	CC	CC	CC	CC	CC	CC	CC	CC	CC	CC	CC	CC	CC	CC	CC
rs6004043	C/T	22751067	TT	TT	TT	TT	TT	TT	TT	TT	NN	TT	TT	TT	TT	NN	TT	TT	TT	TT	TT	TT	TT	TT	TT	TT	TT	TT	TT	TT	TT	TT	TT	TT	TT	TT	TT	TT	TT	TT	TT	TT	TT	TT	TT	TT	TT	TT	TT
rs6004045	A/G	22753790	AG	AA	AG	GG	GG	GG	GG	GG	GG	GG	GG	GG	AG	GG	AG	GG	GG	GG	GG	GG	GG	GG	GG	GG	GG	GG	AG	AG	GG	GG	GG	GG	AG	GG	AG	GG	GG	GG	AG	GG	GG	GG	GG	GG	GG	GG	GG
rs4822469	C/G	22755114	CC	CC	CG	GG	GG	GG	GG	GG	CG	GG	GG	GG	CG	GG	CG	GG	GG	GG	GG	CG	GG	GG	GG	GG	GG	GG	CG	CG	GG	GG	GG	GG	CG	GG	CG	GG	GG	GG	CG	CG	GG	CG	GG	GG	GG	CG	CG
rs7510894	A/C	22756066	AA	AA	AA	AA	AA	AA	AA	AA	AA	AA	AA	AA	AA	AA	AA	AA	AA	AA	AA	AA	AA	AA	AA	AA	AA	AA	AA	AA	AA	AA	AA	AA	AA	AA	AA	AA	AA	AA	AA	AA	AA	AA	AA	AA	AA	AA	AA
rs8137455	C/T	22756407	CC	CC	CC	CC	CC	CC	CC	CC	CC	CC	CC	CC	CC	CC	CC	CC	CC	CC	CC	CC	CC	CC	CC	CC	CC	CC	CC	CC	CC	CC	CC	CC	CC	CC	CC	CC	CC	CC	CC	CC	CC	CC	CC	CC	CC	CC	CC
rs2267051	C/T	22757825	CT	CT	TT	TT	TT	TT	TT	TT	TT	TT	TT	TT	CT	TT	CT	TT	TT	TT	TT	TT	TT	TT	TT	TT	TT	TT	CT	TT	TT	TT	TT	TT	TT	TT	TT	TT	TT	TT	TT	TT	TT	TT	TT	TT	TT	TT	TT
rs873833	C/T	22757878	CC	CC	CT	TT	TT	TT	TT	TT	CT	TT	TT	TT	CT	TT	CT	TT	TT	TT	TT	CT	TT	TT	TT	TT	TT	TT	CT	CT	TT	TT	TT	TT	CT	TT	CT	TT	TT	TT	CT	CT	TT	CT	TT	TT	TT	CT	CT
rs4822470	C/T	22758001	TT	TT	TT	TT	TT	TT	TT	TT	TT	TT	TT	TT	TT	TT	TT	TT	TT	TT	TT	TT	TT	TT	TT	TT	TT	TT	TT	TT	TT	TT	TT	TT	TT	TT	TT	TT	TT	TT	TT	TT	TT	TT	TT	TT	TT	TT	TT
rs5996663	C/T	22759241	CC	CC	CT	TT	TT	TT	TT	TT	CT	TT	TT	TT	CT	TT	CT	TT	TT	TT	TT	CT	TT	TT	TT	TT	TT	TT	CT	CT	TT	TT	TT	TT	CT	TT	CT	TT	TT	TT	CT	CT	TT	CT	TT	TT	TT	CT	CT
rs9608232	A/C	22761407	CC	CC	CC	CC	CC	CC	CC	CC	CC	CC	CC	CC	CC	CC	CC	CC	CC	CC	CC	CC	CC	CC	CC	CC	CC	CC	CC	CC	CC	CC	CC	CC	CC	CC	CC	CC	CC	CC	CC	CC	CC	CC	CC	CC	CC	CC	CC
rs5760182	C/T	22761450	CC	CC	CC	CC	CC	CC	CC	CC	CC	CC	CC	CC	CC	CC	CC	CC	CC	CC	CC	CC	CC	CC	CC	CC	CC	CC	CC	CC	CC	CC	CC	CC	CC	CC	CC	CC	CC	CC	CC	CC	CC	CC	CC	NN	CC	CC	CC
rs5760183	A/G	22761634	GG	GG	GG	GG	GG	GG	GG	GG	GG	GG	GG	GG	GG	GG	GG	GG	GG	GG	GG	GG	GG	GG	GG	GG	GG	GG	GG	GG	GG	GG	GG	GG	GG	GG	GG	GG	GG	AG	GG	GG	GG	GG	GG	GG	GG	GG	GG
rs9608233	C/G	22761718	CC	CC	CC	CC	CC	CC	CC	CC	CC	CC	CC	CC	CC	CC	CC	CC	CC	CC	CC	CC	CC	CC	CC	CC	CC	CC	CC	CC	CC	CC	CC	CC	CC	CC	CC	CC	CC	CC	CC	CC	CC	CC	CC	CC	CC	CC	CC
rs2070465	A/G	22763140	AG	GG	AG	AA	AA	AA	AA	AA	AA	AA	AA	AA	AG	AA	AG	AA	AA	AA	AA	AA	AA	AA	AA	AA	AA	AA	AG	AG	AA	AA	AA	AA	AG	AA	AG	AA	AA	AA	AG	AA	AA	AA	AA	AA	AA	AA	AA
rs5751796	C/T	22764551	CC	CC	CC	CC	CC	CC	CC	CC	CC	CC	CC	CC	CC	CC	CC	CC	CC	CC	CC	CC	CC	CC	CC	CC	CC	CC	CC	CC	CC	NN	CC	CC	CC	CC	CC	CC	CC	CC	CC	CC	CC	CC	CC	CC	CC	CC	CC
rs5760185	A/G	22764865	GG	GG	GG	GG	GG	GG	GG	GG	GG	GG	GG	GG	GG	GG	GG	GG	GG	GG	GG	GG	GG	GG	GG	GG	GG	GG	GG	GG	GG	GG	GG	GG	GG	GG	GG	GG	GG	GG	GG	GG	GG	GG	GG	GG	GG	GG	GG
rs5760186	A/G	22765954	AA	AA	AA	AA	AA	AA	AA	AA	AG	AA	AA	AA	AA	AA	AA	AA	AA	AA	AA	AG	AA	AA	AA	NN	AA	AA	AA	AA	AA	AA	AA	AA	AA	AA	AA	AA	NN	AA	AA	AG	AA	AG	AA	AA	AA	AG	AG
rs2282475	A/G	22768047	AA	AA	AG	GG	GG	GG	GG	GG	AG	GG	GG	GG	AG	GG	AG	GG	GG	GG	GG	AG	GG	GG	GG	GG	GG	GG	AG	AG	GG	GG	GG	GG	AG	GG	AG	GG	GG	GG	AG	AG	GG	AG	GG	GG	GG	AG	AG
rs9608235	C/T	22768848	CC	CC	CC	CC	CC	CC	CC	CC	CC	CC	CC	CC	CC	CC	CC	CC	CC	CC	CC	CC	CC	CC	CC	CC	CC	CC	CC	CC	CC	CC	CC	CC	CC	CC	CC	CC	CC	CC	CC	CC	CC	CC	CC	CC	CC	CC	CC
rs11705204	G/T	22769851	TT	TT	TT	TT	TT	TT	TT	TT	TT	TT	TT	TT	TT	TT	TT	TT	TT	TT	TT	TT	TT	TT	TT	TT	TT	TT	TT	TT	TT	TT	TT	TT	TT	TT	TT	TT	TT	TT	TT	TT	TT	TT	TT	TT	TT	TT	TT
rs5760187	A/G	22771164	GG	GG	GG	GG	GG	GG	GG	GG	GG	GG	GG	GG	GG	GG	GG	GG	GG	GG	GG	GG	GG	GG	GG	GG	GG	GG	GG	GG	GG	GG	GG	GG	GG	GG	GG	GG	GG	GG	GG	GG	GG	GG	GG	GG	GG	GG	GG
rs5760188	G/T	22771465	TT	TT	TT	TT	TT	TT	TT	TT	TT	TT	TT	TT	TT	TT	TT	TT	TT	TT	TT	TT	TT	TT	TT	TT	TT	TT	TT	TT	TT	TT	TT	TT	TT	TT	TT	TT	TT	TT	TT	TT	TT	TT	TT	TT	TT	TT	TT
rs5760189	C/T	22772459	CC	CC	CC	CT	CT	CC	CC	TT	CT	TT	CT	CC	CC	CT	CT	TT	CT	CT	CT	CC	CC	CT	CC	CC	CC	CT	CC	CT	CC	CC	CC	CT	CT	CT	CC	CC	CC	CT	CC	CC	CC	CC	CC	CT	CT	CC	CC
rs8142186	A/G	22772771	AA	AA	AA	AA	AA	AA	AA	AA	AA	AA	AA	AA	AA	AA	AA	AA	AA	AA	AA	AA	AA	AA	AA	AA	AA	AA	AA	AA	AA	AA	AA	AA	AA	AA	AA	NN	AA	AA	AA	AA	AA	AA	AA	AA	AA	AA	AA
rs12485146	G/T	22773697	GT	GT	TT	TT	TT	TT	TT	TT	TT	TT	TT	TT	NN	TT	GT	TT	TT	TT	TT	TT	TT	TT	TT	TT	TT	TT	GT	TT	TT	TT	TT	TT	TT	TT	TT	TT	TT	TT	TT	TT	TT	TT	TT	TT	TT	TT	TT
rs17640355	A/G	22775320	AA	AA	AA	AA	AA	AA	AA	AA	AA	AA	AA	AA	AA	AA	AA	AG	AA	AG	AA	AA	AA	AA	AA	AA	AA	AA	AA	AA	AA	AA	AA	AG	AA	AA	AA	AA	AA	AA	AA	AA	AA	AA	AA	AA	AA	AA	AA
rs2070466	C/G	22776200	CC	CC	CC	CC	CC	CC	CC	CC	CC	CC	CC	CC	CC	CC	CC	CC	CC	CC	CC	CC	CC	CC	CC	CC	CC	CC	CC	CC	CC	CC	CC	CC	CC	CC	CC	CC	CC	CC	CC	CC	CC	CC	CC	CC	CC	CC	CC
rs5751799	G/T	22776613	TT	TT	TT	TT	TT	TT	TT	TT	TT	TT	TT	TT	TT	TT	TT	TT	TT	TT	TT	TT	TT	TT	TT	TT	TT	TT	TT	TT	TT	TT	TT	TT	TT	TT	TT	TT	TT	TT	TT	TT	TT	TT	TT	TT	TT	TT	TT
rs5760190	G/T	22777089	TT	TT	TT	TT	TT	TT	TT	TT	TT	TT	TT	TT	TT	TT	TT	TT	TT	TT	TT	TT	TT	TT	TT	TT	TT	TT	TT	TT	TT	TT	TT	TT	TT	TT	TT	TT	TT	TT	TT	TT	TT	TT	TT	TT	TT	TT	TT
rs12159292	A/G	22777288	GG	GG	GG	GG	GG	GG	GG	GG	GG	GG	GG	GG	GG	GG	GG	GG	GG	GG	GG	GG	GG	GG	GG	GG	GG	GG	GG	GG	GG	GG	GG	GG	GG	GG	GG	GG	GG	GG	GG	GG	GG	GG	GG	GG	GG	GG	GG
rs17004823	A/G	22777303	GG	AG	AG	GG	GG	GG	GG	GG	GG	GG	GG	GG	GG	GG	GG	GG	GG	GG	GG	GG	GG	GG	GG	GG	GG	GG	GG	NN	GG	GG	GG	GG	AG	GG	AG	GG	GG	GG	AG	GG	GG	GG	GG	GG	GG	GG	GG
rs762271	C/T	22778082	CC	CC	CC	CC	CC	CC	CC	CC	CT	CC	CC	CC	CC	CC	CC	CC	CC	CC	CC	CT	CC	CC	CC	CC	CC	CC	CC	CC	CC	CC	CC	CC	CC	CC	CC	CC	CC	CC	CC	CT	CC	CT	CC	CC	CC	CT	CT
rs762272	C/G	22778245	CC	CC	CC	CC	CC	CC	CC	CC	CC	CC	CC	CC	CC	CC	CC	CC	CC	CC	CC	CC	CC	CC	CC	CC	CC	CC	CC	CC	CC	CC	CC	CC	CC	CC	CC	CC	CC	CC	CC	CC	CC	CC	CC	CC	CC	CC	CC
rs17004824	C/T	22778398	CT	CT	CC	CC	CC	CC	CC	CC	CC	CC	CC	CC	CT	CC	CT	CC	CC	CC	CC	CC	CC	CC	CC	CC	CC	CC	CT	CC	CC	CC	CC	CC	CC	CC	CC	CC	CC	CC	CC	CC	CC	CC	CC	CC	CC	CC	CC
rs7287043	C/T	22779419	CC	CC	CC	CC	CC	CC	CC	CC	CC	CC	CC	CC	CC	CC	CC	CC	CC	CC	CC	CC	CC	CC	CC	CC	CC	CC	CC	CC	CC	CC	CC	CC	CC	CC	CC	CC	CC	CC	CC	CC	CC	CC	CC	CC	CC	CC	CC
rs2073396	A/G	22781035	GG	GG	AG	AA	AA	AA	AA	AA	AA	AA	AA	AA	AG	AA	AG	AA	AA	AA	AA	AA	AA	AA	AA	AA	AA	AA	AG	AG	AA	AA	AA	AA	AG	AA	AG	AA	AA	AA	AG	AA	AA	AA	AA	AA	AA	AA	AA
rs2051197	A/G	22782548	AA	AA	AA	AA	AA	AA	AA	AA	AA	AA	AA	AA	AA	AA	AA	AA	AA	AA	AA	AA	AA	AA	AA	AA	AA	AA	AA	AA	AA	AA	AA	AA	AA	AA	AA	AA	AA	AA	AA	AA	AA	AA	AA	AA	AA	AA	AA
rs2070467	A/G	22782885	AA	AA	AG	GG	GG	GG	GG	GG	AG	GG	GG	GG	AG	GG	AG	GG	GG	GG	GG	AG	GG	GG	GG	GG	GG	GG	AG	AG	GG	GG	GG	GG	AG	GG	AG	GG	GG	GG	AG	AG	GG	AG	GG	GG	GG	AG	AG
rs5760193	A/G	22783101	GG	GG	GG	GG	GG	GG	GG	NN	GG	GG	GG	GG	GG	GG	GG	GG	GG	GG	GG	GG	GG	GG	GG	GG	GG	GG	GG	GG	GG	GG	NN	GG	GG	GG	GG	NN	GG	GG	NN	GG	GG	GG	GG	NN	GG	GG	GG
rs9624393	C/G	22786538	CC	CC	CC	CC	CC	CC	CC	CC	CC	CC	CC	CC	CC	CC	CC	CC	CC	CC	CC	CC	CC	CC	CC	CC	CC	CC	CC	CC	CC	CC	CC	CC	CC	CC	CC	CC	CC	CC	CC	CC	CC	CC	CC	CC	CC	CC	CC
rs9612550	G/T	22787563	GG	GG	GG	GG	GG	GG	GG	GG	GG	GG	GG	GG	GG	GG	GG	GG	NN	GG	GG	GG	GG	GG	GG	GG	GG	NN	GG	GG	NN	GG	GG	GG	GG	GG	GG	GG	GG	GG	GG	GG	GG	GG	GG	GG	GG	GG	GG
rs8138467	A/G	22788096	GG	GG	GG	GG	GG	GG	GG	GG	AG	GG	GG	GG	GG	GG	GG	GG	GG	GG	GG	AG	GG	GG	GG	GG	GG	GG	GG	GG	GG	GG	GG	GG	GG	GG	GG	GG	GG	GG	GG	AG	GG	AG	GG	GG	GG	AG	AG
rs762273	C/T	22789438	CC	CC	CC	CC	CC	CC	CC	CC	CT	CC	CC	CC	CC	CC	CC	CC	CC	CC	CC	CT	CC	CC	CC	CC	CC	CC	CC	CC	CC	CC	CC	CC	CC	CC	CC	CC	CC	CC	CC	CT	CC	CT	CC	CC	CC	CT	CT
rs9624395	A/C	22790593	AA	AC	AC	AA	AA	AA	NN	AA	AA	AA	AA	AA	AA	AA	AA	AA	AA	AA	AA	AA	AA	AA	AA	AA	AA	NN	AA	NN	AA	AA	AA	AA	AC	AA	AC	AA	AA	AA	NN	AA	AA	AA	AA	AA	AA	AA	AA
rs6004051	A/C	22792072	CC	CC	CC	CC	CC	CC	CC	CC	AC	CC	CC	CC	CC	CC	CC	CC	CC	CC	CC	AC	CC	CC	CC	CC	CC	CC	CC	CC	CC	CC	CC	CC	CC	CC	CC	CC	CC	CC	CC	AC	CC	AC	CC	CC	CC	AC	AC
rs2282476	A/C	22793564	CC	CC	AC	CC	AC	AC	AA	CC	CC	CC	AC	AC	AC	AC	CC	CC	AC	AC	AC	AC	AA	AC	AC	AA	AA	CC	AC	CC	CC	AC	AA	CC	CC	AC	AC	AA	AA	AC	AC	CC	CC	CC	AC	AC	AC	AC	AC
rs6004052	C/T	22793748	CT	TT	CT	CC	CC	CC	CC	CC	CC	CC	CC	CC	CT	CC	CT	CC	NN	CC	CC	CC	CC	CC	CC	CC	CC	CC	CT	CT	CC	CC	CC	CC	NN	CC	CT	CC	CC	CC	CT	CC	CC	CC	CC	CC	CC	CC	CC
rs6004053	A/G	22793879	GG	GG	GG	GG	GG	GG	GG	GG	GG	GG	GG	GG	GG	GG	GG	GG	GG	GG	GG	GG	GG	GG	GG	GG	GG	GG	GG	GG	GG	GG	GG	GG	NN	GG	GG	GG	GG	GG	GG	GG	GG	GG	GG	GG	GG	GG	GG
rs3788367	C/T	22793996	CC	CC	CC	CC	CC	CC	CC	CC	CC	CC	CC	CC	CC	CC	CC	CC	CC	CC	CC	CC	CC	CC	CC	CC	CC	CC	CC	CC	CC	CC	CC	CC	CC	CC	CC	CC	CC	CC	CC	CC	CC	CC	CC	CC	CC	CC	CC
rs3827321	A/G	22794377	AG	GG	AG	AA	AA	AA	AA	AA	AA	AA	AA	AA	AG	AA	AG	AA	AA	AA	AA	AA	AA	AA	AA	AA	AA	AA	AG	AG	AA	AA	AA	AA	AG	AA	AG	AA	AA	AA	AG	AA	AA	AA	AA	AA	AA	AA	AA
rs2267055	C/T	22794595	TT	TT	TT	TT	TT	TT	TT	TT	TT	TT	TT	TT	TT	TT	TT	TT	TT	TT	TT	TT	TT	TT	TT	TT	TT	TT	TT	TT	TT	TT	TT	TT	TT	TT	TT	TT	TT	TT	TT	TT	TT	TT	TT	TT	TT	TT	TT
rs2051198	A/G	22795672	AA	AA	AG	GG	GG	GG	GG	GG	AG	GG	GG	GG	AG	GG	AG	GG	GG	GG	GG	AG	GG	GG	GG	GG	GG	GG	AG	AG	GG	GG	GG	GG	AG	GG	AG	GG	GG	GG	AG	AG	GG	AG	GG	GG	GG	AG	AG
rs5760198	A/T	22796635	TT	TT	TT	TT	TT	TT	TT	TT	TT	TT	TT	TT	TT	TT	TT	TT	TT	TT	TT	TT	TT	TT	TT	TT	TT	TT	TT	TT	TT	TT	TT	TT	TT	TT	TT	TT	TT	TT	TT	TT	TT	TT	TT	TT	TT	TT	TT
rs12158989	C/T	22796707	TT	NN	TT	TT	TT	TT	TT	TT	TT	TT	TT	TT	TT	TT	TT	TT	TT	TT	TT	TT	TT	TT	TT	TT	TT	TT	TT	TT	TT	TT	TT	TT	TT	TT	TT	TT	TT	TT	TT	TT	TT	TT	TT	TT	TT	TT	TT
rs5996665	A/G	22799115	AG	AA	AG	GG	GG	GG	GG	GG	GG	GG	GG	GG	AG	GG	AG	GG	GG	GG	GG	GG	GG	GG	GG	GG	GG	GG	AG	AG	GG	GG	GG	GG	AG	GG	AG	GG	GG	GG	AG	GG	GG	GG	GG	GG	GG	GG	GG
rs6004054	C/T	22799988	CC	NN	CC	CC	CC	CC	CC	CC	CC	CC	CC	CC	CC	CC	CC	CC	NN	CC	CC	CC	CC	CC	CC	CC	CC	CC	CC	CC	CC	CC	CC	CC	NN	CC	CC	CC	CC	NN	CC	CC	CC	CC	CC	CC	CC	CC	CC
rs9624397	C/T	22800375	CC	CC	CC	CC	CC	CC	CC	CC	CC	CC	CC	CC	CC	CC	CC	CC	CC	CC	CC	CC	CC	CC	CC	CC	CC	CC	CC	CC	CC	CC	CC	CC	NN	CC	CC	CC	CC	CC	CC	CC	CC	CC	CC	CC	CC	CC	CC
rs2283807	A/G	22802270	AA	AA	AG	GG	GG	GG	GG	GG	AG	GG	GG	GG	AG	GG	AG	GG	GG	GG	GG	AG	GG	GG	GG	GG	GG	GG	AG	AG	GG	GG	GG	GG	AG	GG	AG	GG	GG	GG	AG	AG	GG	AG	GG	GG	GG	AG	AG
rs9612551	C/T	22802896	TT	TT	TT	TT	TT	TT	TT	TT	TT	TT	TT	TT	TT	TT	TT	TT	TT	TT	TT	TT	TT	TT	TT	TT	TT	TT	TT	TT	TT	TT	TT	TT	TT	TT	TT	TT	TT	TT	TT	TT	TT	TT	TT	TT	TT	TT	TT
rs17004830	G/T	22803420	GT	GT	GG	GG	GG	GG	GG	GG	GG	GG	GG	GG	GT	GG	GT	GG	GG	GG	GG	GG	GG	GG	GG	GG	GG	GG	GT	GG	GG	GG	GG	GG	GG	GG	GG	GG	GG	GG	GG	GG	GG	GG	GG	GG	GG	GG	GG
rs5760201	A/G	22804704	AA	AA	AA	AA	AA	AA	AA	AA	AG	AA	AA	AA	AA	AA	AA	AA	AA	AA	AA	AG	AA	AA	AA	AA	AA	AA	AA	AA	AA	AA	AA	AA	AA	AA	AA	AA	AA	AA	AA	AG	AA	AG	AA	AA	AA	AG	AG
rs6004058	A/C	22809108	CC	CC	CC	CC	CC	CC	CC	CC	CC	CC	CC	CC	CC	CC	CC	CC	CC	CC	CC	CC	CC	CC	CC	CC	CC	CC	CC	CC	CC	CC	CC	CC	CC	CC	CC	CC	CC	CC	CC	CC	CC	CC	CC	CC	CC	CC	CC
rs12166151	C/G	22809193	CC	CG	CG	CC	CC	CC	CC	CC	CC	CC	CC	CC	CC	CC	CC	CC	CC	CC	CC	CC	CC	CC	CC	CC	CC	CC	CC	CG	CC	CC	CC	CC	CG	CC	CG	CC	CC	CC	CG	CC	CC	CC	CC	CC	CC	CC	CC
rs13055618	C/G	22809437	NN	CC	CC	CC	CC	CC	CC	CC	CC	CC	CC	CC	CC	CC	CC	CC	CC	CC	CC	CC	CC	CC	CC	CC	CC	CC	CC	CC	CC	CC	CC	CC	CC	CC	CC	CC	CC	CC	CC	CC	CC	CC	CC	CC	CC	CC	CC
rs13056322	G/T	22809888	TT	TT	TT	TT	TT	TT	TT	TT	TT	TT	TT	TT	TT	TT	TT	TT	TT	TT	TT	TT	TT	TT	TT	TT	TT	TT	TT	TT	TT	TT	TT	TT	TT	TT	TT	TT	TT	TT	TT	TT	TT	TT	TT	TT	TT	TT	TT
rs5760204	A/C	22810417	AA	AA	AA	AA	AA	AA	AA	AA	AA	AA	AA	AA	AA	AA	AA	AA	AA	AA	AA	AA	AA	AA	AA	AA	AA	AA	AA	AA	AA	AA	AA	AA	AA	AA	AA	AA	AA	AA	AA	AA	AA	AA	AA	AA	AA	AA	AA
rs4820581	A/G	22810503	AA	AA	AA	AA	AA	AA	AA	AA	AG	AA	AA	AA	AA	AA	AA	AA	AA	AA	AA	AG	AA	AA	AA	AA	AA	AA	AA	AA	AA	AA	AA	AA	AA	AA	AA	AA	AA	AA	AA	AG	AA	AG	AA	AA	AA	AG	AG
rs9624398	C/T	22811362	CC	CC	CC	CC	CC	CC	CC	CC	CC	CC	CC	CC	CC	CC	CC	CC	CC	CC	CC	CC	CC	CC	CC	CC	CC	CC	CC	CC	CC	CC	CC	CC	CC	CC	CC	CC	CC	CC	CC	CC	CC	CC	CC	CC	CC	CC	CC
rs9624399	C/T	22811481	CC	CC	CC	CC	CC	CC	CC	CC	CC	CC	CC	CC	CC	CC	CC	CC	CC	CC	CC	CC	CC	CC	CC	CC	CC	CC	CC	CC	CC	CC	CC	CC	CC	CC	CC	CC	CC	CC	CC	CC	CC	CC	CC	CC	CC	CC	CC
rs1004058	A/C	22812500	CC	CC	CC	CC	CC	CC	CC	CC	AC	CC	CC	CC	CC	CC	CC	CC	CC	CC	CC	AC	CC	CC	CC	CC	CC	CC	CC	CC	CC	CC	CC	CC	CC	CC	CC	CC	CC	CC	CC	AC	CC	AC	CC	CC	CC	AC	AC
rs11914224	A/T	22812755	TT	TT	TT	TT	TT	TT	TT	TT	NN	TT	TT	TT	TT	TT	TT	TT	TT	TT	TT	TT	TT	TT	TT	TT	TT	TT	TT	TT	TT	TT	TT	TT	TT	TT	TT	TT	TT	TT	TT	TT	TT	TT	TT	TT	TT	TT	TT
rs17004831	C/T	22812989	TT	TT	TT	TT	TT	TT	TT	TT	TT	TT	TT	TT	TT	TT	TT	TT	TT	TT	TT	TT	TT	TT	TT	TT	TT	TT	TT	TT	TT	TT	TT	TT	TT	TT	TT	TT	TT	TT	TT	TT	TT	TT	TT	TT	TT	TT	TT
rs8135100	A/T	22813100	TT	AT	AT	TT	TT	TT	TT	TT	TT	TT	TT	TT	TT	TT	TT	TT	TT	TT	TT	TT	TT	TT	TT	TT	TT	TT	TT	AT	TT	TT	TT	TT	AT	TT	AT	TT	TT	TT	AT	TT	TT	TT	TT	TT	TT	TT	TT
rs12484504	A/G	22815507	GG	GG	GG	GG	GG	GG	GG	GG	GG	GG	GG	GG	GG	GG	GG	GG	GG	GG	GG	GG	GG	GG	NN	GG	GG	GG	GG	GG	GG	GG	GG	GG	GG	GG	GG	GG	GG	GG	GG	GG	GG	GG	GG	GG	GG	GG	GG
rs13055193	C/T	22815916	CC	CC	CC	CC	CC	CC	CC	CC	CC	CC	CC	CC	CC	CC	CC	CC	CC	CC	CC	CC	CC	CC	CC	CC	CC	CC	CC	CC	CC	NN	CC	CC	CC	CC	CC	CC	CC	CC	CC	CC	CC	CC	CC	CC	CC	CC	CC
rs9624400	C/T	22815924	CC	CC	CC	CC	CC	CC	CC	CC	CC	CC	CC	CC	CC	CC	CC	CC	CC	CC	CC	CC	CC	CC	CC	CC	CC	CC	CC	CC	CC	CC	CC	CC	CC	CC	CC	CC	CC	CC	CC	CC	CC	CC	CC	CC	CC	CC	CC
rs9608237	C/T	22816272	CC	CC	CC	CC	CC	CC	CC	CC	CC	CC	CC	CC	CC	CC	CC	CC	CC	CC	CC	CC	CC	CC	CC	CC	CC	CC	CC	CC	CC	CC	CC	CC	CC	CC	CC	CC	CC	CC	CC	CC	CC	CC	CC	CC	CC	CC	CC
rs9612552	A/G	22816674	GG	GG	GG	GG	GG	GG	GG	GG	GG	GG	GG	GG	GG	GG	GG	GG	GG	GG	GG	GG	GG	GG	GG	GG	GG	GG	GG	GG	GG	GG	GG	GG	GG	GG	GG	GG	GG	GG	GG	GG	GG	GG	GG	GG	GG	GG	GG
rs9612553	A/G	22816730	GG	GG	GG	GG	GG	GG	GG	GG	GG	GG	GG	GG	GG	GG	GG	GG	GG	GG	GG	GG	GG	GG	GG	GG	GG	GG	GG	GG	GG	GG	GG	GG	GG	GG	GG	GG	GG	GG	GG	GG	GG	GG	GG	NN	GG	GG	GG
rs9612554	A/G	22816849	GG	GG	GG	GG	GG	GG	GG	GG	GG	GG	GG	GG	GG	GG	GG	GG	NN	GG	GG	GG	GG	GG	GG	GG	GG	GG	GG	GG	GG	GG	GG	GG	GG	GG	GG	GG	GG	GG	GG	GG	GG	GG	GG	GG	GG	GG	GG
rs12165915	A/G	22817905	GG	GG	GG	GG	GG	GG	GG	GG	GG	GG	GG	GG	GG	GG	GG	GG	GG	GG	GG	GG	GG	GG	GG	GG	GG	GG	GG	GG	GG	GG	GG	GG	GG	GG	GG	GG	GG	GG	GG	GG	GG	GG	GG	GG	GG	GG	GG
rs738808	C/T	22818461	CC	CC	CC	CC	CC	CC	CC	CC	CT	CC	CC	CC	CC	CC	CC	CC	CC	CC	CC	CT	CC	CC	CC	CC	CC	CC	CC	CC	CC	CC	CC	CC	CC	CC	CC	CC	CC	CC	CC	CT	CC	CT	CC	CC	CC	CT	CT
rs2000470	C/T	22818861	CC	CC	CT	TT	TT	TT	TT	TT	CT	TT	TT	TT	CT	TT	CT	TT	TT	TT	TT	CT	TT	TT	TT	TT	TT	TT	CT	CT	TT	TT	TT	TT	CT	TT	CT	TT	TT	TT	CT	CT	TT	CT	TT	TT	TT	CT	CT
rs5751803	C/T	22819649	TT	TT	CT	CC	CC	CC	CC	CC	CT	CC	CC	CC	CT	CC	CT	CC	CC	CC	CC	CT	CC	CC	CC	CC	CC	CC	CT	CT	CC	CC	CC	CC	CT	CC	CT	CC	CC	CC	CT	CT	CC	CT	CC	CC	CC	CT	CT
rs5751804	A/C	22820105	CC	CC	CC	CC	CC	CC	CC	CC	AC	CC	CC	CC	CC	CC	CC	CC	CC	CC	CC	AC	CC	CC	CC	CC	CC	CC	CC	CC	CC	CC	CC	CC	CC	CC	CC	CC	CC	CC	CC	AC	CC	AC	CC	CC	CC	AC	AC
rs2330722	C/G	22821488	GG	GG	GG	GG	GG	GG	GG	GG	CG	GG	GG	GG	GG	GG	GG	GG	GG	GG	GG	CG	GG	GG	GG	GG	GG	GG	GG	GG	GG	GG	GG	GG	GG	GG	GG	GG	GG	GG	GG	CG	GG	CG	GG	GG	GG	CG	CG
rs2236622	C/T	22822061	TT	TT	CT	CC	CC	CC	CC	CC	CT	CC	CC	CC	CT	CC	CT	CC	CC	CC	CC	CT	CC	CC	CC	CC	CC	CC	CT	CT	CC	CC	CC	CC	CT	CC	CT	CC	CC	CC	CT	CT	CC	CT	CC	CC	CC	CT	CT
rs750357	C/T	22823594	CC	CC	CC	CC	CC	CC	CC	CC	CC	CC	CC	CC	CC	CC	CC	CC	CC	CC	CC	CC	CC	CC	CC	CC	CC	CC	CC	CC	CC	CC	CC	CC	CC	CC	CC	CC	CC	CC	CC	CC	CC	CC	CC	CC	CC	CC	CC
rs5751807	C/T	22824922	CC	CC	CC	CC	CC	CC	CC	CC	CC	CC	CC	CC	CC	CC	CC	CC	CC	CC	CC	CC	CC	CC	CC	CC	CC	CC	CC	CC	CC	CC	CC	CC	CC	CC	CC	CC	CC	CC	CC	CC	CC	CC	CC	CC	CC	CC	CC
rs6004059	C/G	22827521	CC	CC	CC	CC	CC	CC	CC	CC	CC	CC	CC	CC	CC	CC	CC	CC	CC	CC	CC	CC	CC	CC	CC	CC	CC	CC	CC	CC	CC	CC	CC	CC	CC	CC	CC	CC	NN	CC	CC	CC	CC	CC	CC	CC	CC	CC	CC
rs4820582	C/G	22827624	CG	CC	CG	GG	GG	GG	GG	GG	CG	GG	GG	GG	CG	GG	CG	GG	GG	GG	GG	CG	GG	GG	GG	GG	GG	GG	CG	CG	GG	GG	GG	GG	CG	GG	CG	GG	GG	GG	CG	CG	GG	CG	GG	GG	GG	CG	CG
rs2070468	C/T	22828665	CT	CT	TT	TT	TT	TT	TT	TT	TT	TT	TT	TT	CT	TT	CT	TT	TT	TT	TT	TT	TT	TT	TT	TT	TT	TT	CT	TT	TT	TT	TT	TT	TT	TT	TT	TT	TT	TT	TT	TT	TT	TT	TT	TT	TT	TT	TT
rs17004835	A/G	22829356	AA	AA	AA	AA	AA	AA	AA	AA	AA	AA	AA	AA	AA	AA	AA	AA	AA	AA	AA	AA	AA	AA	AA	AA	AA	AA	AA	AA	AA	AA	AA	AA	AA	AA	AA	AA	AA	AA	AA	AA	AA	AA	AA	AA	AA	AA	AA
rs4995045	A/C	22830327	CC	CC	CC	CC	CC	CC	CC	CC	CC	CC	CC	CC	CC	CC	CC	CC	CC	CC	CC	CC	CC	CC	CC	CC	CC	CC	CC	CC	CC	CC	CC	CC	CC	CC	CC	CC	CC	CC	CC	CC	CC	CC	CC	CC	CC	CC	CC
rs176156	C/G	22830866	CC	CC	CG	GG	GG	GG	GG	GG	CG	GG	GG	GG	CG	GG	CG	GG	GG	GG	GG	CG	GG	GG	GG	GG	GG	GG	CG	CG	GG	GG	GG	GG	CG	GG	CG	GG	GG	GG	CG	CG	GG	CG	GG	GG	GG	CG	CG
rs176157	C/T	22833987	CC	CC	CC	CC	CC	CC	CC	CC	CT	CC	CC	CC	CC	CC	CC	CC	CC	CC	CC	CT	CC	CC	CC	CC	CC	CC	CC	CC	CC	CC	CC	CC	CC	CC	CC	CC	CC	CC	CC	CT	CC	CT	CC	CC	CC	CT	CT
rs9612555	A/G	22835594	GG	GG	GG	GG	GG	GG	GG	GG	GG	GG	GG	GG	GG	GG	GG	GG	GG	GG	GG	GG	GG	GG	GG	GG	GG	GG	GG	GG	GG	GG	GG	GG	GG	GG	GG	GG	GG	GG	GG	GG	GG	GG	GG	GG	GG	GG	GG
rs5760208	C/G	22837690	GG	GG	GG	GG	GG	GG	NN	GG	GG	GG	GG	GG	GG	GG	GG	GG	GG	GG	GG	GG	GG	GG	GG	GG	GG	GG	GG	GG	GG	GG	GG	GG	GG	GG	GG	GG	GG	GG	GG	GG	GG	GG	GG	GG	GG	GG	GG
rs7285786	A/C	22838830	CC	CC	CC	CC	CC	CC	CC	CC	CC	CC	CC	CC	CC	CC	CC	CC	CC	CC	CC	CC	CC	CC	CC	CC	CC	CC	CC	CC	CC	CC	CC	CC	CC	CC	CC	CC	CC	CC	CC	CC	CC	CC	CC	CC	CC	CC	CC
rs112272	C/T	22840620	TT	TT	CT	CC	CC	CC	CC	CC	CT	CC	CC	CC	CT	CC	CT	CC	CC	CC	CC	CT	CC	CC	CC	CC	CC	CC	CT	CT	CC	CC	CC	CC	CT	CC	CT	CC	CC	CC	CT	CT	CC	CT	CC	CC	CC	CT	CT
rs12169286	A/G	22843946	AG	AG	AA	AA	AA	AA	AA	AA	AA	AA	AA	AA	AG	AA	AG	AA	AA	AA	AA	AA	AA	AA	AA	AA	AA	AA	AG	AA	AA	AA	AA	AA	AA	AA	AA	AA	NN	AA	AA	AA	AA	AA	AA	AA	AA	AA	AA
rs176159	C/T	22844352	CC	CC	CC	CC	CC	CC	CC	CC	CT	CC	CC	CC	CC	CC	CC	CC	CC	CC	CC	CT	CC	CC	CC	CC	CC	CC	CC	CC	CC	CC	CC	CC	CC	CC	CC	CC	CC	CC	CC	CT	CC	CT	CC	CC	CC	CT	CT
rs2267057	C/G	22844600	CG	CC	CG	GG	GG	GG	GG	GG	GG	GG	GG	GG	CG	GG	CG	GG	GG	GG	GG	GG	GG	GG	GG	GG	GG	GG	CG	CG	GG	GG	GG	GG	CG	GG	CG	GG	GG	GG	CG	GG	GG	GG	GG	GG	GG	GG	GG
rs176160	A/C	22844910	AA	AA	AA	AA	AA	AA	AA	AA	AA	AA	AA	AA	AA	AA	AA	AA	AA	AA	AA	AA	AA	AA	AA	AA	AA	AA	AA	AA	AA	AA	AA	AA	AA	AA	AA	AA	AA	AA	AA	AA	AA	AA	AA	AA	AA	AA	AA
rs13057912	A/C	22845227	AC	AA	AA	AA	AA	AA	AA	AA	AA	AA	AA	AA	AA	AA	AA	AA	AA	AA	AA	AA	AA	AA	AA	AA	AA	AA	AA	AA	AA	AA	AA	AA	AA	AA	AA	AA	AA	AA	AA	AA	AA	AA	AA	AA	AA	AA	AA
rs5760210	C/G	22845898	GG	GG	GG	GG	GG	GG	GG	GG	GG	GG	GG	GG	GG	GG	GG	GG	GG	GG	GG	GG	GG	GG	GG	GG	GG	GG	GG	GG	GG	GG	GG	GG	GG	GG	GG	GG	GG	GG	GG	GG	GG	GG	GG	GG	GG	GG	GG
rs7287871	C/T	22846090	CC	CC	CC	CC	CC	CC	CC	CC	CC	CC	CC	CC	CC	CC	CC	CC	CC	CC	CC	CC	CC	CC	CC	CC	CC	CC	CC	CC	CC	CC	CC	CC	CC	CC	CC	CC	CC	CC	CC	CC	CC	CC	CC	CC	CC	CC	CC
rs176161	C/T	22846291	CC	CC	CC	CC	CC	CC	CC	CC	CT	CC	CC	CC	CC	CC	CC	CC	CC	CC	CC	CT	CC	CC	CC	CC	CC	CC	CC	CC	CC	CC	CC	CC	CC	CC	CC	CC	CC	CC	CC	CT	CC	CT	CC	CC	CC	CT	CT
rs6004062	G/T	22847045	GG	GG	GG	GG	GG	GG	GG	GG	GG	GG	GG	GG	GG	GG	GG	GG	GG	GG	GG	GG	GG	GG	GG	GG	GG	GG	GG	GG	GG	GG	GG	GG	GG	GG	GG	GG	GG	GG	GG	GG	GG	GG	GG	GG	GG	GG	GG
rs176162	A/T	22847535	AA	AA	AA	AA	AA	AA	AA	AA	AA	AA	AA	AA	AA	AA	AA	AA	AA	AA	AA	AA	AA	AA	AA	AA	AA	AA	AA	AA	AA	NN	AA	AA	AA	AA	AA	AA	AA	AA	AA	AA	AA	AA	AA	AA	AA	AA	AA
rs9620358	A/G	22848086	AA	AG	AG	AA	AA	AA	AA	AA	AA	AA	AA	AA	AA	AA	AA	AA	AA	AA	AA	AA	AA	AA	AA	AA	AA	AA	AA	AG	AA	AA	AA	AA	AG	AA	AG	AA	AA	AA	AG	AA	AA	AA	AA	AA	AA	AA	AA
rs11913832	A/C	22848182	AA	AA	AA	AA	AA	AA	AA	AA	AA	AA	AA	AA	AA	AA	AA	AA	AA	AA	AA	AA	AA	AA	AA	AA	AA	AA	AA	AA	AA	AA	AA	AA	AA	AA	AA	AA	AA	AA	AA	AA	AA	AA	AA	AA	AA	AA	AA
rs6004064	A/G	22848728	AG	GG	AG	AA	AA	AA	AA	AA	AA	AA	AA	AA	AG	AA	AG	AA	AA	AA	AA	AA	AA	AA	AA	AA	AA	AA	AG	AG	AA	AA	AA	AA	AG	AA	AG	AA	AA	AA	AG	AA	AA	AA	AA	AA	AA	AA	AA
rs2070471	A/G	22850375	GG	GG	AG	AA	AA	AA	AA	AA	AA	AA	AA	AA	AG	AA	AG	AA	AA	AA	AA	AA	AA	AA	AA	AA	AA	AA	AG	AG	AA	AA	AA	AA	AG	AA	AG	AA	AA	AA	AG	AA	AA	AA	AA	AA	AA	AA	AA
rs11703349	A/G	22854850	GG	GG	GG	GG	GG	GG	GG	GG	GG	GG	GG	GG	GG	GG	GG	GG	GG	GG	GG	GG	GG	GG	GG	GG	GG	GG	GG	GG	GG	GG	GG	GG	GG	GG	GG	GG	GG	GG	GG	GG	GG	GG	GG	GG	GG	GG	GG
rs2267059	C/T	22855711	CC	CC	CT	TT	TT	TT	TT	TT	CT	TT	TT	TT	CT	TT	CT	TT	TT	TT	TT	CT	TT	TT	TT	TT	TT	TT	CT	CT	TT	TT	TT	TT	CT	TT	CT	TT	TT	TT	CT	CT	TT	CT	TT	TT	TT	CT	CT
rs10427943	G/T	22857298	GG	GG	GG	GG	GG	GG	GG	GG	GG	GG	GG	GG	GG	GG	GG	GG	GG	GG	GG	GG	GG	GG	GG	GG	GG	GG	GG	GG	GG	GG	GG	GG	GG	GG	GG	GG	GG	GG	GG	GG	GG	GG	GG	GG	GG	GG	GG
rs762275	C/T	22858250	TT	TT	TT	TT	TT	TT	TT	TT	TT	TT	TT	TT	TT	TT	TT	TT	TT	TT	TT	TT	TT	TT	TT	TT	TT	TT	TT	TT	TT	TT	TT	TT	TT	TT	TT	TT	TT	TT	TT	TT	TT	TT	TT	TT	TT	TT	TT
rs8139439	A/G	22862142	AG	GG	AG	AA	AA	AA	AA	AA	AA	AA	AA	AA	AG	AA	AG	AA	AA	AA	AA	AA	AA	AA	AA	AA	AA	AA	AG	AG	AA	AA	AA	AA	AG	AA	AG	AA	AA	AA	AG	AA	AA	AA	AA	AA	AA	AA	AA
rs9608239	C/G	22862193	CC	CC	CC	CC	CC	CC	CC	CC	CC	CC	CC	CC	CC	CC	CC	CC	CC	CC	CC	CC	CC	CC	CC	CC	CC	CC	CC	CC	CC	CC	CC	CC	CC	CC	CC	CC	CC	CC	CC	CC	CC	CC	CC	CC	CC	CC	CC
rs9608243	C/T	22862247	CC	CC	CC	CC	CC	CC	CC	CC	CC	CC	CC	CC	CC	CC	CC	CC	CC	CC	CC	CC	CC	CC	CC	CC	CC	CC	CC	CC	CC	CC	CC	CC	CC	CC	CC	CC	CC	CC	CC	CC	CC	CC	CC	CC	CC	CC	CC
rs2001106	A/G	22865229	AA	AA	AA	AA	AA	AA	AA	AA	AG	AA	AA	AA	AA	AA	AA	AA	AA	AA	AA	AG	AA	AA	AA	AA	AA	AA	AA	AA	AA	AA	AA	AA	AA	AA	AA	AA	AA	AA	AA	AG	AA	AG	AA	AA	AA	AG	AG
rs9612557	A/G	22865630	GG	GG	GG	GG	GG	GG	GG	GG	GG	GG	GG	GG	GG	GG	GG	GG	GG	GG	GG	GG	GG	GG	GG	GG	GG	GG	GG	GG	GG	GG	GG	GG	GG	GG	GG	GG	GG	GG	GG	GG	GG	GG	AG	GG	GG	GG	GG
rs2267060	A/G	22865962	AA	AA	AG	GG	GG	GG	GG	GG	AG	GG	GG	GG	AG	GG	AG	GG	GG	GG	GG	AG	GG	GG	GG	GG	GG	GG	AG	AG	GG	GG	GG	GG	AG	GG	AG	GG	GG	GG	AG	AG	GG	AG	GG	GG	GG	AG	AG
rs8141596	C/T	22867746	CC	CC	CC	CC	CC	CC	CC	CC	CC	CC	CC	CC	CC	CC	CC	CC	CC	CC	CC	CC	CC	CC	CC	CC	CC	CC	CC	CC	CC	CC	CC	CC	CC	CC	CC	CC	CC	CC	CC	CC	CC	CC	CC	CC	CC	CC	CC
rs2283808	G/T	22868040	GT	TT	GT	GG	GG	GG	GG	GG	GG	GG	GG	GG	GT	GG	GT	GG	GG	GG	GG	GG	GG	GG	GG	GG	GG	GG	GT	GT	GG	GG	GG	GG	GT	GG	GT	GG	GG	GG	GT	GG	GG	GG	GG	GG	GG	GG	GG
rs6004069	C/G	22868481	CC	CC	CC	CC	CC	CC	CC	CC	CC	CC	CC	CC	CC	CC	CC	CC	CC	CC	CC	CC	CC	CC	CC	CC	CC	CC	CC	CC	CC	CC	CC	CC	CC	CC	CC	CC	CC	CC	CC	CC	CC	CC	CC	CC	CC	CC	CC
rs9624408	A/G	22868915	GG	GG	GG	GG	GG	GG	GG	GG	GG	GG	GG	GG	GG	GG	GG	GG	GG	GG	GG	GG	GG	GG	GG	GG	GG	GG	GG	GG	GG	GG	GG	GG	GG	GG	GG	GG	GG	GG	GG	GG	GG	GG	GG	GG	GG	GG	GG
rs17004848	A/G	22868918	GG	GG	GG	GG	GG	GG	GG	GG	AG	GG	GG	GG	GG	GG	GG	GG	GG	GG	GG	AG	GG	GG	GG	GG	GG	GG	GG	GG	GG	GG	GG	GG	GG	GG	GG	GG	GG	GG	GG	AG	GG	AG	GG	GG	GG	AG	AG
rs13057834	C/T	22869092	CT	TT	TT	TT	TT	TT	TT	TT	TT	TT	TT	TT	TT	TT	TT	TT	TT	TT	TT	TT	TT	TT	TT	TT	TT	TT	TT	TT	TT	TT	TT	TT	TT	TT	TT	TT	TT	TT	TT	TT	TT	TT	TT	TT	TT	TT	TT
rs5760216	A/G	22869734	GG	GG	GG	GG	GG	GG	GG	GG	AG	GG	GG	GG	GG	GG	GG	GG	GG	GG	GG	AG	GG	GG	GG	GG	GG	GG	GG	GG	GG	GG	GG	GG	GG	GG	GG	GG	GG	GG	GG	AG	GG	AG	GG	GG	GG	AG	AG
rs2267061	C/T	22870281	CT	CT	CC	CC	CC	CC	CC	CC	CC	CC	CC	CC	CT	CC	CT	CC	CC	CC	CC	CC	CC	CC	CC	CC	CC	CC	CT	CC	CC	CC	CC	CC	CC	CC	CC	CC	CC	CC	CC	CC	CC	CC	CC	CC	CC	CC	CC
rs2096528	G/T	22871104	GG	GG	GG	GG	GG	GG	GG	GG	GG	GG	GG	GG	GG	GG	GG	GG	GG	GG	GG	GG	GG	GG	GG	GG	GG	GG	GG	GG	GG	GG	GG	GG	GG	GG	GG	GG	GG	GG	GG	GG	GG	GG	GG	GG	GG	GG	GG
rs9612558	G/T	22872011	GG	GG	GG	GG	GG	GG	GG	GG	GG	GG	GG	GG	GG	GG	GG	GG	GG	GG	GG	GG	GG	GG	GG	GG	GG	GG	GG	GG	GG	GG	GG	GG	GG	GG	GG	GG	GG	GG	GG	GG	GG	GG	GG	GG	GG	GG	GG
rs5760220	C/T	22872480	CC	CC	CC	CC	CC	CC	CC	CC	NN	CC	CC	CC	CC	CC	CC	CC	CC	CC	CC	NN	CC	CC	CC	CC	CC	CC	CC	CC	CC	CC	CC	CC	CC	CC	CC	CC	CC	CC	CC	CT	CC	NN	CC	CC	CC	CT	CT
rs10428006	C/T	22874423	TT	TT	TT	TT	TT	TT	TT	TT	TT	TT	TT	TT	TT	TT	TT	TT	TT	TT	TT	TT	TT	TT	TT	TT	TT	TT	TT	TT	TT	NN	TT	TT	TT	TT	TT	TT	TT	TT	TT	TT	TT	TT	TT	TT	TT	TT	TT
rs2267062	G/T	22874482	TT	TT	GT	GG	GG	GG	GG	GG	GT	GG	GG	GG	GT	GG	GT	GG	GG	GG	GG	GT	GG	GG	GG	GG	GG	GG	GT	GT	GG	GG	GG	GG	GT	GG	GT	GG	GG	GG	GT	GT	GG	GT	GG	GG	GG	GT	GT
rs2267063	C/T	22874607	CC	CC	CT	TT	TT	TT	TT	TT	CT	TT	TT	TT	CT	TT	CT	TT	TT	TT	TT	CT	TT	TT	TT	TT	TT	TT	CT	CT	TT	TT	TT	TT	CT	TT	CT	TT	TT	TT	CT	CT	TT	CT	TT	TT	TT	CT	CT
rs2267064	G/T	22874632	GG	GG	GT	TT	TT	TT	TT	TT	GT	TT	TT	TT	GT	TT	GT	TT	TT	TT	TT	GT	TT	TT	TT	TT	TT	TT	GT	GT	TT	TT	TT	TT	GT	TT	GT	TT	TT	TT	GT	GT	TT	GT	TT	TT	TT	GT	GT
rs2267065	C/T	22875060	CT	CT	TT	TT	TT	TT	TT	TT	TT	TT	TT	TT	CT	TT	CT	TT	TT	TT	TT	TT	TT	TT	TT	TT	TT	TT	CT	TT	TT	TT	TT	TT	TT	TT	TT	TT	TT	TT	TT	TT	TT	TT	TT	TT	TT	TT	TT
rs16986418	G/T	22876898	TT	TT	TT	TT	TT	TT	TT	TT	TT	TT	TT	TT	TT	TT	TT	TT	TT	TT	TT	TT	TT	TT	TT	TT	TT	TT	TT	TT	TT	TT	TT	TT	TT	TT	TT	TT	TT	TT	TT	TT	TT	TT	TT	TT	TT	TT	TT
rs2267067	C/T	22877071	CT	TT	CT	CC	CC	CC	CC	CC	CC	CC	CC	CC	CT	CC	CT	CC	CC	CC	CC	CC	CC	CC	CC	CC	CC	CC	CT	CT	CC	CC	CC	CC	CT	CC	CT	CC	CC	CC	CT	CC	CC	CC	CC	CC	CC	CC	CC
rs5760222	C/T	22877685	CC	CC	CC	CC	CC	CC	CC	CC	CC	CC	CC	CC	CC	CC	CC	CC	CC	CC	CC	CC	CC	CC	CC	CC	CC	CC	CC	CC	CC	CC	CC	CC	CC	CC	CC	CC	CC	CC	CC	CC	CC	CC	CC	CC	CC	CC	CC
rs6004071	A/C	22877980	CC	CC	CC	CC	CC	CC	CC	CC	CC	CC	CC	CC	CC	CC	CC	CC	CC	CC	CC	CC	CC	CC	CC	CC	CC	CC	CC	CC	CC	CC	CC	CC	CC	CC	CC	CC	CC	CC	CC	CC	CC	CC	CC	CC	CC	CC	CC
rs17004849	C/T	22879060	CC	CC	CC	CC	CC	CC	CC	CC	CC	CC	CC	CC	CC	CC	CC	CC	CC	CC	CC	CC	CC	CC	CC	CC	CC	CC	CC	CC	CC	CC	CC	CC	CC	CC	CC	CC	CC	CC	CC	CC	CC	CC	CC	CC	CC	CC	CC
rs5760223	A/G	22880247	GG	GG	GG	GG	GG	GG	GG	GG	GG	GG	GG	GG	GG	GG	GG	GG	GG	GG	GG	GG	GG	GG	GG	GG	GG	GG	GG	GG	GG	GG	GG	GG	GG	GG	GG	GG	GG	GG	GG	GG	GG	GG	GG	GG	GG	GG	GG
rs2267068	C/T	22880303	CC	CC	CT	TT	TT	TT	TT	TT	CT	TT	TT	TT	CT	TT	CT	TT	TT	TT	TT	CT	TT	TT	TT	TT	TT	TT	CT	CT	TT	TT	TT	TT	CT	TT	CT	TT	TT	TT	CT	CT	TT	CT	TT	TT	TT	CT	CT
rs2070472	C/T	22882684	TT	TT	TT	TT	TT	TT	TT	TT	TT	TT	TT	TT	TT	TT	TT	TT	TT	TT	TT	TT	TT	TT	TT	TT	TT	TT	TT	TT	TT	TT	TT	TT	TT	TT	TT	TT	TT	TT	TT	TT	TT	TT	TT	TT	TT	TT	TT
rs879756	G/T	22882872	TT	TT	GT	GG	GG	GG	GG	GG	GT	GG	GG	GG	GT	GG	GT	GG	GG	GG	GG	GT	GG	GG	GG	GG	GG	GG	GT	GT	GG	GG	GG	GG	GT	GG	GT	GG	GG	GG	GT	GT	GG	GT	GG	GG	GG	GT	GT
rs8140812	A/G	22883535	GG	GG	GG	GG	GG	GG	GG	GG	AG	GG	GG	GG	GG	GG	GG	GG	GG	GG	GG	AG	GG	GG	GG	GG	GG	GG	GG	GG	GG	GG	GG	GG	GG	GG	GG	GG	GG	GG	GG	AG	GG	AG	GG	GG	GG	AG	AG
rs2267069	C/T	22884166	CC	CC	CC	CC	CC	CC	CC	CC	CC	CC	CC	CC	CC	CC	CC	CC	CC	CC	CC	CC	CC	CC	CC	CC	CC	CC	CC	CC	CC	CC	CC	CC	CC	CC	CC	CC	CC	CC	CC	CC	CC	CC	CC	CC	CC	CC	CC
rs6519501	C/T	22886507	CC	CC	CT	TT	TT	TT	TT	TT	CT	TT	TT	TT	CT	TT	CT	TT	TT	TT	TT	CT	TT	TT	TT	TT	TT	TT	CT	CT	TT	TT	TT	TT	CT	TT	CT	TT	TT	TT	CT	CT	TT	CT	TT	TT	TT	CT	CT
rs2267070	C/T	22888318	CC	CC	CT	TT	TT	TT	TT	TT	CT	TT	TT	TT	CT	TT	CT	TT	TT	TT	TT	CT	TT	TT	TT	TT	TT	TT	CT	CT	TT	TT	TT	TT	CT	TT	CT	TT	TT	TT	CT	CT	TT	CT	TT	TT	TT	CT	CT
rs2267071	C/T	22889739	CT	CT	CC	CC	CC	CC	CC	CC	CC	CC	CC	CC	CT	CC	CT	CC	CC	CC	CC	CC	CC	CC	CC	CC	CC	CC	CT	CC	CC	CC	CC	CC	CC	CC	CC	CC	CC	CC	CC	CC	CC	CC	CC	CC	CC	CC	CC
rs5760229	C/G	22890254	CC	CC	CC	CC	CC	CC	CC	CC	CG	CC	CC	CC	CC	CC	CC	CC	CC	CC	CC	CG	CC	CC	CC	CC	CC	CC	CC	CC	CC	CC	CC	CC	CC	CC	CC	CC	CC	CC	CC	CG	CC	CG	CC	CC	CC	CG	CG
rs6004073	C/T	22893528	CC	CC	CC	CC	CC	CC	CC	CC	CC	CC	CC	CC	CC	CC	CC	CC	CC	CC	CC	CC	CC	CC	CC	CC	CC	CC	CC	CC	CC	CC	CC	CC	CC	CC	CC	CC	CC	CC	CC	CC	CC	CC	CC	CC	CC	CC	CC
rs5760233	G/T	22894648	GG	GG	GG	GG	GG	GG	GG	GG	GT	GG	GG	GG	GG	GG	GG	GG	GG	GG	GG	GT	GG	GG	GG	GG	GG	GG	GG	GG	GG	GG	GG	GG	GG	GG	GG	GG	GG	GG	GG	GT	GG	GT	GG	GG	GG	GT	GT
rs9612560	C/T	22895399	CC	CC	CC	CC	CC	CC	CC	CC	CC	CC	CC	CC	CC	CC	CC	CC	CC	CC	CC	CC	CC	CC	CC	CC	CC	CC	CC	CC	CC	CC	CC	CC	CC	CC	CC	CC	CC	CC	CC	CC	CC	CC	CC	CC	CC	CC	CC
rs8136015	G/T	22896894	GT	TT	GT	GG	GG	GG	GG	GG	GG	GG	GG	GG	GT	GG	GT	GG	GG	GG	GG	GG	GG	GG	GG	GG	GG	GG	GT	GT	GG	GG	GG	GG	GT	GT	GT	GG	GG	GG	GT	GG	GG	GG	GG	GG	GG	GG	GG
rs8137732	A/G	22897031	GG	GG	AG	AA	AA	AA	AA	AA	AG	AA	AA	AA	AG	AA	AG	AA	AA	AA	AA	AG	AA	AA	AA	AA	AA	AA	AG	AG	AA	AA	AA	AA	AG	AG	AG	AA	AA	AA	AG	AG	AA	AG	AA	AA	AA	AG	AG
rs11090310	C/T	22899468	CC	CT	CT	CC	CC	CC	CC	CC	CC	CC	CC	CC	CC	CC	CC	CC	CC	CC	CC	CC	CC	CC	CC	CC	CC	CC	CC	CT	CC	CC	CC	CC	CT	CC	CT	CC	CC	CC	CT	CC	CC	CC	CC	CC	CC	CC	CC
rs2267072	A/G	22900812	GG	GG	GG	GG	GG	GG	GG	GG	GG	GG	GG	GG	GG	GG	GG	GG	GG	GG	GG	GG	GG	GG	GG	GG	GG	GG	GG	GG	GG	GG	GG	GG	GG	GG	GG	GG	GG	GG	GG	GG	GG	GG	GG	GG	GG	GG	GG
rs2071832	C/G	22902369	CC	CC	CC	CC	CC	CC	CC	CC	CC	CC	CC	CC	CC	CC	CC	CC	CC	CC	CC	CC	CC	CC	CC	CC	CC	CC	CC	CC	CC	CC	CC	CC	CC	CC	CC	CC	CC	CC	CC	CC	CC	CC	CC	CC	CC	CC	CC
rs8137222	A/G	22906159	AA	AA	AG	GG	GG	GG	GG	GG	AG	GG	GG	GG	AG	GG	AG	GG	GG	GG	GG	AG	GG	GG	GG	GG	GG	GG	AG	AG	GG	GG	GG	GG	AG	AG	AG	GG	GG	GG	AG	AG	GG	AG	GG	GG	GG	AG	AG
rs3788368	C/T	22907986	CT	TT	TT	TT	TT	TT	TT	TT	CT	TT	TT	TT	TT	TT	TT	TT	TT	TT	TT	CT	TT	TT	TT	TT	TT	TT	TT	TT	TT	TT	TT	TT	TT	TT	TT	TT	TT	TT	TT	CT	TT	CT	TT	TT	TT	CT	CT
rs9680526	A/T	22909503	TT	AT	AT	TT	TT	TT	TT	TT	TT	TT	TT	TT	TT	TT	TT	TT	TT	TT	TT	TT	TT	TT	TT	TT	TT	TT	TT	NN	TT	TT	TT	TT	AT	TT	AT	TT	TT	TT	AT	TT	TT	TT	TT	TT	TT	TT	TT
rs1985494	A/G	22910694	GG	GG	GG	GG	GG	GG	GG	GG	GG	GG	GG	GG	GG	GG	GG	NN	NN	AG	GG	GG	GG	AG	GG	GG	GG	GG	GG	GG	GG	GG	GG	AG	GG	GG	GG	GG	GG	GG	GG	GG	GG	GG	GG	GG	GG	GG	GG
rs3752497	A/G	22911207	GG	GG	GG	GG	GG	GG	GG	GG	NN	GG	GG	GG	GG	GG	GG	GG	GG	GG	GG	AG	GG	GG	GG	GG	GG	GG	GG	GG	GG	GG	GG	GG	GG	GG	GG	GG	GG	GG	GG	AG	GG	AG	GG	GG	GG	NN	AG
rs8141797	A/G	22912041	AA	AA	AA	AA	AA	AA	AA	AA	AG	AA	AA	AA	AA	AA	AA	AA	AA	AA	AA	AG	AA	AA	AA	AA	AA	AA	AA	AA	AA	AA	AA	AA	AA	AA	AA	AA	AA	AA	AA	AG	AA	AG	AA	AA	AA	AG	AG
rs2070469	A/G	22912739	AG	AG	GG	GG	GG	GG	GG	GG	GG	GG	GG	GG	AG	GG	AG	GG	GG	GG	GG	NN	GG	GG	GG	GG	GG	GG	AG	GG	GG	GG	GG	GG	GG	GG	GG	GG	GG	GG	GG	GG	GG	GG	GG	GG	GG	GG	GG
rs17004850	C/T	22914604	CC	CC	CC	CC	CC	NN	CC	CC	CC	CC	CC	CC	CC	CC	CC	CC	CC	CC	CC	CC	CC	CC	CC	CC	CC	CC	CC	CC	CC	CC	CC	CC	CC	CC	CC	CC	CC	CC	CC	CC	CC	CC	CC	CC	CC	CC	CC
rs5760244	A/G	22914970	AA	AA	AG	GG	GG	GG	GG	GG	AG	GG	GG	GG	AG	GG	AG	GG	GG	GG	GG	AG	GG	GG	GG	GG	GG	GG	AG	AG	GG	GG	GG	GG	AG	GG	AG	GG	GG	GG	AG	AG	GG	AG	GG	GG	GG	AG	AG
rs9624412	A/G	22915313	GG	GG	AG	AA	AA	AA	AA	AA	AG	AA	AA	AA	AG	AA	AG	AA	AA	AA	AA	AG	AA	AA	AA	AA	AA	AA	AG	AG	AA	AA	AA	AA	AG	AA	AG	AA	AA	AA	AG	AG	AA	AG	AA	AA	AA	AG	AG
rs13057667	A/G	22915971	GG	GG	GG	GG	GG	GG	GG	GG	GG	GG	GG	GG	GG	GG	GG	GG	GG	GG	GG	GG	GG	GG	GG	GG	GG	GG	GG	GG	GG	GG	GG	GG	GG	GG	GG	GG	GG	GG	GG	GG	GG	GG	GG	GG	GG	GG	GG
rs5751813	C/T	22916071	CC	CC	CT	TT	TT	TT	TT	TT	CT	TT	TT	TT	CT	TT	CT	TT	TT	TT	TT	CT	TT	TT	TT	TT	TT	TT	CT	CT	TT	TT	TT	TT	CT	TT	CT	TT	TT	TT	CT	CT	TT	CT	TT	TT	TT	CT	CT
rs8135563	C/T	22916245	CC	CC	CC	CC	CC	CC	CC	CC	CC	CC	CC	CC	CC	CC	CC	CC	CC	CC	CC	CC	CC	CC	CC	CC	CC	CC	CC	CC	CC	CC	CC	CC	CC	CC	CC	CC	CC	CC	CC	CC	CC	CC	CC	CC	CC	CC	CC
rs9608247	A/G	22917303	GG	GG	GG	GG	GG	AG	GG	GG	GG	GG	GG	AG	GG	GG	GG	GG	GG	GG	GG	GG	GG	GG	AG	GG	GG	AG	GG	GG	AG	AG	GG	AG	GG	GG	GG	GG	GG	GG	GG	GG	AA	AG	AG	GG	GG	GG	GG
rs8138769	A/G	22921879	GG	GG	AG	AA	AA	AA	AA	AA	AG	AA	AA	AA	AG	AA	AG	AA	AA	AA	AA	AG	AA	AA	AA	AA	AA	AA	AG	AG	AA	AA	AA	AA	AG	AA	AG	AA	AA	AA	AG	AG	AA	AG	AA	AA	AA	AG	AG
rs11914058	A/C	22926350	AA	AA	AA	AA	AA	AA	AA	AA	AA	AA	AA	AA	AA	AA	AA	AA	AA	AA	AA	AA	AA	AA	AA	AA	AA	AA	AA	AA	AA	AA	AA	AA	AA	AA	AA	AA	AA	AA	AA	AA	AA	AA	AA	AA	AA	AA	AA
rs6004085	A/C	22926773	AA	AA	AA	AA	AA	AA	AA	AA	AA	AA	AA	AA	AA	AA	AA	AA	AA	AA	AA	AA	AA	AA	AA	AA	AA	AA	AA	AA	AA	AA	AA	AA	AA	AA	AA	AA	AA	AA	AA	AA	AA	AA	AA	AA	AA	AA	AA
rs5751815	A/C	22928457	CC	CC	CC	CC	CC	CC	CC	CC	CC	CC	CC	CC	CC	CC	CC	CC	CC	CC	CC	CC	CC	CC	CC	CC	CC	CC	CC	CC	CC	CC	CC	CC	CC	CC	CC	CC	CC	CC	CC	CC	CC	CC	CC	CC	CC	CC	CC
rs6004086	A/G	22929917	AA	AA	AA	AA	AA	AA	AA	AA	AA	AA	AA	AA	AA	AA	AA	AA	AA	AA	AA	AA	AA	AA	AA	AA	AA	AA	AA	AA	AA	AA	AA	AA	AA	AA	AA	AA	AA	AA	AA	AA	AA	AA	AA	AA	AA	AA	AA
rs4521150	A/G	22930438	GG	GG	AG	AA	AA	AA	AA	AA	AG	AA	AA	AA	AG	AA	AG	AA	AA	AA	AA	AG	AA	AA	AA	AA	AA	AA	AG	AG	AA	AA	AA	AA	AG	AA	AG	AA	AA	AA	AG	AG	AA	AG	AA	AA	AA	AG	AG
rs2330737	C/T	22930544	CC	CC	CC	CC	CC	CC	CC	CC	CC	CC	CC	CC	CC	CC	CC	CC	CC	CC	CC	CC	CC	CC	CC	CC	CC	CC	CC	CC	CC	CC	CC	CC	CC	CC	CC	CC	CC	CC	CC	CC	CC	CC	CC	CC	CC	CC	CC
rs5751817	A/C	22933218	AA	AA	AA	AA	AA	AA	AA	AA	AA	AA	AA	AA	AA	AA	AA	AA	AA	AA	AA	AA	AA	AA	AA	AA	AA	AA	AA	AA	AA	AA	AA	AA	AA	AA	AA	AA	AA	AA	AA	AA	AA	AA	AA	AA	AA	AA	AA
rs8141627	C/T	22935185	CT	TT	CT	CC	CC	CC	CT	CC	CT	CC	CT	CC	CT	CC	CT	CC	CC	CC	CC	CT	CT	CC	CC	CT	CC	CC	CT	CT	CC	CC	CT	CC	CT	CC	CT	CC	CT	CC	CT	CT	CC	CT	CC	CC	CC	CT	CT
rs9612564	C/G	22935967	CC	CC	CC	CC	CC	CC	CC	CC	CC	CC	CC	CC	CC	CC	CC	CC	CC	CC	CC	CC	CC	CC	CC	CC	CC	CC	CC	CC	CC	CC	CC	CC	CC	CC	CC	CC	CC	CC	CC	CC	CC	CC	CC	CC	CC	CC	CC
rs5996674	A/G	22938329	AG	GG	AG	AA	AA	AA	AG	AA	AG	AA	AG	AA	AG	AA	AG	AA	AA	AA	AA	AG	AG	AA	AA	AG	AA	AA	AG	AG	AA	AA	AG	AA	AG	AA	AG	AA	AG	AA	AG	AG	AA	AG	AA	AA	AA	AG	AG
rs6004094	C/T	22938924	NN	CC	NN	TT	TT	TT	CT	TT	TT	TT	NN	TT	CT	TT	CT	TT	TT	TT	TT	TT	NN	TT	TT	CT	TT	TT	CT	CT	TT	TT	CT	TT	NN	TT	NN	TT	CT	TT	CT	NN	TT	NN	TT	TT	TT	TT	TT
rs5760263	G/T	22941330	GT	TT	GT	GG	GG	GG	GT	GG	GT	GG	GT	GG	GT	GG	GT	GG	GG	GG	GG	GT	GT	GG	GG	GT	GG	GG	GT	GT	GG	GG	GT	GG	GT	GG	GG	GG	GT	GG	GT	GT	GG	GT	GG	GG	GG	GT	GT
rs743359	C/T	22941717	CT	CC	CT	TT	TT	TT	CT	TT	CT	TT	CT	TT	CT	TT	CT	TT	TT	TT	TT	CT	CT	TT	TT	CT	TT	TT	CT	CT	TT	TT	CT	TT	CT	TT	TT	TT	CT	TT	CT	CT	TT	CT	TT	TT	TT	CT	CT
rs583199	A/G	22941763	GG	GG	GG	GG	GG	GG	GG	GG	GG	GG	GG	GG	GG	GG	GG	GG	GG	GG	GG	GG	GG	GG	GG	GG	GG	GG	GG	GG	GG	GG	GG	GG	GG	GG	GG	GG	GG	GG	GG	GG	GG	GG	GG	GG	GG	GG	GG
rs6004099	A/G	22941951	AA	AA	AA	AA	AA	AA	AA	AA	AA	AA	AA	AA	AA	NN	AA	AA	NN	AA	AA	AA	AA	AA	AA	AA	AA	AA	AA	AA	AA	AA	AA	AA	AA	AA	AA	AA	AA	AA	AA	AA	AA	AA	AA	AA	AA	AA	AA
rs743360	A/G	22942498	AA	AA	AA	AA	AA	AA	AA	AA	AA	AA	AA	AA	AA	AA	AA	AA	AA	AA	AA	AA	AA	AA	AA	AA	AA	AA	AA	AA	AA	AA	AA	AA	AA	AA	AA	AA	AA	AA	AA	AA	AA	AA	AA	AA	AA	AA	AA
rs738810	A/G	22945506	AG	GG	AG	AA	AA	AA	AG	AA	AA	AA	AG	AA	AG	AA	AG	AA	AG	AA	AA	AA	AG	AA	AA	AG	AA	AA	AG	AG	AA	AA	GG	AA	AG	AA	AG	AA	AG	AA	AG	AA	AA	AA	AA	AG	AA	AA	AA
rs8140505	A/G	22946876	AG	GG	AG	AA	AA	AA	AG	AA	AA	AA	AG	AA	AG	AA	AG	AA	AG	AA	AA	AA	AG	AA	AA	AG	AA	AA	AG	AG	AA	AA	GG	AA	AG	AG	AG	AA	AG	AA	AG	AA	AA	AA	AG	AG	AA	AA	AA
rs13054966	C/G	22947760	CC	CC	CC	CC	CC	CC	CC	CC	CC	CC	CC	CC	CC	CC	CC	CC	CC	CC	CC	CC	CC	CC	CC	CC	CC	CC	CC	CC	CC	CC	CC	CC	CC	CC	CC	CC	CC	CC	CC	CC	CC	CC	CC	CC	CC	CC	CC
rs5996675	A/G	22948331	AG	AG	AA	AA	AA	AA	AG	AA	AA	AA	AG	AA	AG	AA	AG	AA	AG	AA	AA	AA	AG	AA	AA	AG	AA	AA	AG	AA	AA	AA	GG	AA	AA	AG	AG	AA	AG	AA	AA	AA	AA	AA	AG	AG	AA	AA	AA
rs7288201	C/T	22951293	TT	TT	TT	TT	TT	TT	TT	TT	TT	TT	TT	TT	TT	TT	TT	TT	CT	TT	TT	TT	TT	TT	TT	TT	TT	TT	TT	TT	TT	TT	CT	TT	TT	TT	TT	TT	TT	TT	TT	TT	TT	TT	TT	TT	TT	TT	TT
rs2275983	C/G	22952431	CC	CC	CC	CG	CC	CG	CG	CG	CC	CC	CC	CG	CC	CC	CC	CC	CC	CG	CC	CC	CC	CC	CG	CC	CC	CC	CG	CC	CG	CG	CC	CC	CC	CG	CG	CC	CC	CC	CC	CG	CC	CC	CG	CC	CC	CC	CC
rs8142702	A/C	22952470	CC	CC	CC	CC	CC	CC	CC	CC	CC	CC	CC	CC	CC	CC	CC	CC	AC	CC	CC	CC	CC	CC	CC	CC	CC	CC	CC	CC	CC	CC	AC	CC	CC	CC	CC	CC	CC	CC	CC	CC	CC	CC	CC	CC	CC	CC	CC
rs6004105	C/G	22952641	CC	CC	CC	CC	CC	CC	CC	CC	CC	CC	CC	CC	CC	CC	CC	CC	CC	CC	CC	CC	CC	CC	CC	CC	CC	CC	CC	CC	CC	CC	CC	CC	CC	CC	CC	CC	CC	CC	CC	CC	CC	CC	CC	CC	CC	CC	CC
rs2275984	C/T	22952648	TT	CT	CT	CC	CT	TT	TT	CC	CT	CC	CT	TT	TT	CT	CT	CC	CC	CT	TT	TT	TT	TT	TT	TT	TT	CT	TT	CT	CT	TT	CT	CT	CC	CT	TT	TT	TT	TT	CT	CT	TT	TT	CT	TT	TT	TT	TT
rs5751819	C/T	22952667	CC	CC	CC	CC	CC	CC	CC	CC	CC	CC	CC	CC	CC	CC	CC	CC	CC	CC	CC	CC	CC	CC	CC	CC	CC	CC	CC	CC	CC	CC	CC	CC	CC	CC	CC	CC	CC	CC	CC	CC	CC	CC	CC	CC	CC	CC	CC
rs915597	A/G	22957713	GG	GG	GG	GG	GG	GG	GG	GG	GG	GG	GG	GG	GG	GG	GG	GG	GG	GG	GG	GG	GG	GG	GG	GG	GG	GG	GG	GG	GG	GG	GG	GG	GG	GG	GG	GG	GG	GG	GG	GG	GG	GG	GG	GG	GG	GG	GG
rs2275985	A/C	22960093	AC	AC	CC	CC	CC	CC	AC	CC	CC	CC	AC	CC	CC	CC	AC	CC	CC	CC	CC	CC	AC	CC	CC	AC	CC	CC	AC	CC	CC	CC	AC	CC	CC	CC	AC	CC	AC	CC	CC	CC	CC	CC	CC	AC	CC	CC	CC
rs5996676	A/G	22961342	AG	AA	AG	AA	AG	GG	AG	AA	AG	AA	AA	GG	AG	AG	AA	AA	AA	AG	GG	GG	AG	GG	GG	AG	GG	AG	AG	AG	AG	GG	AA	AG	AA	AG	AG	GG	AG	GG	AG	AG	AG	AG	AG	AG	GG	AG	GG
rs4822473	A/G	22961791	AG	AG	AA	AA	AA	AA	AG	AA	AA	AA	AG	AA	AA	AA	AG	AA	AA	AA	AA	AA	AG	AA	AA	AG	AA	AA	AG	AA	AA	AA	AG	AA	AA	AA	AG	AA	AG	AA	AA	AA	AA	AA	AA	AG	AA	AA	AA
rs4443101	C/T	22962403	CT	CT	CC	CC	CC	CC	CT	CC	CC	CC	CT	CC	CC	CT	CT	CC	CC	CC	CC	CC	CT	CC	CC	CT	CC	CC	CT	CC	CC	CC	CT	CC	CC	CC	CT	CC	CT	CC	CC	CC	CC	CC	CC	CT	CC	CC	CC
rs8136200	A/T	22969016	AA	AA	AA	AA	AA	AA	AA	AA	AA	AA	AA	AA	AA	AA	AA	AA	AA	AA	AA	AA	AA	AA	AA	AA	AA	AA	AA	AA	AA	AA	AA	AA	AA	AA	AA	AA	AA	AA	AA	AA	AA	AA	AA	AA	AA	AA	AA
rs2267073	C/T	22969069	CT	CC	CT	CT	CC	CT	CC	CT	CT	CC	CC	TT	CT	CT	CC	CC	CC	CT	CT	CT	CC	TT	TT	CT	TT	CT	CT	CT	CT	TT	CC	CT	CC	CT	CT	TT	CT	CT	CT	CC	TT	CT	CT	CT	CT	CT	CT
rs2267074	A/T	22969194	TT	TT	TT	TT	TT	TT	TT	TT	TT	TT	TT	TT	TT	TT	TT	TT	TT	TT	TT	TT	TT	TT	TT	TT	TT	TT	TT	TT	TT	TT	TT	TT	TT	TT	TT	TT	TT	TT	TT	TT	TT	TT	TT	TT	TT	TT	TT
rs5760274	G/T	22970663	GG	GG	GG	GG	GG	GG	GG	GG	GG	GG	GG	GG	GG	GG	GG	GG	GG	GG	GG	GG	GG	GG	GG	GG	GG	GG	GG	GG	GG	GG	GG	GG	GG	GG	GG	GG	GG	GG	GG	GG	GG	GG	GG	GG	GG	GG	GG
rs2078191	C/T	22971203	CC	CC	CC	CT	TT	CT	CT	CT	CT	TT	CT	CC	CT	CT	CT	TT	CT	CT	CC	CC	CT	CC	CC	CC	CC	CT	CC	CC	CT	CC	CC	CT	CT	CT	CC	CC	CC	CT	CC	CT	CC	CT	CT	CC	CC	CC	CC
rs5760275	C/G	22973449	CG	CG	CC	CC	CC	CC	CG	CC	CC	CC	CG	CC	CC	CC	CG	CC	CG	CC	CG	CG	CG	CC	CC	CG	CC	CC	CG	CC	CC	CC	GG	CC	CC	CC	CG	CC	CG	CC	CC	CG	CC	CC	CC	CG	CG	CG	CG
rs204711	A/G	22973540	GG	GG	GG	GG	GG	GG	GG	GG	GG	GG	GG	GG	GG	GG	GG	GG	GG	GG	GG	GG	GG	GG	GG	GG	GG	GG	GG	GG	GG	GG	GG	GG	GG	GG	GG	GG	GG	GG	GG	GG	GG	GG	GG	GG	GG	GG	GG
rs5760276	C/T	22973609	CC	CC	CC	CC	CC	CC	CC	CC	CC	CC	CC	CC	CC	CC	CC	CC	CC	CC	CC	CC	CC	CC	CC	CC	CC	CC	CC	CC	CC	CC	CC	CC	CC	CC	CC	CC	CC	CC	CC	CC	CC	CC	CC	CC	CC	CC	CC
rs2276449	C/T	22974636	CT	CT	CT	CC	CC	CC	CT	CC	CC	CC	CT	CC	CC	CC	CT	CC	CT	CC	CT	CT	CT	CC	CC	CT	CC	CC	CT	CT	CC	CC	CT	CC	CT	CC	CT	CC	CT	CC	CT	CT	CC	CC	CC	CT	CT	CT	CT
rs4050090	C/T	22974802	NN	TT	TT	TT	TT	TT	TT	TT	TT	TT	TT	TT	TT	TT	TT	TT	TT	TT	TT	TT	TT	TT	TT	TT	TT	TT	TT	TT	TT	TT	TT	TT	TT	TT	TT	TT	TT	TT	TT	TT	TT	TT	TT	NN	TT	TT	TT
rs2877198	C/T	22974930	CC	CC	CC	CC	CC	CC	CC	CC	CC	CC	CC	CC	CC	CC	CC	CC	CC	NN	CC	CC	CC	CC	CC	CC	CC	CC	CC	CC	CC	CC	CC	CC	CC	CC	CC	CC	CC	CC	CC	CC	CC	CC	CC	CC	CC	CC	CC
rs3966277	A/T	22975337	AA	AA	AA	AA	AA	AA	NN	AA	AA	AA	AA	AA	AA	AA	AA	AA	NN	AA	AA	AA	AA	AA	AA	AA	AA	AA	AA	AA	AA	AA	AA	AA	AA	AA	AA	AA	AA	AA	AA	AA	AA	AA	AA	AA	AA	AA	AA
rs4050098	A/G	22981440	GG	GG	GG	GG	GG	GG	GG	GG	GG	GG	GG	GG	GG	GG	GG	GG	GG	GG	GG	GG	GG	GG	GG	GG	GG	GG	GG	GG	GG	GG	GG	GG	GG	GG	GG	GG	GG	GG	GG	GG	GG	GG	GG	GG	GG	GG	GG
rs3876094	A/G	22985669	AA	AA	AA	AA	AA	AA	AA	AA	AA	AA	AA	AA	AA	AA	AA	AA	AA	AA	AA	AA	AA	AA	AA	AA	AA	AA	AA	AA	AA	AA	AA	AA	AA	AA	AA	AA	AA	AA	AA	AA	AA	AA	AA	AA	AA	AA	AA
rs16999793	C/G	22986875	GG	GG	GG	GG	GG	GG	GG	GG	GG	GG	GG	GG	GG	GG	GG	GG	GG	GG	GG	GG	GG	GG	GG	GG	GG	GG	GG	GG	GG	GG	GG	GG	GG	GG	GG	GG	GG	GG	GG	GG	GG	GG	GG	GG	GG	GG	GG
rs4049973	C/T	22987476	CC	CC	CC	CC	CC	CC	CC	CC	CC	CC	CC	CC	CC	CC	CC	CC	CC	CC	CC	CC	CC	CC	CC	CC	CC	CC	CC	CC	CC	CC	CC	CC	CC	CC	CC	CC	CC	CC	CC	CC	CC	CC	CC	CC	CC	CC	CC
rs5760289	C/G	22988457	GG	GG	GG	GG	GG	GG	GG	GG	GG	GG	GG	GG	GG	GG	GG	GG	GG	GG	GG	GG	GG	GG	GG	GG	GG	GG	GG	GG	GG	GG	GG	GG	GG	GG	GG	GG	GG	GG	GG	GG	GG	GG	GG	GG	GG	GG	GG
rs5760293	G/T	22992171	TT	TT	TT	TT	TT	TT	TT	TT	TT	TT	TT	TT	TT	TT	TT	TT	TT	TT	TT	TT	TT	TT	TT	TT	TT	TT	TT	TT	TT	TT	TT	TT	TT	TT	TT	TT	TT	TT	TT	TT	TT	TT	TT	TT	TT	TT	TT
rs5760294	C/T	22992649	TT	CT	CT	TT	TT	TT	TT	TT	TT	TT	TT	TT	TT	TT	TT	TT	TT	TT	TT	TT	TT	TT	TT	TT	TT	TT	TT	CT	TT	TT	TT	TT	CT	TT	TT	TT	TT	TT	CT	TT	TT	TT	TT	TT	TT	TT	TT
rs204714	C/T	22995195	TT	TT	TT	TT	TT	TT	TT	TT	TT	TT	TT	TT	TT	TT	TT	TT	TT	TT	TT	TT	TT	TT	TT	TT	TT	TT	TT	TT	TT	TT	TT	TT	TT	TT	TT	TT	TT	TT	TT	TT	TT	TT	TT	TT	TT	TT	TT
rs9612599	G/T	22998698	GG	GG	GG	GG	GG	GG	GG	GG	GG	GG	GG	GG	GG	GG	GG	GG	GG	GG	GG	GG	GG	GG	GG	GG	GG	GG	GG	GG	GG	GG	GG	GG	GG	GG	GG	GG	GG	GG	GG	GG	GG	GG	GG	GG	GG	GG	GG
rs9624444	A/G	22999122	GG	GG	GG	GG	GG	GG	GG	GG	GG	GG	GG	GG	GG	GG	GG	GG	GG	GG	GG	GG	GG	GG	GG	GG	GG	GG	GG	GG	GG	GG	GG	GG	GG	GG	GG	GG	GG	GG	GG	GG	GG	GG	GG	GG	GG	GG	GG
rs5760301	A/G	22999465	AG	AA	AG	AA	AG	GG	AG	AA	AG	AA	AA	GG	AG	AG	AG	AA	AA	AG	AG	AA	AG	GG	GG	AG	GG	AA	AG	AG	AA	AG	AA	AA	AA	AG	AG	GG	AG	GG	AG	AA	AG	AA	AG	AG	AG	AA	AG
rs6004120	A/C	23000482	AA	AA	AA	AA	AA	AA	AA	AA	AA	AA	AA	AA	AA	AA	AA	AA	AA	AA	AA	AA	AA	AA	AA	AA	AA	AA	AA	AA	AA	AA	AA	AA	AA	AA	AA	AA	AA	AA	AA	AA	AA	AA	AA	AA	AA	AA	AA
rs8136054	A/G	23002455	GG	GG	GG	GG	GG	GG	GG	GG	GG	GG	GG	GG	GG	GG	GG	GG	GG	GG	GG	GG	GG	GG	GG	GG	GG	GG	GG	GG	GG	GG	GG	GG	GG	GG	GG	GG	GG	GG	GG	GG	GG	GG	GG	GG	GG	GG	GG
rs5760304	A/T	23005337	AT	AT	AA	AT	AA	AA	AT	AT	AA	AA	AT	AA	AA	AA	AA	AA	AT	AA	AT	AT	AT	AA	AA	AT	AA	AT	AT	AA	AA	AT	TT	AT	AA	AA	AT	AA	AT	AA	AA	AT	AA	TT	AA	AT	AT	AT	AT
rs4822483	A/G	23007025	AG	AA	AG	AA	AG	GG	AG	AA	AG	AA	AA	GG	AG	AG	AG	AA	AA	AG	AG	AA	AG	GG	GG	AG	GG	AA	AG	AG	AA	AG	AA	AA	AA	AG	AG	GG	AG	GG	AG	AA	AG	AA	AG	AG	AG	AA	AG
rs5760306	C/G	23007209	GG	GG	GG	GG	GG	GG	GG	GG	GG	GG	GG	GG	GG	GG	GG	GG	GG	GG	GG	GG	GG	GG	GG	GG	GG	GG	GG	GG	GG	GG	GG	GG	GG	GG	GG	GG	GG	GG	GG	GG	GG	GG	GG	GG	GG	GG	GG
rs12167270	C/G	23007237	CC	CC	CC	CC	CC	CC	CC	CC	CC	CC	CC	CC	CC	CC	CC	CC	CC	CC	CC	CC	CC	CC	CC	CC	CC	CC	CC	CC	CC	CC	CC	CC	CC	CC	CC	CC	CC	CC	CC	CC	CC	CC	CC	CC	CC	CC	CC
rs6004224	A/G	23009371	TT	TT	TT	TT	TT	TT	TT	TT	TT	TT	TT	TT	TT	TT	TT	TT	TT	TT	TT	TT	TT	TT	TT	TT	TT	TT	TT	TT	TT	TT	TT	TT	TT	TT	TT	TT	TT	TT	TT	TT	TT	TT	TT	TT	TT	TT	TT
rs5760310	G/T	23009799	GG	GG	GG	GG	GG	GG	GG	GG	GG	GG	GG	GG	GG	GG	GG	GG	GG	GG	GG	GG	NN	GG	GG	GG	GG	GG	GG	GG	GG	GG	GG	GG	GG	GG	GG	GG	GG	GG	GG	GG	GG	GG	GG	GG	GG	GG	GG
rs5751837	C/T	23011371	CC	CC	CC	CC	CC	CC	CC	CC	CC	CC	CC	CC	CC	CC	CC	NN	CC	CC	CC	CC	CC	CC	CC	CC	CC	CC	CC	CC	CC	CC	CC	CC	CC	CC	CC	CC	CC	CC	CC	CC	CC	CC	CC	CC	CC	CC	CC
rs9624447	C/T	23011555	CC	CC	CC	CT	CT	CC	CC	CT	CT	TT	CT	CC	CT	CT	CT	TT	CT	CT	CC	CT	CC	CC	CC	CC	CC	CT	CC	CC	TT	CC	CC	CT	CT	CT	CC	CC	CC	CC	CC	CT	CT	CC	CT	CC	CC	CT	CC
rs5751838	C/T	23011579	CT	CC	CT	CC	CT	TT	CT	CC	CT	CC	CC	TT	CT	CT	CT	CC	CC	CT	CT	CC	CT	TT	TT	CT	TT	CC	CT	CT	CC	CT	CC	CC	CC	CT	CT	TT	CT	TT	CT	CC	CT	CC	CT	CT	CT	CC	CT
rs7288682	A/G	23012015	AA	AG	AG	AA	AA	AA	AA	AA	AA	AA	AA	AA	AA	AA	AA	AA	AA	AA	AA	AA	AA	AA	AA	AA	AA	AA	AA	AG	AA	AA	AA	AA	AG	AA	AA	AA	AA	AA	AG	AA	AA	AA	AA	AA	AA	AA	AA
rs12157294	G/T	23013726	TT	TT	TT	TT	TT	TT	TT	TT	TT	TT	TT	TT	TT	TT	TT	TT	TT	TT	TT	TT	TT	TT	TT	TT	TT	TT	TT	TT	TT	TT	TT	TT	TT	TT	TT	TT	TT	TT	TT	TT	TT	TT	TT	TT	TT	TT	TT
rs17004892	G/T	23014511	TT	GT	GT	TT	TT	TT	TT	TT	TT	TT	TT	TT	TT	TT	TT	TT	TT	TT	TT	TT	TT	TT	TT	TT	TT	TT	TT	GT	TT	TT	TT	TT	GT	TT	TT	TT	TT	TT	GT	TT	TT	TT	TT	TT	TT	TT	TT
rs5996687	A/G	23015076	AA	AA	AA	AA	AA	AA	AA	AA	AA	AA	AA	AA	AA	AA	AA	AA	AA	AA	AA	AA	AA	AA	AA	AA	AA	AA	AA	AA	AA	AA	AA	AA	AA	AA	AA	AA	AA	AA	AA	AA	AA	AA	AA	AA	AA	AA	AA
rs9624449	C/T	23015317	CC	CC	CC	CC	CC	CC	CC	CC	CC	CC	CC	CC	CC	CC	CC	CC	CC	CC	CC	CC	CC	CC	CC	CC	CC	CC	CC	CC	CC	CC	CC	CC	CC	CC	CC	CC	CC	CC	CC	CC	CC	CC	CC	CC	CC	CC	CC
rs9612604	A/C	23015472	AA	AA	AA	AA	AA	AA	AA	AA	AA	AA	AA	AA	AA	AA	AA	AA	AA	AA	AA	AA	AA	AA	AA	AA	AA	AA	AA	AA	AA	AA	AA	AA	AA	AA	AA	AA	AA	AA	AA	AA	AA	AA	AA	AA	AA	AA	AA
rs17004893	A/G	23016038	AA	AA	AA	AA	AA	AA	AA	AA	AA	AA	AA	AA	AA	AA	AA	AA	AA	AA	AA	AA	AA	AA	AA	AA	AA	AA	AA	AA	AA	AA	AA	AA	NN	AA	AA	AA	AA	AA	AA	AA	AA	AA	AA	AA	AA	AA	AA
rs13056423	A/C	23016773	AA	AA	AA	AA	AA	AA	AA	AA	AA	AA	AA	AA	AA	AA	AA	AA	AA	AA	AA	AA	AA	AA	AA	AA	AA	AA	AA	AA	AA	AA	AA	AA	AA	AA	AA	AA	AA	AA	AA	AA	AA	AA	AA	AA	AA	AA	AA
rs17004894	C/G	23017240	CC	CG	CG	CC	CC	CC	CC	CC	CC	CC	CC	CC	CC	CC	CC	CC	CC	CC	CC	CC	CC	CC	CC	CC	CC	CC	CC	CG	CC	CC	CC	CC	CG	CC	CC	CC	CC	CC	CG	CC	CC	CC	CC	CC	CC	CC	CC
rs12160437	A/G	23017584	GG	GG	GG	GG	GG	GG	GG	GG	GG	GG	GG	GG	GG	GG	GG	GG	GG	GG	GG	GG	GG	GG	GG	GG	GG	GG	GG	GG	GG	GG	GG	GG	GG	GG	GG	GG	GG	GG	GG	GG	GG	GG	GG	GG	GG	GG	GG
rs4049949	C/T	23018312	TT	TT	TT	TT	TT	TT	TT	TT	TT	TT	TT	TT	TT	TT	TT	TT	TT	TT	TT	TT	TT	TT	TT	TT	TT	TT	TT	TT	TT	TT	TT	TT	TT	TT	TT	TT	TT	TT	TT	TT	TT	TT	TT	TT	TT	TT	TT
rs4049950	A/G	23018313	GG	GG	GG	GG	GG	GG	GG	GG	GG	GG	GG	GG	GG	GG	GG	GG	GG	GG	GG	GG	GG	GG	GG	GG	GG	GG	GG	GG	GG	GG	GG	GG	GG	GG	GG	GG	GG	GG	GG	GG	GG	GG	GG	GG	GG	GG	GG
rs5760317	A/T	23021208	TT	AT	AT	TT	TT	TT	TT	TT	TT	TT	TT	TT	TT	TT	TT	TT	TT	TT	TT	TT	TT	TT	TT	TT	TT	TT	TT	AT	TT	TT	TT	TT	AT	TT	TT	TT	TT	TT	AT	TT	TT	TT	TT	TT	TT	TT	TT
rs5751841	G/T	23025769	TT	TT	TT	TT	TT	TT	TT	TT	TT	TT	TT	TT	TT	TT	TT	TT	TT	TT	TT	TT	TT	TT	TT	TT	TT	TT	TT	TT	TT	TT	TT	TT	TT	TT	TT	TT	TT	TT	TT	TT	TT	TT	TT	TT	TT	TT	TT
rs8142449	A/T	23026417	TT	TT	TT	TT	TT	TT	TT	TT	TT	TT	TT	TT	TT	TT	TT	TT	TT	TT	TT	TT	TT	TT	TT	TT	TT	TT	TT	TT	TT	TT	TT	TT	TT	TT	TT	TT	TT	TT	TT	TT	TT	TT	TT	TT	TT	TT	TT
rs8142109	C/T	23026706	CC	CC	CC	CC	CC	CC	CC	CC	CC	CC	CC	CC	CC	CC	CC	CC	CC	CC	CC	CC	CC	CC	CC	CC	CC	CC	CC	CC	CC	CC	CC	CC	CC	CC	CC	CC	CC	CC	CC	CC	CC	CC	CC	CC	CC	CC	CC
rs8141388	C/G	23026841	GG	GG	GG	GG	GG	GG	GG	GG	GG	GG	GG	GG	GG	GG	GG	GG	GG	GG	GG	GG	GG	GG	GG	GG	GG	GG	GG	GG	GG	GG	GG	GG	GG	GG	GG	GG	GG	GG	GG	GG	GG	GG	GG	GG	GG	GG	GG
rs5760326	A/T	23027313	TT	TT	TT	TT	TT	TT	TT	TT	TT	TT	TT	TT	TT	TT	TT	TT	TT	TT	TT	TT	TT	TT	TT	TT	TT	TT	TT	TT	TT	TT	TT	TT	TT	TT	TT	TT	TT	TT	TT	TT	TT	TT	TT	TT	TT	TT	TT
rs1041748	C/T	23030854	CC	CC	CC	CT	CT	CC	CC	CT	CT	TT	CT	CC	CT	CT	CT	TT	CT	CT	CC	CT	CC	CC	CC	CC	CC	CT	CC	CC	TT	CC	CC	CT	CT	CT	CC	CC	CC	CC	CC	CT	CT	CC	CT	CC	CC	CT	CC
rs5760327	C/G	23031862	CC	CC	CC	CC	CC	CC	CC	CC	CC	CC	CC	CC	CC	CC	CC	CC	CC	CC	CC	CC	CC	CC	CC	CC	CC	CC	CC	CC	CC	CC	CC	CC	CC	CC	CC	CC	CC	CC	CC	CC	CC	CC	CC	CC	CC	CC	CC
rs12160776	C/G	23032325	CC	CC	CC	CC	CC	CC	CC	CC	CC	CC	CC	CC	CC	CC	CC	CC	CC	CC	CC	CC	CC	CC	CC	CC	CC	CC	CC	CC	CC	CC	CC	CC	CC	CC	CC	CC	CC	CC	CC	CC	CC	CC	CC	CC	CC	CC	CC
rs5751842	A/C	23032874	AA	AA	AA	AA	AA	AA	AA	AA	AA	AA	AA	AA	AA	AA	AA	AA	AA	AA	AA	AA	AA	AA	AA	AA	AA	AA	AA	AA	AA	AA	AA	AA	AA	AA	AA	AA	AA	AA	AA	AA	AA	AA	AA	AA	AA	AA	AA
rs4822484	C/T	23034556	CT	CT	TT	CT	TT	TT	CT	CT	TT	TT	CT	TT	TT	TT	TT	TT	CT	TT	CT	CT	CT	TT	TT	CT	TT	CT	CT	TT	TT	CT	CC	CT	TT	TT	CT	TT	CT	TT	TT	CT	TT	CC	TT	CT	CT	CT	CT
rs5751843	A/G	23036160	AA	NN	AA	AA	AA	AA	AA	AA	AA	AA	AA	AA	AA	AA	AA	AA	AA	AA	AA	AA	AA	AA	AA	AA	AA	AA	AA	AA	AA	AA	AA	AA	AA	AA	AA	AA	AA	AA	AA	AA	AA	AA	AA	AA	AA	AA	AA
rs2000472	A/G	23036298	AG	AG	AA	GG	AG	AA	AG	GG	AG	GG	GG	AA	AG	AG	AG	GG	GG	AG	AG	GG	AG	AA	AA	AG	AA	GG	AG	AA	GG	AG	GG	GG	AG	AG	AG	AA	AG	AA	AA	GG	AG	GG	AG	AG	AG	GG	AG
rs7289477	C/G	23037006	CC	CC	CC	CC	CC	CC	CC	CC	CC	CC	CC	CC	CC	CC	CC	CC	CC	CC	CC	CC	CC	CC	CC	CC	CC	CC	CC	CC	CC	CC	CC	CC	CC	CC	CC	CC	CC	CC	CC	CC	CC	CC	CC	CC	CC	CC	CC
rs5760331	C/T	23037112	CT	CT	TT	CT	TT	TT	CT	CT	TT	TT	CT	TT	TT	TT	TT	TT	CT	TT	CT	CT	CT	TT	TT	CT	TT	CT	CT	TT	TT	CT	CC	CT	TT	TT	CT	TT	CT	TT	TT	CT	TT	CC	TT	CT	CT	CT	CT
rs5760332	A/G	23038563	GG	GG	GG	GG	GG	GG	GG	GG	GG	GG	GG	GG	GG	GG	GG	GG	GG	GG	GG	GG	GG	GG	GG	GG	GG	GG	GG	GG	GG	GG	GG	GG	GG	GG	GG	GG	GG	GG	GG	GG	GG	GG	GG	GG	GG	GG	GG
rs12106584	G/T	23041374	GG	GG	GG	GG	GG	GG	GG	GG	GG	GG	GG	GG	GG	GG	GG	GG	GG	GG	GG	GG	GG	GG	GG	GG	GG	GG	GG	GG	GG	GG	GG	GG	GG	GG	GG	GG	GG	GG	GG	GG	GG	GG	GG	GG	GG	GG	GG
rs5751846	A/G	23045049	GG	GG	AG	GG	GG	GG	GG	GG	AG	GG	GG	AG	AG	AG	GG	GG	GG	GG	GG	GG	AG	AG	AG	GG	AG	GG	AG	GG	GG	AG	GG	GG	GG	AG	GG	AG	AG	AG	AG	GG	GG	GG	AG	GG	GG	GG	AG
rs5760337	A/T	23045301	AA	AA	AA	AA	AA	AA	AA	AA	AA	AA	AA	AA	AA	AA	AA	AA	AA	AA	AA	AA	AA	AA	AA	AA	AA	AA	AA	AA	AA	AA	AA	AA	AA	AA	AA	AA	AA	AA	AA	AA	AA	AA	AA	AA	AA	AA	AA
rs9624456	A/T	23046720	AA	AA	AA	AA	AA	AA	AA	AA	AA	AA	AA	AA	AA	AA	AA	AA	AA	AA	AA	AA	AA	AA	AA	AA	AA	AA	AA	AA	AA	AA	AA	AA	AA	AA	AA	AA	AA	AA	AA	AA	AA	AA	AA	AA	AA	AA	AA
rs3747113	A/G	23047518	GG	GG	GG	AG	AG	GG	GG	AG	AG	AA	AG	GG	AG	AG	AG	AA	AG	AG	GG	AG	GG	GG	GG	GG	GG	AG	GG	GG	AA	GG	GG	AG	AG	AG	GG	GG	GG	GG	GG	AG	AG	GG	AG	GG	GG	AG	GG
rs204710	A/G	23047850	GG	GG	GG	GG	GG	GG	GG	GG	GG	GG	GG	GG	GG	GG	GG	GG	GG	GG	GG	GG	GG	GG	GG	GG	GG	GG	GG	GG	GG	GG	GG	GG	GG	GG	GG	GG	GG	GG	GG	GG	GG	GG	GG	GG	GG	GG	GG
rs718126	C/G	23049085	CG	CG	CC	GG	CG	CC	CG	GG	CG	GG	GG	CC	CG	CG	CG	GG	GG	CG	CG	GG	CG	CC	CC	CG	CC	GG	CG	CC	GG	CG	GG	GG	CG	CG	CG	CC	CG	CC	CC	GG	CG	GG	CG	CG	CG	GG	CG
rs17004899	G/T	23049434	GG	GT	GT	GG	GG	GG	GG	GG	GG	GG	GG	GG	GG	GG	GG	GG	GG	GG	GG	GG	GG	GG	GG	GG	GG	GG	GG	GT	GG	GG	GG	GG	GT	GG	GG	GG	GG	GG	GT	GG	GG	GG	GG	GG	GG	GG	GG
rs2298378	C/T	23049605	TT	TT	TT	CT	CT	TT	TT	CT	CT	CC	CT	TT	CT	CT	CT	CC	CT	CT	TT	CT	TT	TT	TT	TT	TT	CT	TT	TT	CC	TT	TT	CT	CT	CT	TT	TT	TT	TT	TT	CT	CT	TT	CT	TT	TT	CT	TT
rs5760339	A/C	23049764	AA	AA	AA	AA	AA	AA	AA	AA	AA	AA	AA	AA	AA	AA	AA	AA	NN	AA	AA	AA	AA	AA	AA	AA	AA	AA	AA	AA	AA	AA	AA	AA	AA	AA	AA	AA	AA	AA	AA	AA	AA	AA	AA	AA	AA	AA	AA
rs5760340	C/T	23050384	CC	CC	CC	CC	CC	CC	CC	CC	CC	CC	CC	CC	CC	CC	CC	CC	CC	CC	CC	CC	CC	CC	CC	CC	CC	CC	CC	CC	CC	CC	CC	CC	CC	CC	CC	CC	CC	CC	CC	CC	CC	CC	CC	CC	CC	CC	CC
rs5760341	A/T	23051549	AA	AA	AA	AA	AA	AA	AA	AA	AA	AA	AA	AA	AA	AA	AA	AA	AA	AA	AA	AA	AA	AA	AA	AA	AA	AA	AA	AA	NN	AA	AA	AA	AA	AA	AA	AA	AA	AA	AA	AA	AA	AA	NN	NN	AA	AA	AA
rs5760342	C/T	23051578	CC	CC	CC	CC	CC	CC	CC	CC	CC	CC	CC	CC	CC	CC	CC	CC	CC	CC	CC	CC	CC	CC	CC	CC	CC	CC	CC	CC	CC	CC	CC	CC	CC	CC	CC	CC	CC	CC	CC	CC	CC	CC	CC	CC	CC	CC	CC
rs11704026	A/T	23052301	TT	TT	TT	TT	TT	TT	TT	TT	TT	TT	TT	TT	TT	TT	TT	TT	TT	TT	TT	TT	TT	TT	TT	TT	TT	TT	TT	TT	TT	TT	TT	TT	TT	TT	TT	TT	TT	TT	TT	TT	TT	TT	TT	TT	TT	TT	TT
rs12167629	C/T	23052446	CC	CC	CC	CC	CC	CC	CC	CC	CC	CC	CC	CC	CC	CC	CC	CC	CC	CC	CC	CC	CC	CC	CC	CC	CC	CC	CC	CC	CC	CC	CC	CC	CC	CC	CC	CC	CC	CC	CC	CC	CC	CC	CC	CC	CC	CC	CC
rs6004130	C/T	23053129	CC	CC	CC	CC	CC	CC	CC	CC	CC	CC	CC	CC	CC	CC	CC	CC	CC	CC	CC	CC	CC	CC	CC	CC	CC	CC	CC	CC	CC	CC	CC	CC	CC	CC	CC	CC	CC	CC	CC	CC	CC	CC	CC	CC	CC	CC	CC
rs5760345	C/T	23053644	CC	CT	CT	CC	CC	CT	NN	CC	CC	CC	CC	CC	CC	CC	CC	CC	CC	CC	CC	CC	CT	CC	CC	NN	CC	CC	CC	CT	CT	CT	CT	CC	CT	CC	CC	CC	CC	NN	CT	CC	CC	NN	CC	CT	CC	CC	CC
rs5760346	A/G	23054724	GG	GG	GG	GG	GG	GG	NN	GG	GG	GG	GG	GG	GG	GG	GG	GG	GG	GG	GG	GG	GG	GG	GG	GG	GG	GG	GG	GG	GG	GG	GG	GG	GG	GG	GG	GG	GG	GG	GG	GG	GG	GG	GG	GG	GG	GG	GG
rs6004132	A/G	23054816	AA	AA	AA	AA	AA	AA	AA	AA	AA	AA	AA	AA	AA	AA	AA	AA	AA	AA	AA	AA	AA	AA	AA	AA	AA	AA	AA	AA	AA	AA	AA	AA	AA	AA	AA	AA	AA	AA	AA	AA	AA	AA	AA	AA	AA	AA	AA
rs5751847	C/T	23055335	TT	TT	TT	TT	TT	TT	TT	TT	TT	TT	TT	TT	TT	TT	TT	TT	TT	TT	TT	TT	TT	TT	TT	TT	TT	TT	TT	TT	TT	TT	TT	TT	TT	TT	TT	TT	TT	TT	TT	TT	TT	TT	TT	TT	TT	TT	TT
rs2298379	C/G	23055805	CC	CC	CC	CC	CC	CC	CC	CC	CC	CC	CC	CC	CC	CC	CC	CC	CC	CC	CC	CC	CC	CC	CC	CC	CC	CC	CC	CC	CC	CC	CC	CC	CC	CC	CC	CC	CC	CC	CC	CC	CC	CC	CC	CC	CC	CC	CC
rs204712	A/G	23056631	GG	GG	GG	GG	GG	GG	GG	GG	GG	GG	GG	GG	GG	GG	GG	GG	GG	GG	GG	GG	GG	GG	GG	GG	GG	GG	GG	GG	GG	GG	GG	GG	GG	GG	GG	GG	GG	GG	GG	GG	GG	GG	GG	GG	GG	GG	GG
rs2298380	G/T	23056718	GT	GG	GT	GG	GT	TT	GT	GG	GT	GG	GG	TT	GT	GT	GT	GG	GG	GT	GT	GG	GT	TT	TT	GT	TT	GG	GT	GT	GG	GT	GG	GG	GG	GT	GT	TT	GT	TT	GT	GG	GT	GG	GT	GT	GT	GG	GT
rs2298381	C/G	23056752	CG	CG	GG	CG	GG	GG	CG	CG	GG	GG	CG	GG	GG	GG	GG	GG	CG	GG	CG	CG	CG	GG	GG	CG	GG	CG	CG	GG	GG	CG	CC	CG	GG	GG	CG	GG	CG	GG	GG	CG	GG	CC	GG	CG	CG	CG	CG
rs5751848	C/G	23057283	CC	CC	CC	CC	CC	CC	CC	CC	CC	CC	CC	CC	CC	CC	CC	CC	CC	CC	CC	CC	CC	CC	CC	CC	CC	CC	CC	CC	CC	CC	CC	CC	CC	CC	CC	CC	CC	CC	CC	CC	CC	CC	CC	CC	CC	CC	CC
rs5760347	A/T	23057410	TT	TT	TT	TT	TT	TT	TT	TT	TT	TT	TT	NN	TT	TT	TT	TT	TT	TT	TT	TT	TT	TT	TT	TT	TT	TT	TT	TT	TT	TT	TT	TT	TT	TT	TT	TT	TT	TT	TT	TT	TT	TT	TT	NN	TT	TT	TT
rs5760348	A/G	23057571	GG	GG	GG	GG	GG	GG	GG	GG	GG	GG	GG	GG	GG	GG	GG	GG	GG	GG	GG	GG	GG	GG	GG	GG	GG	GG	GG	GG	GG	GG	GG	GG	GG	GG	GG	GG	GG	GG	GG	GG	GG	GG	GG	GG	GG	GG	GG
rs5760349	A/G	23057687	GG	GG	GG	GG	GG	GG	GG	GG	GG	GG	GG	GG	GG	GG	GG	GG	GG	GG	GG	GG	GG	GG	GG	GG	GG	GG	GG	GG	GG	GG	GG	GG	GG	GG	GG	GG	GG	GG	GG	GG	GG	GG	GG	GG	GG	GG	GG
rs8140263	C/T	23057761	CC	CT	CT	CC	CC	CC	CC	CC	CC	CC	CC	CC	CC	CC	CC	CC	CC	CC	CC	CC	CC	CC	CC	CC	CC	CC	CC	CT	CC	CC	CC	CC	NN	CC	CC	CC	CC	CC	CT	CC	CC	CC	CC	CC	CC	CC	CC
rs16986443	A/G	23059939	AA	AA	AA	AA	AA	AA	AA	AA	AA	AA	AA	AA	AA	AA	AA	AA	AA	AA	AA	AA	AA	AA	AA	AA	AA	AA	AA	AA	AA	AA	AA	AA	AA	AA	AA	AA	AA	AA	AA	AA	AA	AA	AA	AA	AA	AA	AA
rs5760351	C/T	23060587	CT	TT	CT	TT	CT	CC	CT	TT	CT	TT	TT	CC	CT	CT	CT	TT	TT	CT	CT	TT	CT	CC	CC	CT	CC	TT	CT	CT	TT	CT	TT	TT	TT	CT	CT	CC	CT	CC	CT	TT	CT	TT	CT	CT	CT	TT	CT
rs5760352	C/T	23061070	CC	CC	CC	CC	CC	CC	CC	CC	CC	CC	CC	CC	CC	CC	CC	CC	CC	CC	CC	CC	CC	CC	CC	CC	CC	CC	CC	CC	CC	CC	CC	CC	CC	CC	CC	CC	CC	CC	CC	CC	CC	CC	CC	CC	CC	CC	CC
rs6004134	C/T	23061206	CC	CC	CC	CC	CC	CC	CC	CC	CC	CC	CC	CC	CC	CC	CC	CC	CC	CC	CC	CC	CC	CC	CC	CC	CC	CC	CC	CC	CC	CC	CC	CC	CC	CC	CC	CC	CC	CC	CC	CC	CC	CC	CC	CC	CC	CC	CC
rs6004135	A/G	23061505	GG	GG	GG	GG	GG	GG	GG	GG	GG	GG	GG	GG	GG	GG	GG	GG	GG	GG	GG	GG	GG	GG	GG	GG	GG	GG	GG	GG	GG	GG	GG	GG	GG	GG	GG	GG	GG	GG	GG	GG	GG	GG	GG	GG	GG	GG	GG
rs4822485	A/G	23062045	AG	AG	AA	AG	AA	AA	AG	AG	AA	AA	AG	AA	AA	AA	AA	AA	AG	AA	AG	AG	AG	AA	AA	AG	AA	AG	AG	AA	AA	AG	GG	AG	AA	AA	AG	AA	AG	AA	AA	AG	AA	GG	AA	AG	AG	AG	AG
rs6004137	A/C	23062185	CC	CC	CC	CC	CC	CC	CC	CC	CC	CC	CC	CC	CC	CC	CC	CC	CC	CC	CC	CC	CC	CC	CC	CC	CC	CC	CC	CC	CC	CC	CC	CC	CC	CC	CC	CC	CC	CC	CC	CC	CC	CC	CC	CC	CC	CC	CC
rs5751849	G/T	23062460	TT	TT	TT	TT	TT	TT	TT	TT	TT	TT	TT	TT	TT	TT	TT	TT	TT	TT	TT	TT	TT	TT	TT	TT	TT	TT	TT	TT	TT	TT	TT	TT	TT	TT	TT	TT	TT	TT	TT	TT	TT	TT	TT	TT	TT	TT	TT
rs9624460	A/G	23062505	GG	GG	GG	GG	GG	GG	GG	GG	GG	GG	GG	GG	GG	GG	GG	GG	GG	GG	GG	GG	GG	GG	GG	GG	GG	GG	GG	GG	GG	GG	GG	GG	GG	GG	GG	GG	GG	GG	GG	GG	GG	GG	GG	GG	GG	GG	GG
rs8135108	C/T	23063560	CC	CC	CC	CC	CC	CC	CC	CC	CC	CC	CC	CC	CC	CC	CC	CC	CC	CC	CC	CC	CC	CC	CC	CC	CC	NN	CC	CC	CC	CC	CC	CC	CC	CC	CC	CC	CC	CC	CC	CC	CC	CC	CC	CC	CC	CC	CC
rs8140449	A/G	23064737	AA	AA	AA	AA	AA	AA	AA	AA	AA	AA	AA	AA	AA	AA	AA	AA	AA	AA	AA	AA	AA	AA	AA	AA	AA	AA	AA	AA	AA	AA	AA	AA	AA	AA	AA	AA	AA	AA	AA	AA	AA	AA	AA	AA	AA	AA	AA
rs2330781	A/G	23065200	GG	GG	GG	GG	GG	GG	GG	GG	GG	GG	GG	GG	GG	GG	GG	GG	GG	GG	GG	GG	GG	GG	GG	GG	GG	GG	GG	GG	GG	GG	GG	GG	GG	GG	GG	GG	GG	GG	GG	GG	GG	GG	GG	GG	GG	GG	GG
rs9612607	A/G	23066657	GG	GG	GG	GG	GG	GG	GG	GG	GG	GG	GG	GG	GG	GG	GG	GG	GG	GG	GG	GG	GG	GG	GG	GG	GG	GG	GG	GG	GG	GG	GG	GG	GG	GG	GG	GG	GG	GG	GG	GG	GG	GG	GG	NN	GG	GG	GG
rs7290102	A/G	23066945	GG	AG	AG	GG	GG	GG	GG	GG	GG	GG	GG	GG	GG	GG	GG	GG	GG	GG	GG	GG	GG	GG	GG	GG	GG	GG	GG	AG	GG	GG	GG	GG	AG	GG	GG	GG	GG	GG	AG	GG	GG	GG	GG	GG	GG	GG	GG
rs5751850	A/G	23067327	AA	AA	AA	AA	AA	AA	AA	AA	AA	AA	AA	AA	AA	AA	AA	AA	AA	AA	AA	AA	AA	AA	AA	AA	AA	AA	AA	AA	AA	AA	AA	AA	AA	AA	AA	AA	AA	AA	AA	AA	AA	AA	AA	AA	AA	AA	AA
rs8137109	C/T	23067466	CC	CC	CC	CC	CC	CC	CC	CC	CC	CC	CC	CC	CC	CC	CC	CC	CC	CC	CC	CC	CC	CC	CC	CC	CC	CC	CC	CC	CC	CC	CC	CC	CC	CC	CC	CC	CC	CC	CC	CC	CC	CC	CC	NN	CC	CC	CC
rs5760354	C/T	23067974	CC	CC	CC	CC	CC	CC	CC	CC	CC	CC	CC	CC	CC	CC	CC	CC	CC	CC	CC	CC	CC	CC	CC	CC	CC	CC	CC	CC	CC	CC	CC	CC	CC	CC	CC	CC	CC	CC	CC	CC	CC	CC	CC	CC	CC	CC	CC
rs9612608	C/T	23068197	CC	CC	CC	CC	CC	CC	CC	NN	CC	CC	CC	CC	CC	CC	CC	CC	CC	CC	CC	CC	CC	CC	CC	CC	CC	CC	CC	CC	CC	CC	CC	CC	CC	CC	CC	CC	CC	CC	CC	CC	CC	CC	CC	NN	CC	CC	CC
rs7288273	A/T	23068232	AA	AA	AA	AA	AA	AA	AA	AA	AA	AA	AA	AA	AA	AA	AA	AA	AA	AA	AA	AA	AA	AA	AA	AA	AA	AA	AA	AA	AA	AA	AA	AA	AA	AA	AA	AA	AA	AA	AA	AA	AA	AA	AA	AA	AA	AA	AA
rs204703	A/C	23068288	CC	CC	CC	CC	CC	CC	CC	CC	CC	CC	CC	CC	CC	CC	CC	CC	CC	CC	CC	CC	CC	CC	CC	CC	CC	CC	CC	CC	CC	CC	CC	CC	CC	CC	CC	CC	CC	CC	CC	CC	CC	CC	CC	CC	CC	CC	CC
rs13053541	A/C	23069367	AA	AA	AA	AA	AA	AA	AA	AA	AA	AA	AA	AA	AA	AA	AA	AA	AA	AA	AA	AA	AA	AA	AA	AA	AA	AA	AA	AA	AA	NN	AA	AA	AA	NN	AA	AA	AA	AA	AA	AA	AA	AA	AA	AA	NN	AA	NN
rs6004139	C/T	23071260	TT	TT	TT	TT	TT	TT	TT	TT	TT	TT	TT	TT	TT	TT	TT	TT	TT	TT	NN	TT	TT	TT	TT	TT	TT	TT	TT	TT	TT	TT	TT	TT	TT	TT	TT	TT	TT	TT	TT	TT	TT	TT	TT	TT	TT	TT	TT
rs5751851	C/T	23071753	CC	CC	CC	CC	CC	CC	CC	CC	CC	CC	CC	CC	CC	CC	CC	CC	CC	CC	CC	CC	CC	CC	CC	CC	CC	CC	CC	CC	CC	CC	CC	CC	CC	CC	CC	CC	CC	CC	CC	CC	CC	CC	CC	CC	CC	CC	CC
rs17004901	A/G	23071881	AA	AA	AA	AA	AA	AA	AA	AA	AA	AA	AA	AA	AA	AA	AA	AA	AA	AA	AA	AA	AA	AA	AA	AA	AA	AA	AA	AA	AA	AA	AA	AA	AA	AA	AA	AA	AA	AA	AA	AA	AA	AA	AA	NN	AA	AA	AA
rs11090319	C/T	23072294	CT	TT	CT	TT	CT	CC	CT	TT	CT	TT	TT	CC	CT	CT	CT	TT	TT	CT	CT	TT	CT	CC	CC	CT	CC	TT	CT	CT	TT	CT	TT	TT	TT	CT	CT	CC	CT	CC	CT	TT	CT	TT	CT	CT	CT	TT	CT
rs11090320	C/G	23072426	CG	CG	CC	CG	CC	CC	CG	CG	CC	CC	CG	CC	CC	CC	CC	CC	CG	CC	CG	CG	CG	CC	CC	CG	CC	CG	CG	CC	CC	CG	GG	CG	CC	CC	CG	CC	CG	CC	CC	CG	CC	GG	CC	CG	CG	CG	CG
rs7293001	A/G	23072493	GG	AG	AG	GG	GG	GG	GG	GG	GG	GG	GG	GG	GG	GG	GG	GG	GG	GG	GG	GG	GG	GG	GG	GG	GG	GG	GG	AG	GG	GG	GG	GG	AG	GG	GG	GG	GG	GG	AG	GG	GG	GG	GG	GG	GG	GG	GG
rs11912242	A/G	23072850	AA	AA	AA	AA	AA	AA	AA	AA	AA	AA	AA	AA	AA	AA	AA	AA	AA	AA	AA	AA	AA	AA	AA	AA	AA	AA	AA	AA	AA	AA	AA	AA	AA	AA	AA	AA	AA	AA	AA	AA	AA	AA	AA	AA	AA	AA	AA
rs11912244	A/G	23072870	AA	AA	AA	AA	AA	AA	AA	AA	AA	AA	AA	AA	AA	AA	NN	AA	AA	AA	NN	AA	AA	AA	AA	NN	AA	AA	AA	AA	AA	AA	AA	AA	AA	AA	AA	AA	AA	AA	AA	AA	AA	AA	NN	AA	AA	AA	AA
rs9624461	A/G	23073439	GG	NN	GG	GG	GG	GG	GG	GG	GG	GG	GG	NN	GG	GG	GG	GG	GG	GG	GG	GG	GG	GG	GG	GG	GG	GG	GG	GG	GG	GG	GG	GG	GG	GG	GG	GG	GG	GG	GG	GG	GG	GG	GG	GG	GG	GG	GG
rs12158718	A/G	23073545	AA	AA	AA	AA	AA	AA	AA	AA	AA	AA	AA	AA	AA	AA	AA	AA	AA	AA	AA	AA	AA	AA	AA	AA	AA	AA	AA	AA	AA	AA	AA	AA	AA	AA	AA	AA	AA	AA	AA	AA	AA	AA	AA	AA	AA	AA	AA
rs2082733	G/T	23075498	GG	GG	GT	GG	GG	GG	GG	GG	GT	GG	GG	GT	GT	GT	GG	GG	GG	GG	GG	GG	GT	GT	GT	GG	GT	GG	GT	GG	GG	GT	GG	GG	GG	GT	GG	GT	GT	GT	GT	GG	GG	GG	GT	GG	GG	GG	GT
rs2099443	A/C	23075667	AC	AA	AC	AA	AC	CC	AC	AA	AC	AA	AA	CC	AC	AC	AC	AA	AA	AC	AC	AA	AC	CC	CC	AC	CC	AA	AC	AC	AA	AC	AA	AA	AA	AC	AC	CC	AC	CC	AC	AA	AC	AA	AC	AC	AC	AA	AC
rs2330783	G/T	23077031	GG	GT	GT	GG	GG	GG	GG	GG	GG	GG	GG	GG	GG	GG	GG	GG	GG	GG	GG	GG	GG	GG	GG	GG	GG	GG	GG	GT	GG	GG	GG	GG	GT	GG	GG	GG	GG	GG	GT	GG	GG	GG	GG	GG	GG	GG	GG
rs5996693	C/T	23077835	TT	TT	TT	TT	TT	TT	TT	TT	TT	TT	TT	TT	TT	TT	TT	TT	TT	TT	TT	TT	TT	TT	TT	TT	TT	TT	TT	TT	TT	TT	TT	TT	TT	TT	TT	TT	TT	TT	TT	TT	TT	TT	NN	TT	TT	TT	TT
rs2015686	C/T	23077989	TT	TT	TT	TT	TT	TT	TT	TT	TT	TT	TT	TT	TT	TT	TT	TT	TT	TT	TT	TT	TT	TT	TT	TT	TT	TT	TT	TT	TT	TT	TT	TT	TT	TT	TT	TT	TT	TT	TT	TT	TT	TT	TT	TT	TT	TT	TT
rs12160301	G/T	23078430	TT	TT	TT	TT	TT	TT	TT	TT	TT	TT	TT	TT	TT	TT	TT	TT	TT	TT	TT	TT	TT	TT	TT	TT	TT	TT	TT	TT	TT	TT	TT	TT	TT	TT	TT	TT	TT	TT	TT	TT	TT	TT	TT	TT	TT	TT	TT
rs5760357	A/G	23078527	AA	AA	AA	AA	AA	AA	AA	AA	AA	AA	AA	AA	AA	AA	AA	AA	AA	AA	AA	AA	AA	AA	AA	AA	AA	AA	AA	AA	AA	AA	AA	AA	AA	AA	AA	AA	AA	AA	AA	AA	AA	AA	AA	AA	AA	AA	AA
rs4613392	C/T	23079239	CC	CC	CC	CC	CC	CC	CC	CC	CC	CC	CC	CC	CC	CC	CC	CC	CC	CC	CC	CC	CC	CC	CC	CC	CC	CC	CC	CC	CC	CC	CC	CC	CC	CC	CC	CC	CC	CC	CC	CC	CC	CC	CC	CC	CC	CC	CC
rs5760358	A/T	23080273	AT	AT	TT	AT	TT	TT	AT	AT	TT	TT	AT	TT	TT	TT	TT	TT	AT	TT	AT	AT	AT	TT	TT	AT	TT	AT	AT	TT	TT	AT	AA	AT	TT	TT	AT	TT	AT	TT	TT	AT	TT	AA	TT	AT	AT	AT	AT
rs4822487	C/T	23080512	CT	CC	CT	CC	CT	TT	CT	CC	CT	CC	CC	TT	CT	CT	CT	CC	CC	CT	CT	CC	CT	TT	TT	CT	TT	CC	CT	CT	CC	CT	CC	CC	CC	CT	CT	TT	CT	TT	CT	CC	CT	CC	CT	CT	CT	CC	CT
rs7289958	C/G	23080599	CC	CC	CC	CC	CC	CC	CC	CC	CC	CC	CC	CC	CC	CC	CC	CC	CC	CC	CC	CC	CC	CC	CC	CC	CC	CC	CC	CC	CC	CC	CC	CC	CC	CC	CC	CC	CC	CC	CC	CC	CC	CC	CC	CC	CC	CC	CC
rs5760359	C/T	23082835	TT	TT	TT	TT	TT	TT	TT	TT	TT	TT	TT	TT	TT	TT	TT	TT	TT	TT	TT	TT	TT	TT	TT	TT	TT	TT	TT	TT	TT	TT	TT	TT	TT	TT	TT	TT	TT	TT	TT	TT	TT	TT	TT	TT	TT	TT	TT
rs9612611	A/C	23082902	CC	CC	CC	CC	CC	CC	CC	CC	CC	CC	CC	CC	CC	CC	CC	CC	CC	CC	CC	CC	CC	CC	CC	CC	CC	CC	CC	CC	CC	CC	CC	CC	CC	CC	CC	CC	CC	CC	CC	CC	CC	CC	CC	CC	CC	CC	CC
rs6004140	A/G	23082918	AA	AA	AA	AA	AA	AA	AA	AA	AA	AA	AA	AA	AA	AA	AA	AA	AA	AA	AA	AA	AA	AA	AA	AA	AA	AA	AA	AA	AA	AA	AA	AA	AA	AA	AA	AA	AA	AA	AA	AA	AA	AA	AA	AA	AA	AA	AA
rs11090321	A/G	23083772	AA	AA	AA	AA	AA	AA	AA	AA	AA	AA	AA	AA	AA	AA	AA	AA	AA	AA	AA	AA	AA	AA	AA	AA	AA	AA	AA	AA	AA	AA	AA	AA	AA	AA	AA	AA	AA	AA	AA	AA	AA	AA	AA	AA	AA	AA	AA
rs6004141	C/T	23083867	TT	TT	TT	TT	TT	TT	TT	TT	TT	TT	TT	TT	TT	TT	TT	TT	TT	TT	TT	TT	TT	TT	TT	TT	TT	TT	TT	TT	TT	TT	TT	TT	TT	TT	TT	TT	TT	TT	TT	TT	TT	TT	TT	TT	TT	TT	TT
rs5760361	A/C	23084634	AA	AA	AA	AA	AA	AA	AA	AA	AA	AA	AA	AA	AA	AA	AA	AA	AA	AA	AA	AA	AA	AA	AA	AA	AA	AA	AC	AA	AA	AA	AA	AA	AA	AA	AA	AA	AA	AA	AA	AA	AA	AA	AA	AA	AA	AA	AA
rs5760362	C/T	23084791	TT	TT	TT	TT	TT	TT	TT	TT	TT	TT	TT	TT	TT	TT	TT	TT	TT	TT	TT	TT	TT	TT	TT	TT	TT	TT	TT	TT	TT	TT	TT	TT	TT	TT	TT	TT	TT	TT	TT	TT	TT	TT	TT	TT	TT	TT	TT
rs5760363	A/G	23084911	AA	AG	AG	AA	AA	AA	AA	AA	AA	AA	AA	AA	AA	AA	AA	AA	AA	AA	AA	AA	AA	AA	AA	AA	AA	AA	AA	AG	AA	AA	AA	AA	AG	AA	AA	AA	AA	AA	AG	AA	AA	AA	AA	AA	AA	AA	AA
rs5760364	G/T	23085025	GG	GT	GT	GG	GG	GG	GG	GG	GG	GG	GG	GG	GG	GG	GG	GG	GG	GG	GG	GG	GG	GG	GG	GG	GG	GG	GG	GT	GG	GG	GG	GG	GT	GG	GG	GG	GG	GG	GT	GG	GG	GG	GG	GG	GG	GG	GG
rs5760365	A/T	23085092	TT	TT	TT	TT	TT	TT	TT	TT	TT	TT	TT	TT	TT	TT	TT	TT	TT	TT	TT	TT	TT	TT	TT	TT	TT	TT	TT	TT	TT	TT	TT	TT	TT	TT	TT	TT	TT	TT	TT	TT	TT	TT	TT	TT	TT	TT	TT
rs9624463	A/C	23085936	CC	CC	CC	CC	CC	CC	CC	CC	CC	CC	CC	CC	CC	CC	CC	CC	CC	CC	CC	CC	CC	CC	CC	CC	CC	CC	CC	CC	CC	CC	CC	CC	CC	CC	CC	CC	CC	CC	CC	CC	CC	CC	CC	CC	CC	CC	CC
rs9608277	C/T	23086865	CT	CT	CC	CT	CC	CC	CT	CT	CC	CC	CT	CC	CC	CC	CC	CC	CT	CC	CT	CT	CT	CC	CC	CT	CC	CT	CT	CC	CC	CT	TT	CT	CC	CC	CT	CC	CT	CC	CC	CT	CC	TT	CC	CT	CT	CT	CT
rs9612614	A/G	23088046	GG	GG	GG	GG	GG	GG	GG	GG	GG	GG	GG	GG	GG	GG	GG	GG	GG	GG	GG	GG	GG	GG	GG	GG	GG	GG	GG	GG	GG	GG	GG	GG	GG	GG	GG	GG	GG	GG	GG	GG	GG	GG	GG	GG	GG	GG	GG
rs17004905	G/T	23088832	GG	GG	GG	GG	GG	GG	GG	GG	GG	GG	GG	GG	GG	GG	GG	GG	GG	GG	GG	GG	GG	GG	GG	GG	GG	GG	GG	GG	GG	GG	GG	GG	GG	GG	GG	GG	GG	GG	GG	GG	GG	GG	GG	GG	GG	GG	GG
rs8137515	G/T	23090101	TT	GT	GT	TT	TT	TT	TT	TT	TT	TT	TT	TT	TT	TT	TT	TT	TT	TT	TT	TT	TT	TT	TT	TT	TT	TT	TT	GT	TT	TT	TT	TT	GT	TT	TT	TT	TT	TT	GT	TT	TT	TT	TT	TT	TT	TT	TT
rs8137517	C/T	23090102	TT	CT	CT	TT	TT	TT	TT	TT	TT	TT	TT	TT	TT	TT	TT	TT	TT	TT	TT	TT	TT	TT	TT	TT	TT	TT	TT	CT	TT	TT	TT	TT	CT	TT	TT	TT	TT	TT	CT	TT	TT	TT	TT	TT	TT	TT	TT
rs11704759	C/T	23091444	TT	TT	TT	TT	TT	TT	TT	TT	TT	TT	TT	TT	TT	TT	TT	TT	TT	TT	TT	TT	TT	TT	TT	TT	TT	TT	TT	TT	TT	TT	TT	TT	TT	TT	TT	TT	TT	TT	TT	TT	TT	TT	TT	TT	TT	TT	TT
rs204718	A/G	23091467	AA	AA	AA	AA	AA	AA	AA	AA	AA	AA	AA	AA	AA	AA	AA	AA	AA	AA	AA	AA	AA	AA	AA	AA	AA	AA	AA	AA	AA	AA	AA	AA	AA	AA	AA	AA	AA	AA	AA	AA	AA	AA	AA	AA	AA	AA	AA
rs7287660	A/T	23091779	TT	TT	TT	TT	TT	TT	TT	TT	TT	TT	TT	TT	TT	TT	TT	TT	TT	TT	TT	TT	TT	TT	TT	TT	TT	TT	TT	TT	TT	TT	TT	TT	TT	TT	TT	TT	TT	TT	TT	TT	TT	TT	TT	TT	TT	TT	TT
rs5760367	C/G	23091853	CC	CG	CG	CC	CC	CC	CC	CC	CC	CC	CC	CC	CC	CC	CC	CC	CC	CC	CC	CC	CC	CC	CC	CC	CC	CC	CC	CG	CC	CC	CC	CC	CG	CC	CC	CC	CC	CC	CG	CC	CC	CC	CC	CC	CC	CC	CC
rs9612615	C/T	23095175	CC	CC	CC	CC	CC	CC	CC	CC	CC	CC	CC	CC	CC	CC	CC	CC	CC	CC	CC	CC	CC	CC	CC	CC	CC	CC	CC	CC	CC	CC	CC	CC	CC	CC	CC	CC	CC	CC	CC	CC	CC	CC	CC	CC	CC	CC	CC
rs2196263	A/G	23096986	AG	AA	AG	AA	AG	GG	AG	AA	AG	AA	AA	GG	AG	AG	AG	AA	AA	AG	AG	AA	AG	GG	GG	AG	GG	AA	AG	AG	AA	AG	AA	AA	AA	AG	AG	GG	AG	GG	AG	AA	AG	AA	AG	AG	AG	AA	AG
rs11703914	G/T	23097602	TT	TT	TT	GT	GT	TT	TT	GT	GT	GG	GT	TT	GT	GT	GT	GG	GT	GT	TT	GT	TT	TT	TT	TT	TT	GT	TT	TT	GG	TT	TT	GT	GT	GT	TT	TT	TT	TT	TT	GT	GT	TT	GT	TT	TT	GT	TT
rs5751856	C/T	23104907	CT	CT	CC	TT	CT	CC	CT	TT	CT	TT	TT	CC	CT	CT	CT	TT	TT	CT	CT	TT	CT	CC	CC	CT	CC	TT	CT	CC	TT	CT	TT	TT	CT	CT	CT	CC	CT	CC	CC	TT	CT	TT	CT	CT	CT	TT	CT
rs5760381	C/T	23104955	CC	CC	CC	CC	CC	CC	CC	CC	CC	CC	CC	CC	CC	CC	CC	CC	CC	CC	CC	CC	CC	CC	CC	CC	CC	CC	CC	CC	CC	CC	CC	CC	CC	CC	CC	CC	CC	CC	CC	CC	CC	CC	CC	CC	CC	CC	CC
rs5760382	A/G	23105644	AG	AG	AA	GG	AG	AA	AG	GG	AG	GG	GG	AA	AG	AG	AG	GG	GG	AG	AG	GG	AG	AA	AA	AG	AA	GG	AG	AA	GG	AG	GG	GG	AG	AG	AG	AA	AG	AA	AA	GG	AG	GG	AG	AG	AG	GG	AG
rs12163470	C/G	23105940	CC	CC	CC	CC	CC	CC	CC	CC	CC	CC	CC	CC	CC	CC	CC	CC	CC	CC	CC	CC	CC	CC	CC	CC	CC	CC	CC	CC	CC	CC	CC	CC	CC	CC	CC	CC	CC	CC	CC	CC	CC	CC	CC	CC	CC	CC	CC
rs204719	A/T	23107234	TT	TT	TT	TT	NN	TT	TT	TT	TT	TT	TT	TT	TT	TT	TT	TT	TT	TT	TT	TT	TT	TT	TT	TT	TT	TT	TT	TT	TT	TT	TT	TT	TT	TT	TT	TT	TT	TT	TT	TT	TT	TT	TT	TT	TT	TT	TT
rs5760386	A/G	23109953	GG	GG	GG	GG	NN	GG	GG	GG	GG	GG	GG	GG	GG	GG	GG	GG	GG	GG	GG	GG	GG	GG	GG	GG	GG	GG	GG	GG	GG	GG	GG	GG	GG	GG	GG	NN	GG	GG	GG	GG	GG	GG	GG	GG	GG	GG	GG
rs5760387	C/T	23111680	CT	CC	CT	CC	CT	TT	CT	CC	CT	CC	CC	TT	CT	CT	CT	CC	CC	CT	CT	CC	CT	TT	TT	CT	TT	CC	CT	CT	CC	CT	CC	CC	CC	CT	CT	TT	CT	TT	CT	CC	CT	CC	CT	CT	CT	CC	CT
rs3890551	C/G	23116798	CG	CG	CC	CG	CC	CC	CG	CG	CC	CC	CG	CC	CC	CC	CC	CC	CG	CC	CG	CG	CG	CC	CC	CG	CC	CG	CG	CC	CC	CG	GG	CG	CC	CC	CG	CC	CG	CC	CC	CG	CC	GG	CC	CG	CG	CG	CG
rs6004146	C/T	23119632	CC	CC	CT	CC	CC	CC	CC	CC	CC	CC	CC	CC	CC	CC	CC	CC	CC	CC	CC	CC	CT	CC	CC	CC	CC	CC	CC	CC	CC	CC	CC	CC	CC	CC	CC	CC	CC	CT	CC	CC	CC	CC	CC	CC	CC	CC	CC
rs5751858	C/G	23120533	GG	GG	GG	GG	GG	GG	GG	GG	GG	GG	GG	GG	GG	GG	GG	GG	GG	GG	GG	GG	GG	GG	GG	GG	GG	GG	GG	GG	GG	GG	GG	GG	GG	GG	GG	GG	GG	GG	GG	GG	GG	GG	GG	GG	GG	GG	GG
rs1207788	A/G	23122766	GG	GG	GG	GG	GG	GG	GG	GG	GG	GG	GG	GG	GG	GG	GG	GG	GG	GG	GG	GG	GG	GG	GG	GG	GG	GG	GG	GG	GG	GG	GG	GG	GG	GG	GG	GG	GG	GG	GG	GG	GG	GG	GG	GG	GG	GG	GG
rs17004911	C/G	23123239	CC	CG	CG	CC	CC	CC	CC	CC	CC	CC	CC	CC	CC	CC	CC	CC	CC	CC	CC	CC	CC	CC	CC	CC	CC	CC	CC	CG	CC	CC	CC	CC	CG	CC	CC	CC	CC	CC	CG	CC	CC	CC	CC	CC	CC	CC	CC
rs5760392	A/G	23123612	AA	AA	AA	AA	AA	AA	AA	AA	AA	AA	AA	AA	AA	AA	AA	AA	AA	AA	AA	AA	AA	AA	AA	AA	AA	AA	AA	AA	AA	AA	AA	AA	AA	AA	AA	AA	AA	AA	AA	AA	AA	AA	AA	AA	AA	AA	AA
rs1347387	A/G	23123716	AG	AG	AA	AG	AA	AA	AG	AG	AA	AA	AG	AA	AA	AA	AA	AA	AG	AA	AG	AG	AG	AA	AA	AG	AA	AG	AG	AA	AA	AG	GG	AG	AA	AA	AG	AA	AG	AA	AA	AG	AA	GG	AA	AG	AG	AG	AG
rs17004912	A/T	23123793	TT	AT	NN	TT	TT	TT	TT	TT	TT	TT	TT	TT	TT	TT	TT	TT	TT	TT	TT	TT	TT	TT	TT	TT	TT	TT	TT	NN	TT	TT	TT	TT	AT	TT	TT	TT	TT	TT	AT	TT	TT	TT	TT	TT	TT	TT	TT
rs17004913	C/G	23123892	GG	CG	CG	GG	GG	GG	GG	GG	GG	GG	GG	GG	GG	GG	GG	GG	GG	GG	GG	GG	GG	GG	GG	GG	GG	GG	GG	CG	GG	GG	GG	GG	CG	GG	GG	GG	GG	GG	CG	GG	GG	GG	GG	GG	GG	GG	GG
rs8136374	A/G	23125566	AA	AA	AA	AA	AA	AA	AA	AA	AA	AA	AA	AA	AA	AA	AA	AA	NN	AA	AA	AA	AA	AA	AA	AA	AA	AA	AA	AA	AA	AA	AA	AA	AA	AA	AA	AA	AA	AA	AA	AA	AA	AA	AA	AA	AA	AA	AA
rs8135076	A/G	23125670	GG	GG	GG	GG	GG	GG	GG	GG	GG	GG	GG	GG	GG	GG	GG	GG	GG	GG	GG	GG	GG	GG	GG	GG	GG	GG	GG	GG	GG	GG	GG	GG	GG	GG	GG	GG	GG	GG	GG	GG	GG	GG	GG	GG	GG	GG	GG
rs8136171	C/T	23125822	CC	CC	CC	CC	CC	CC	CC	CC	CC	CC	CC	CC	CC	CC	CC	CC	CC	CC	CC	CC	CC	CC	CC	CC	CC	CC	CC	CC	CC	CC	CC	CC	CC	CC	CC	CC	CC	CC	CC	CC	CC	CC	CC	CC	CC	CC	CC
rs17004914	C/T	23125914	CC	CT	CT	CC	CC	CC	CC	CC	CC	CC	CC	CC	CC	NN	CC	CC	CC	CC	CC	CC	CC	CC	CC	CC	CC	CC	CC	CT	CC	CC	CC	CC	CT	CC	CC	CC	CC	CC	CT	CC	CC	CC	CC	CC	CC	CC	CC
rs8135630	A/G	23126101	GG	GG	GG	GG	GG	GG	GG	GG	GG	GG	GG	GG	GG	GG	GG	GG	GG	GG	GG	GG	GG	GG	GG	GG	GG	GG	GG	GG	GG	GG	GG	GG	GG	GG	GG	GG	GG	GG	GG	GG	GG	GG	GG	GG	GG	GG	GG
rs12168583	G/T	23126112	GG	GG	GG	GG	GG	GG	GG	GG	GG	GG	GG	GG	GG	GG	GG	GG	GG	GG	GG	GG	GG	GG	GG	GG	GG	GG	GG	GG	GG	GG	GG	GG	GG	GG	GG	GG	GG	GG	GG	GG	GG	GG	GG	GG	GG	GG	GG
rs8140713	C/T	23126182	TT	TT	TT	TT	TT	TT	TT	TT	TT	TT	TT	TT	TT	TT	TT	TT	TT	TT	TT	TT	TT	TT	TT	TT	TT	TT	TT	TT	TT	TT	TT	TT	TT	TT	TT	TT	TT	TT	TT	TT	TT	TT	TT	TT	TT	TT	TT
rs4820586	A/G	23126290	AG	AA	AG	AA	AG	GG	AG	AA	AG	AA	AA	GG	AG	AG	AG	AA	AA	AG	AG	AA	AG	GG	GG	AG	GG	AA	AG	AG	AA	AG	AA	AA	AA	AG	AG	GG	AG	GG	AG	AA	AG	AA	AG	AG	AG	AA	AG
rs9637318	A/C	23126873	CC	CC	CC	CC	CC	CC	CC	CC	CC	CC	CC	CC	CC	CC	CC	CC	CC	CC	CC	CC	CC	CC	CC	CC	CC	CC	CC	CC	CC	CC	CC	CC	CC	CC	CC	CC	CC	CC	CC	CC	CC	CC	CC	CC	CC	CC	CC
rs9637319	C/T	23126917	CC	NN	CC	CC	NN	CC	CC	NN	CC	CC	NN	CC	CC	NN	CC	CC	CC	CC	CC	CC	CC	CC	CC	CC	CC	CC	CC	CC	CC	CC	CC	CC	CC	CC	CC	CC	CC	CC	CC	CC	CC	CC	CC	CC	CC	CC	CC
rs8136978	A/G	23129486	GG	GG	GG	GG	GG	GG	GG	GG	GG	GG	GG	GG	GG	GG	GG	GG	GG	GG	GG	GG	GG	GG	GG	GG	GG	GG	GG	GG	GG	GG	GG	GG	GG	GG	GG	GG	GG	GG	GG	GG	GG	GG	GG	GG	GG	GG	GG
rs8138843	A/G	23129757	AA	AA	AA	AA	AA	AA	AA	AA	AA	AA	AA	AA	AA	AA	AA	AA	AA	AA	AA	AA	AA	AA	AA	AA	AA	AA	AA	AA	AA	AA	AA	AA	AA	AA	AA	AA	AA	AA	AA	AA	AA	AA	AA	AA	AA	AA	AA
rs8142330	C/T	23129796	TT	TT	TT	TT	TT	TT	TT	TT	TT	TT	TT	TT	TT	TT	TT	TT	TT	TT	TT	TT	TT	TT	TT	TT	TT	TT	TT	TT	TT	TT	TT	TT	TT	TT	TT	TT	TT	TT	TT	TT	TT	TT	TT	TT	TT	TT	TT
rs8138501	A/C	23129871	CC	CC	CC	CC	CC	CC	CC	CC	CC	CC	CC	CC	CC	CC	CC	CC	CC	CC	CC	CC	CC	CC	CC	CC	CC	CC	CC	CC	CC	CC	CC	CC	CC	CC	CC	CC	CC	CC	CC	CC	CC	CC	CC	CC	CC	CC	CC
rs5751861	A/G	23130272	GG	GG	GG	GG	GG	GG	GG	GG	GG	GG	GG	GG	GG	GG	GG	GG	GG	GG	GG	GG	GG	GG	GG	GG	GG	GG	GG	GG	GG	GG	GG	GG	GG	GG	GG	GG	GG	GG	GG	GG	GG	GG	GG	GG	GG	GG	GG
rs12158867	A/G	23130475	GG	GG	GG	GG	GG	GG	GG	GG	GG	GG	GG	GG	GG	GG	GG	GG	GG	GG	GG	GG	GG	GG	GG	GG	GG	GG	GG	GG	GG	GG	GG	GG	GG	GG	GG	GG	GG	GG	GG	GG	GG	GG	GG	GG	GG	GG	GG
rs934530	A/T	23131051	AA	AA	AA	AA	AA	AA	AA	AA	AA	AA	AA	AA	AA	AA	AA	AA	AA	AA	AA	AA	AA	AA	AA	AA	AA	AA	AA	AA	AA	AA	AA	AA	AA	AA	AA	AA	AA	AA	AA	AA	AA	AA	AA	AA	AA	AA	AA
rs5751862	A/G	23132564	AG	AG	GG	AA	AG	GG	AG	AA	AG	AA	AA	GG	AG	AG	AG	AA	AA	AG	AG	AA	AG	GG	GG	AG	GG	AA	AG	GG	AA	AG	AA	AA	AG	AG	AG	GG	AG	GG	GG	AA	AG	AA	AG	AG	AG	AA	AG
rs9608282	G/T	23134081	GT	GG	GG	GG	GT	GT	GT	GG	GG	GG	GG	GG	GG	GG	GT	GG	GG	GG	GG	GG	GG	GG	GG	GT	GT	GG	GG	GT	GG	GG	GG	GG	GG	GG	GT	GT	GG	GT	GG	GG	GG	GG	GG	GG	GG	GG	GG
rs5760397	G/T	23135922	GG	GG	GG	GG	GG	GG	GG	GG	GG	GG	GG	GG	GG	GG	GG	GG	GG	GG	NN	GG	GG	NN	GG	GG	GG	GG	GG	GG	GG	GG	NN	GG	GG	GG	GG	GG	GG	NN	GG	GG	GG	GG	GG	GG	GG	GG	GG
rs12330106	G/T	23136042	GG	NN	GG	GG	GG	GG	GG	GG	GG	GG	GG	GG	GG	GG	GG	GG	GG	GG	GG	GG	GG	GG	GG	GG	GG	GG	GG	GG	GG	GG	GG	GG	GG	GG	GG	GG	GG	GG	GG	GG	GG	GG	GG	GG	GG	GG	GG
rs1003774	G/T	23136804	GT	TT	GT	TT	GT	GG	GT	TT	GT	TT	TT	GG	GT	GT	GT	TT	TT	GT	GT	TT	GT	GG	GG	GT	GG	TT	GT	GT	TT	GT	TT	TT	TT	GT	GT	GG	GT	GG	GT	TT	GT	TT	GT	GT	GT	TT	GT
rs4822488	G/T	23137343	GT	GT	GG	GT	GG	GG	GT	NN	GG	GG	GT	GG	GG	GG	GG	GG	NN	GG	GT	GT	GT	GG	GG	NN	GG	NN	GT	GG	GG	NN	NN	GT	GG	GG	GT	GG	NN	GG	GG	GT	GG	TT	NN	GT	GT	GT	GT
rs743363	C/T	23138435	CT	CT	CC	TT	CT	CC	CT	TT	CT	TT	TT	CC	CT	CT	CT	TT	TT	CT	CT	TT	CT	CC	CC	CT	CC	TT	CT	CC	TT	CT	TT	TT	CT	CT	CT	CC	CT	CC	CC	TT	CT	TT	CT	CT	CT	TT	CT
rs5760401	A/G	23138993	AG	AA	AG	AA	AG	GG	AG	AA	AG	AA	AA	GG	AG	AG	AG	AA	AA	AG	AG	AA	AG	GG	GG	AG	GG	AA	AG	AG	AA	AG	AA	AA	AA	AG	AG	GG	AG	GG	AG	AA	AG	AA	AG	AG	AG	AA	AG
rs5760402	C/T	23139131	CC	CC	CC	CC	CC	CC	CC	CC	CC	CC	CC	CC	CC	CC	CC	CC	CC	CC	CC	CC	CC	CC	CC	CC	CC	CC	CC	CC	CC	CC	CC	CC	CC	CC	CC	CC	CC	CC	CC	CC	CC	CC	CC	CC	CC	CC	CC
rs5760403	C/T	23139372	CC	CC	CC	CC	CC	CC	CC	CC	CC	CC	CC	CC	CC	CC	CC	CC	CC	CC	CC	CC	CC	CC	CC	CC	CC	CC	CC	CC	CC	CC	CC	CC	CC	CC	CC	CC	CC	CC	CC	CC	CC	CC	CC	CC	CC	CC	CC
rs12160509	A/G	23139402	AA	AA	AA	AA	AA	AA	AA	AA	AA	AA	AA	AA	AA	AA	AA	AA	AA	AA	AA	AA	AA	AA	AA	AA	AA	AA	AA	AA	AA	AA	AA	AA	AA	AA	AA	AA	AA	AA	AA	AA	AA	AA	AA	AA	AA	AA	AA
rs3747114	A/G	23141667	AG	AA	AG	AA	AG	GG	AG	AA	AG	AA	AA	GG	AG	AG	AG	AA	AA	AG	AG	AA	AG	GG	GG	AG	GG	AA	AG	AG	AA	AG	AA	AA	AA	AG	AG	GG	AG	GG	AG	AA	AG	AA	AG	AG	AG	AA	AG
rs3747115	C/T	23142377	CT	CC	CT	CC	CT	TT	CT	CC	CT	CC	CC	TT	CT	CT	CT	CC	CC	CT	CT	CC	CT	TT	TT	CT	TT	CC	CT	CT	CC	CT	CC	CC	CC	CT	CT	TT	CT	TT	CT	CC	CT	CC	CT	CT	CT	CC	CT
rs7678	G/T	23143165	GG	GT	GT	GG	GG	GG	GG	GG	GG	GG	GG	GG	GG	GG	GG	GG	GG	GG	GG	GG	GG	GG	GG	GG	GG	GG	GG	GT	GG	GG	GG	GG	GT	GG	GG	GG	GG	GG	GT	GG	GG	GG	GG	GG	GG	GG	GG
rs1057685	A/G	23143574	GG	GG	GG	GG	GG	GG	GG	GG	GG	GG	GG	GG	GG	GG	GG	GG	GG	GG	GG	GG	GG	GG	GG	GG	GG	GG	GG	GG	GG	GG	GG	GG	GG	GG	GG	GG	GG	GG	GG	GG	GG	GG	GG	GG	GG	GG	GG
rs5760410	A/G	23145406	AG	AG	GG	AA	AG	GG	AG	AA	AG	AA	AA	GG	AG	AG	AG	AA	AA	AG	AG	AA	AG	NN	GG	AG	GG	AA	AG	AG	AA	AA	AA	AA	AA	AG	AG	GG	AG	GG	AG	AA	AG	AA	AG	AG	AG	AA	AG
rs12172469	G/T	23145518	GG	GG	GG	GG	GG	GG	GG	GG	GG	GG	GG	GG	GG	GG	GG	GG	GG	GG	GG	GG	GG	GG	GG	GG	GG	GG	GG	GG	GG	GG	GG	GG	GG	GG	GG	GG	GG	GG	GG	GG	GG	GG	GG	GG	GG	GG	GG
rs12484115	A/G	23152446	GG	GG	GG	GG	GG	GG	GG	GG	GG	GG	GG	GG	GG	GG	GG	GG	GG	GG	GG	GG	GG	GG	GG	GG	GG	GG	GG	GG	GG	GG	GG	GG	GG	GG	GG	GG	GG	GG	GG	GG	GG	GG	GG	GG	GG	GG	GG
rs7285057	C/T	23152663	TT	TT	TT	TT	TT	CT	TT	TT	TT	TT	TT	CT	TT	TT	TT	TT	TT	NN	TT	TT	TT	CT	CT	TT	TT	TT	NN	TT	TT	TT	TT	TT	TT	TT	TT	TT	TT	TT	TT	TT	CT	NN	TT	TT	TT	TT	TT
rs5760413	A/G	23153325	GG	GG	GG	GG	GG	GG	GG	GG	GG	GG	GG	GG	GG	GG	GG	GG	GG	GG	GG	GG	GG	GG	GG	GG	GG	GG	GG	GG	GG	GG	GG	GG	GG	GG	GG	GG	GG	GG	GG	GG	GG	GG	GG	GG	GG	GG	GG
rs6004154	C/T	23154510	TT	TT	TT	TT	TT	TT	TT	TT	TT	TT	TT	TT	TT	TT	TT	TT	TT	TT	TT	TT	TT	TT	TT	TT	TT	TT	TT	TT	TT	TT	TT	TT	TT	TT	TT	TT	TT	TT	TT	TT	TT	TT	TT	TT	TT	TT	TT
rs2298382	A/G	23155148	AA	AA	AA	AA	AA	AA	AA	AA	AA	AA	AA	AA	AA	AA	AA	AA	AA	AA	AA	AA	AA	AA	AA	AA	AA	AA	AA	AA	AA	AA	AA	AA	AA	AA	AA	AA	AA	AA	AA	AA	AA	AA	AA	AA	AA	AA	AA
rs2298383	C/T	23155511	CT	CT	CC	TT	CT	CT	CT	TT	CT	CT	CT	CT	CT	CT	CT	TT	TT	CT	CT	TT	CT	CT	CT	CT	CC	TT	CT	CC	TT	CT	TT	CT	CT	CT	CT	CC	CT	CC	CC	TT	TT	TT	CT	CT	TT	NN	CT
rs3761421	A/G	23156391	GG	GG	GG	GG	GG	GG	GG	GG	GG	GG	GG	GG	GG	GG	GG	GG	GG	GG	GG	GG	GG	GG	GG	GG	GG	GG	GG	GG	GG	GG	GG	GG	GG	GG	GG	GG	GG	GG	GG	GG	GG	GG	GG	GG	GG	GG	GG
rs3761422	C/T	23156672	CT	CC	CT	CC	CT	CT	CT	CC	CT	CC	CC	CT	CT	CT	CT	CC	CC	CT	CT	CC	CT	CT	CT	CT	TT	CC	CT	CT	CC	CT	CC	CT	CC	CT	CT	TT	CT	TT	CT	CC	CC	CC	CT	CT	CC	CC	CT
rs8142326	C/T	23156781	CC	CC	CC	CC	NN	CC	CT	CC	CC	CC	CT	CC	CC	CC	CC	CC	NN	CC	CC	CC	NN	CC	CC	NN	CC	CC	CC	CC	CC	CC	NN	CC	CC	CC	CT	CC	CT	CC	CC	CC	CC	CC	CC	CT	CC	CC	CC
rs3761423	A/G	23156863	GG	GG	GG	GG	GG	GG	GG	GG	GG	GG	GG	GG	GG	GG	GG	GG	GG	GG	GG	GG	GG	GG	GG	GG	GG	GG	GG	GG	GG	GG	GG	GG	GG	GG	GG	GG	GG	GG	GG	GG	GG	GG	GG	GG	GG	GG	GG
rs8141793	A/G	23157079	GG	GG	GG	GG	GG	GG	AG	GG	GG	GG	AG	GG	GG	GG	GG	GG	GG	GG	GG	GG	AG	GG	GG	AG	GG	GG	GG	GG	GG	GG	AG	GG	NN	GG	AG	GG	AG	GG	GG	GG	GG	GG	GG	AG	GG	GG	GG
rs7287959	C/T	23157522	CC	CC	CC	CC	CC	CC	CC	CC	CC	CC	CC	CT	CC	CC	CC	CC	CC	CC	CC	CC	CC	CC	CC	CC	CC	CC	CC	CC	CC	CC	CC	CC	CC	CC	CC	CC	CC	CC	CC	CC	CC	NN	CC	CC	CC	CC	CC
rs3810617	A/G	23158548	GG	GG	GG	GG	GG	GG	GG	GG	GG	GG	GG	GG	GG	GG	GG	GG	GG	GG	GG	GG	GG	GG	GG	GG	GG	GG	GG	GG	GG	GG	GG	GG	GG	GG	GG	GG	GG	GG	GG	GG	GG	GG	GG	GG	GG	GG	GG
rs13306115	A/G	23159405	GG	GG	GG	GG	GG	GG	GG	GG	GG	GG	GG	GG	GG	GG	GG	GG	GG	GG	NN	GG	GG	GG	GG	GG	GG	GG	GG	GG	GG	GG	GG	GG	GG	GG	GG	GG	GG	GG	GG	GG	GG	NN	GG	GG	GG	GG	GG
rs4530	C/T	23159521	CC	CC	CC	CC	CC	CC	CC	CC	CC	CC	CC	CC	CC	CC	CC	CC	CC	CC	CC	CC	CC	CC	CC	CC	CC	CC	CC	CC	CC	CC	CC	CC	CC	CC	CC	CC	CC	CC	CC	CC	CC	CC	CC	CC	CC	CC	CC
rs13306116	A/G	23159768	GG	GG	GG	GG	GG	GG	GG	GG	GG	GG	GG	GG	GG	GG	GG	GG	GG	GG	GG	GG	GG	NN	GG	GG	GG	GG	GG	GG	GG	GG	GG	GG	GG	GG	GG	GG	GG	GG	GG	GG	GG	GG	GG	GG	GG	GG	GG
rs5751873	A/G	23160084	AA	AA	AA	AA	AA	AA	AA	AA	AA	AA	AA	AA	AA	AA	AA	AA	AA	AA	AA	AA	AA	AA	AA	AA	AA	AA	AA	AA	AA	AA	AA	AA	AA	AA	AA	AA	AA	AA	AA	AA	AA	AA	AA	AA	AA	AA	AA
rs5996697	A/T	23162378	AA	AA	AA	AA	AA	AA	AA	AA	AA	AA	AA	AA	AA	AA	AA	AA	AA	AA	AA	AA	AA	AA	AA	AA	AA	AA	AA	AA	AA	AA	AA	AA	AA	AA	AA	AA	AA	AA	AA	AA	AA	AA	AA	AA	AA	AA	AA
rs17004919	A/G	23162547	AA	AG	AG	AA	AA	AA	AA	AA	AA	AA	AA	AA	AA	AA	AA	AA	AA	AA	AA	AA	AA	AA	AA	AA	AA	AA	AA	AG	AA	AA	AA	AA	AG	AA	AA	AA	AA	AA	AG	AA	AA	AA	AA	AA	AA	AA	AA
rs11704811	C/T	23163164	CT	CC	CC	CC	CT	NN	NN	CC	CC	CC	CC	CC	CC	CC	CT	CC	CC	CC	CC	CC	CC	CC	CC	NN	CT	CC	CC	CT	CC	CC	CC	CC	CC	CC	CT	NN	CC	NN	CC	CC	CC	CC	CC	CC	CC	CC	CC
rs8184997	C/T	23163732	CC	CC	CC	CC	CC	CC	CC	CC	CC	CC	CC	CC	CC	CC	CC	CC	CC	CC	CC	CC	CC	CC	CC	CC	CC	CC	CC	CC	CC	CC	CC	CC	CC	CC	CC	CC	CC	CC	CC	CC	CC	CC	CC	CC	CC	CC	CC
rs4822489	G/T	23163760	GT	GT	TT	GG	GT	GT	GT	GG	GT	GG	GG	GT	GT	GT	GT	GG	GG	GT	GT	GG	GT	GT	GT	GT	TT	GG	GT	TT	GG	GT	GG	GT	GT	GT	GT	TT	GT	TT	TT	GG	GG	GG	GT	GT	GG	GG	GT
rs17004920	C/G	23164564	GG	CG	CG	GG	GG	GG	GG	GG	GG	GG	GG	GG	GG	GG	GG	GG	GG	GG	GG	GG	GG	GG	GG	GG	GG	GG	GG	CG	GG	GG	GG	GG	CG	GG	GG	GG	GG	GG	CG	GG	GG	GG	GG	GG	GG	GG	GG
rs5760418	C/G	23164634	GG	GG	GG	GG	GG	GG	GG	GG	GG	GG	GG	GG	GG	GG	GG	GG	GG	GG	GG	GG	GG	GG	GG	GG	GG	GG	GG	GG	GG	GG	GG	GG	GG	GG	GG	GG	GG	GG	GG	GG	GG	GG	GG	GG	GG	GG	GG
rs9624472	A/G	23164731	AA	AA	AA	AA	AA	AG	AA	AA	AA	AA	AA	AG	AA	AA	AA	AA	AA	AA	AA	AA	AA	AG	AG	AA	AA	AA	AA	AA	AA	AA	AA	AA	AA	AA	AA	AA	AA	AA	AA	AA	AG	AA	AA	AA	AA	AA	AA
rs4292176	C/T	23165214	CC	CC	CC	CC	CC	CC	CC	CC	CC	CC	CC	CC	CC	CC	CC	CC	CC	CC	CC	CC	CC	CC	CC	CC	CC	CC	CC	CC	CC	CC	CC	CC	CC	CC	CC	CC	CC	CC	CC	CC	CC	CC	CC	CC	CC	CC	CC
rs4417803	A/G	23165373	GG	GG	GG	GG	GG	GG	GG	GG	GG	GG	GG	GG	GG	GG	GG	GG	GG	GG	GG	GG	GG	GG	GG	GG	GG	GG	GG	GG	GG	GG	GG	GG	GG	GG	GG	GG	GG	GG	GG	GG	GG	GG	GG	GG	GG	GG	GG
rs4820587	C/T	23165709	CC	CC	CC	CC	CC	CC	CC	CC	CC	CC	CC	CC	CC	CC	CC	CC	CC	CC	CC	CC	CC	CC	CC	CC	CC	CC	CC	CC	CC	CC	CC	CC	CC	CC	CC	CC	CC	CC	CC	CC	CC	CC	CC	CC	CC	CC	CC
rs2236624	C/T	23166024	CC	CC	CT	CC	CC	CC	CC	CC	CT	CC	CC	CT	CT	CT	CC	CC	CC	CC	CC	CC	CT	CT	CT	CC	CT	CC	CT	CC	CC	CT	CC	CC	CC	CT	CC	CT	CT	CC	CT	CC	CC	CC	CT	CC	CC	CC	CT
rs7289199	C/T	23166214	TT	TT	TT	TT	TT	TT	TT	TT	TT	TT	TT	TT	TT	TT	TT	TT	TT	TT	TT	TT	TT	TT	TT	TT	TT	TT	TT	TT	TT	TT	TT	TT	TT	TT	TT	TT	TT	NN	TT	TT	TT	TT	TT	TT	TT	TT	TT
rs2236625	C/T	23166222	CC	CC	CC	CC	CC	CC	CC	CC	CC	CC	CC	CC	CC	CC	CC	CC	CC	CC	CC	CC	CC	CC	CC	CC	CC	CC	CC	CC	CC	CC	CC	CC	CC	CC	CC	CC	CC	CC	CC	CC	CC	CC	CC	CC	CC	CC	CC
rs8192446	C/T	23166650	CC	CC	CC	CC	CC	CC	CC	CC	CC	CC	CC	CC	CC	CC	CC	CT	CC	CC	CC	CC	CC	CC	CC	CC	CC	CC	CC	CC	CC	CC	CC	CC	CC	CC	CC	CC	CC	CC	CC	CC	CC	CC	CC	CC	CC	CC	CC
rs17650937	C/T	23167103	CC	CC	CC	CC	CC	CC	CC	CC	CC	CC	CC	CC	CC	CC	CC	CC	CC	CC	CC	CC	CC	CC	CC	CC	CC	CC	CC	CC	CT	CC	CC	CC	CC	CC	CC	CC	CC	CC	CC	CC	CT	CC	CC	CC	CC	CC	CC
rs4990	A/G	23167117	GG	GG	GG	GG	GG	GG	GG	GG	GG	GG	GG	GG	GG	GG	GG	GG	GG	GG	GG	GG	GG	GG	GG	GG	GG	GG	GG	GG	GG	GG	GG	NN	GG	GG	GG	GG	GG	GG	GG	GG	GG	GG	GG	GG	GG	GG	GG
rs4991	C/T	23167262	CC	CC	CC	CC	CC	CC	CC	CC	CC	CC	CC	CC	CC	CC	CC	CC	CC	CC	CC	CC	CC	CC	CC	CC	CC	CC	CC	CC	CC	CC	CC	CC	CC	CC	CC	CC	CC	CC	CC	NN	CC	CC	CC	CC	CC	CC	CC
rs4992	G/T	23167752	GG	GG	GG	GG	GG	GG	GG	GG	GG	GG	GG	GG	GG	GG	GG	GG	GG	GG	GG	GG	GG	GG	GG	GG	GG	GG	GG	GG	GG	GG	GG	GG	GG	GG	GG	GG	GG	GG	GG	GG	GG	GG	GG	GG	GG	GG	GG
rs9624473	C/T	23169848	CC	CC	CC	CC	CC	CC	CC	CC	CC	CC	CC	CC	CC	CC	CC	CC	CC	CC	CC	CC	CC	CC	CC	CC	CC	CC	CC	CC	CC	CC	CC	CC	CC	CC	CC	CC	CC	CC	CC	CC	CC	CC	CC	CC	CC	CC	CC
rs5760423	G/T	23170118	GT	GG	GT	GG	GT	GT	GT	GG	GT	GG	GG	GT	GT	GT	GT	GG	GG	GT	GT	GG	GT	GT	GT	GT	TT	GG	GT	GT	GG	GT	GG	GT	GG	GT	GT	TT	GT	TT	GT	GG	GG	GG	GT	GT	GG	GG	GT
rs17004921	C/T	23170676	CC	CC	CC	CC	CC	CT	CC	CC	CC	CC	CC	CT	CC	CC	CC	CC	CC	CC	CC	CC	CC	CT	CT	CC	CC	CC	CC	CC	CC	CC	CC	CC	CC	CC	CC	CC	CC	CC	CC	CC	CT	CC	CC	CC	CC	CC	CC
rs9612623	A/G	23170734	AG	GG	AG	GG	AG	AG	AG	GG	AG	GG	GG	AG	AG	AG	AG	GG	GG	AG	AG	GG	AG	AG	AG	AG	AA	GG	AG	AG	GG	AG	GG	AG	GG	AG	AG	AA	AG	AA	AG	GG	GG	GG	AG	AG	GG	GG	AG
rs5751878	C/T	23171990	CC	CC	CC	CC	CC	CC	CC	CC	CC	CC	CC	CC	CC	CC	CC	CC	CC	CC	CC	CC	CC	CC	CC	CC	CC	CC	CC	CC	CC	CC	CC	CC	CC	CC	CC	CC	CC	CC	CC	CC	CC	CC	CC	CC	CC	CC	CC
rs6004155	C/G	23172310	CC	CC	CC	CC	CC	CC	CC	CC	CC	CC	CC	CC	CC	CC	CC	CC	CC	CC	CC	CC	CC	CC	CC	CC	CC	CC	CC	CC	CC	CC	CC	CC	CC	CC	CC	CC	CC	CC	CC	CC	CC	CC	CC	CC	CC	CC	CC
rs17651129	C/T	23172358	CC	CC	CC	CC	CC	CC	CC	CC	CC	CC	CC	CC	CC	CC	CC	CC	CC	CC	CC	CC	CC	CC	CC	CC	CC	CC	CC	CC	TT	CC	CC	CC	CC	CC	CC	CC	CC	CC	CC	CC	NN	CC	CC	CC	CC	CC	CC
rs5760425	G/T	23172452	GT	GG	GT	GG	GT	GT	GT	GG	GT	GG	GG	GT	GT	GT	GT	GG	GG	GT	GT	GG	GT	GT	GT	GT	TT	GG	GT	GT	GG	GT	GG	GT	GG	GT	GT	TT	GT	TT	GT	GG	GG	GT	GT	GT	GG	GG	GT
rs5760426	A/G	23172717	GG	GG	GG	GG	GG	GG	GG	GG	GG	GG	GG	GG	GG	GG	GG	GG	GG	GG	GG	GG	GG	GG	GG	GG	GG	GG	GG	GG	GG	GG	GG	GG	GG	GG	GG	GG	GG	GG	GG	GG	GG	GG	GG	GG	GG	GG	GG
rs5760427	A/G	23172826	GG	GG	GG	GG	GG	GG	GG	GG	GG	GG	GG	GG	GG	GG	GG	GG	GG	GG	GG	GG	GG	GG	GG	GG	GG	GG	GG	GG	GG	GG	GG	GG	GG	GG	GG	GG	GG	GG	GG	GG	GG	GG	GG	GG	GG	GG	GG
rs5760428	C/T	23172857	TT	TT	TT	TT	TT	TT	TT	TT	TT	TT	TT	TT	TT	TT	TT	TT	TT	TT	TT	TT	TT	TT	TT	TT	TT	TT	TT	TT	TT	TT	TT	TT	TT	TT	TT	TT	TT	TT	TT	TT	TT	TT	TT	TT	TT	TT	TT
rs1964959	C/T	23172915	TT	TT	TT	TT	TT	CT	TT	TT	TT	TT	TT	CT	TT	TT	TT	TT	TT	TT	TT	TT	TT	CT	CT	TT	TT	TT	TT	TT	TT	TT	TT	TT	TT	TT	TT	TT	TT	TT	TT	TT	CT	TT	TT	TT	TT	TT	TT
rs6004156	A/C	23173518	CC	CC	CC	CC	CC	CC	CC	CC	CC	CC	CC	CC	CC	CC	CC	CC	CC	CC	CC	CC	CC	CC	CC	CC	CC	CC	CC	CC	CC	CC	CC	CC	CC	CC	CC	CC	CC	CC	CC	CC	CC	CC	CC	CC	CC	CC	CC
rs4822492	C/G	23173594	CG	CG	CC	GG	CG	CG	CG	GG	CG	GG	GG	CG	CG	CG	CG	GG	GG	CG	CG	GG	CG	CG	CG	CG	CC	GG	CG	CC	GG	CG	GG	CG	CG	CG	CG	CC	CG	CC	CC	GG	GG	GG	CG	CG	GG	GG	CG
rs11703436	C/G	23173731	CG	CG	GG	CC	CG	CG	CG	CC	CG	CC	CC	CG	CG	CG	CG	CC	CC	CG	CG	CC	CG	CG	CG	CG	GG	CC	CG	GG	CC	CG	CC	CG	CG	CG	CG	GG	CG	GG	GG	CC	CC	CC	CG	CG	CC	CC	CG
rs9612625	A/G	23174426	GG	GG	GG	GG	GG	GG	GG	GG	GG	GG	GG	GG	GG	GG	GG	GG	GG	GG	GG	GG	GG	GG	GG	GG	GG	GG	GG	GG	GG	GG	GG	GG	GG	GG	GG	GG	GG	GG	GG	GG	GG	GG	GG	GG	GG	GG	GG
rs17651189	C/T	23174883	TT	TT	TT	TT	TT	TT	TT	TT	CT	TT	TT	TT	CT	CT	TT	TT	TT	TT	TT	TT	TT	TT	TT	TT	CT	TT	TT	TT	TT	TT	TT	TT	TT	CT	TT	TT	TT	TT	CT	TT	TT	TT	TT	TT	TT	TT	CT
rs17004922	A/G	23174948	GG	AG	AG	GG	GG	GG	GG	GG	GG	GG	GG	GG	GG	GG	GG	GG	GG	GG	GG	GG	GG	GG	GG	GG	GG	GG	GG	AG	GG	GG	GG	GG	AG	GG	GG	GG	GG	GG	AG	GG	GG	GG	GG	GG	GG	GG	GG
rs7290459	A/C	23175989	CC	CC	CC	CC	CC	AC	CC	CC	CC	CC	CC	AC	CC	CC	CC	CC	CC	CC	CC	CC	CC	AC	AC	CC	CC	CC	CC	CC	CC	CC	CC	CC	CC	CC	CC	CC	CC	CC	CC	CC	AC	CC	CC	CC	CC	CC	CC
rs1041749	C/T	23176391	CT	CC	CT	CC	CT	CT	CT	CC	CT	CC	CC	CT	CT	CT	CT	CC	CC	CT	CT	CC	CT	CT	CT	CT	TT	CC	CT	CT	CC	CT	CC	CT	CC	CT	CT	TT	CT	TT	CT	CC	CC	CC	CT	CT	CC	CC	CT
rs2154609	G/T	23177174	TT	TT	TT	TT	TT	TT	TT	TT	TT	TT	TT	TT	TT	TT	TT	TT	TT	TT	TT	TT	TT	TT	TT	TT	TT	TT	TT	TT	TT	TT	TT	TT	TT	TT	TT	TT	TT	TT	TT	TT	TT	TT	TT	TT	TT	TT	TT
rs1041750	A/T	23177606	AT	NN	AT	AA	AT	AT	AT	AA	AT	AA	AA	AT	AT	AT	AT	AA	NN	AT	NN	AA	AT	AT	AT	AT	TT	AA	AT	AT	AA	AT	AA	AT	AA	AT	AT	NN	AT	TT	AT	AA	AA	AA	AT	NN	AA	AA	AT
rs5751879	C/G	23178425	CC	CC	CC	CC	CC	CC	NN	CC	CC	CC	CC	NN	CC	CC	CC	CC	CC	CC	NN	CC	CC	CC	CC	CC	CC	CC	CC	CC	CC	CC	CC	CC	CC	CC	CC	CC	CC	CC	CC	CC	CC	CC	CC	CC	CC	CC	CC
rs2186376	A/G	23178460	AG	GG	AG	GG	AG	AG	AG	GG	AG	GG	GG	AG	AG	AG	AG	GG	GG	AG	AG	GG	AG	AG	AG	AG	AA	GG	AG	AG	GG	AG	GG	AG	GG	AG	AG	AA	AG	AA	AG	GG	GG	GG	AG	AG	GG	GG	AG
rs738816	A/T	23182233	AT	AA	AT	AA	AT	AT	AT	AA	AT	AA	AA	AT	AT	AT	AT	AA	AA	AT	AT	AA	AT	AT	AT	AT	TT	AA	AT	AT	AA	AT	AA	AT	AA	AT	AT	TT	AT	TT	AT	AA	AA	AA	AT	AT	AA	AA	AT
rs1008932	A/G	23185182	AG	GG	AG	GG	AG	AG	AG	GG	AG	GG	GG	AG	AG	AG	AG	GG	GG	AG	AG	GG	AG	AG	AG	AG	AA	GG	AG	AG	GG	AG	GG	AG	GG	AG	AG	AA	AG	AA	AG	GG	GG	GG	AG	AG	GG	GG	AG
rs1008931	C/T	23185541	CT	TT	CT	TT	CT	CT	CT	TT	CT	TT	TT	CT	CT	CT	CT	TT	TT	CT	CT	TT	CT	CT	CT	CT	CC	TT	CT	CT	TT	CT	TT	CT	TT	CT	CT	CC	CT	CC	CT	TT	TT	TT	CT	CT	TT	TT	CT
rs4820589	A/G	23185643	GG	GG	GG	GG	GG	GG	GG	GG	GG	GG	GG	GG	GG	GG	GG	GG	GG	GG	GG	GG	GG	GG	GG	GG	GG	GG	GG	GG	GG	GG	GG	GG	GG	GG	GG	GG	GG	GG	GG	GG	GG	GG	GG	GG	GG	GG	GG
rs9612627	C/T	23186329	CT	CC	CT	CC	CT	CT	CT	CC	CT	CC	CC	CT	CT	CT	CT	CC	CC	CT	CT	CC	CT	CT	CT	CT	TT	CC	CT	CT	CC	CT	CC	CT	CC	CT	CT	TT	CT	TT	CT	CC	CC	CC	CT	CT	CC	CC	CT
rs5760432	A/G	23186654	GG	GG	GG	GG	GG	GG	GG	GG	GG	GG	GG	GG	GG	GG	GG	GG	GG	GG	GG	GG	GG	GG	GG	GG	GG	GG	GG	GG	GG	GG	GG	GG	GG	GG	GG	GG	GG	GG	GG	GG	GG	GG	GG	GG	GG	GG	GG
rs17004925	A/G	23189617	GG	GG	GG	GG	GG	GG	GG	GG	GG	GG	GG	GG	GG	GG	GG	GG	GG	GG	GG	GG	GG	GG	GG	GG	GG	GG	GG	GG	GG	GG	GG	GG	GG	GG	GG	GG	GG	GG	GG	GG	GG	GG	GG	GG	GG	GG	GG
rs9620388	A/C	23189667	AA	AA	AA	AA	AA	AC	AA	AA	AA	AA	AA	AC	AA	AA	AA	AA	AA	AA	AA	AA	AA	AC	AC	AA	AA	AA	AA	AA	AA	AA	AA	AA	AA	AA	AA	AA	AA	AA	AA	AA	AC	AA	AA	AA	AA	AA	AA
rs5760438	A/G	23191883	GG	GG	GG	GG	GG	GG	GG	GG	GG	GG	GG	GG	GG	GG	GG	GG	GG	GG	GG	GG	GG	GG	GG	GG	GG	GG	GG	GG	GG	GG	GG	GG	GG	GG	GG	GG	GG	GG	GG	GG	GG	GG	GG	GG	GG	GG	GG
rs11704465	A/G	23192597	AG	AG	GG	AG	AG	GG	GG	AG	AG	AA	AG	GG	AG	GG	AG	AA	AG	AG	GG	AG	GG	GG	GG	GG	GG	NN	GG	GG	NN	GG	GG	GG	NN	AG	GG	GG	GG	GG	GG	NN	AG	GG	AG	GG	AG	AG	GG
rs738813	A/G	23192738	AG	GG	AG	GG	AG	AG	AG	GG	AG	GG	GG	AG	AG	AG	AG	GG	GG	AG	AG	GG	AG	AG	AG	AG	AA	GG	AG	AG	GG	AG	GG	AG	GG	AG	AG	AA	AG	AA	AG	GG	GG	GG	AG	AG	GG	GG	AG
rs11914174	C/T	23194138	CC	CT	CT	CC	CC	CC	CC	CC	CC	CC	CC	CC	NN	CC	CC	CC	CC	CC	CC	CC	CC	CC	CC	CC	CC	CC	CC	CT	CC	CC	CC	CC	CT	CC	CC	CC	CC	CC	CT	CC	CC	CC	CC	CC	CC	CC	CC
rs5760440	C/T	23195187	CT	TT	CT	TT	CT	CT	CT	TT	CT	TT	TT	CT	CT	NN	CT	TT	TT	CT	CT	TT	CT	CT	CT	CT	CC	TT	CT	CT	TT	CT	TT	CT	TT	CT	CT	CC	CT	CC	CT	TT	TT	TT	CT	CT	TT	TT	CT
rs762278	C/T	23197009	TT	TT	TT	TT	TT	TT	TT	TT	TT	TT	TT	TT	TT	NN	TT	TT	TT	TT	TT	TT	TT	TT	TT	TT	TT	TT	TT	TT	TT	TT	TT	TT	TT	TT	TT	TT	TT	TT	TT	TT	TT	TT	TT	TT	TT	TT	TT
rs3966269	C/G	23197882	CG	CG	GG	CC	CG	CG	CG	CC	CG	CC	CC	CG	CG	CG	CG	CC	CC	CG	CG	CC	CG	CG	CG	CG	GG	CC	CG	GG	CC	CG	CC	CG	CG	CG	CG	GG	CG	GG	GG	CC	CC	CC	CG	CG	CC	CC	CG
rs12157302	A/G	23197890	GG	GG	GG	GG	GG	GG	GG	GG	GG	GG	GG	GG	GG	GG	GG	GG	GG	GG	GG	GG	GG	GG	GG	GG	GG	GG	GG	GG	GG	GG	GG	GG	GG	GG	GG	GG	GG	GG	GG	GG	GG	GG	GG	GG	GG	GG	GG
rs6004164	C/T	23199309	CC	CC	CC	CC	CC	CC	CC	CC	CC	CC	CC	CC	CC	CC	CC	CC	CC	CC	CC	CC	CC	CC	CC	CC	CC	CC	CC	CC	CC	CC	CC	CC	CC	CC	CC	CC	CC	CC	CC	CC	CC	CC	CC	CC	CC	CC	CC
rs2032115	A/G	23199659	AG	GG	AG	GG	AG	AG	AG	GG	AG	GG	GG	AG	AG	AG	AG	GG	GG	AG	AG	GG	AG	AG	AG	AG	AA	GG	AG	AG	GG	AG	GG	AG	GG	AG	AG	AA	AG	AA	AG	GG	GG	GG	AG	AG	GG	GG	AG
rs4822493	A/T	23200064	AT	AA	AT	AA	AT	AT	AT	AA	AT	AA	AA	AT	AT	AT	AT	AA	AA	AT	AT	AA	AT	AT	AT	AT	TT	AA	AT	AT	AA	AT	AA	AT	AA	AT	AT	TT	AT	TT	AT	AA	AA	AA	AT	AT	AA	AA	AT
rs4822494	C/T	23200126	CT	CC	CT	CC	CT	CT	CT	CC	CT	CC	CC	CT	CT	CT	CT	CC	CC	CT	CT	CC	CT	CT	CT	CT	TT	CC	CT	CT	CC	CT	CC	CT	CC	CT	CT	TT	CT	TT	CT	CC	CC	CC	CT	CT	CC	CC	CT
rs17842490	A/G	23200527	AA	AG	AG	AA	AA	AA	AA	AA	AA	AA	AA	AA	NN	NN	AA	AA	AA	AA	AA	AA	AA	AA	AA	AA	AA	AA	AA	AG	AA	AA	AA	AA	AG	AA	AA	AA	AA	AA	AG	AA	AA	AA	NN	AA	AA	AA	AA
rs5760441	A/G	23201831	AG	GG	AG	GG	AG	AG	AG	GG	AG	GG	GG	AG	AG	NN	AG	GG	GG	AG	AG	GG	AG	AG	AG	AG	AA	GG	AG	AG	GG	AG	GG	AG	GG	AG	AG	AA	AG	AA	AG	GG	GG	GG	AG	AG	GG	GG	AG
rs4820590	C/T	23204697	CT	CT	TT	CC	CT	CT	CT	CC	CT	CC	CC	CT	CT	CT	CT	CC	CC	CT	CT	CC	CT	CT	CT	CT	TT	CC	CT	TT	CC	CT	CC	CT	CT	CT	CT	TT	CT	TT	TT	CC	CC	CC	CT	CT	CC	CC	CT
rs9620391	C/T	23205123	CT	CC	CT	CC	CT	CT	CT	CC	CT	CC	CC	CT	CT	CT	CT	CC	CC	CT	CT	CC	CT	CT	CT	CT	TT	CC	CT	CT	CC	CT	CC	CT	CC	CT	CT	TT	CT	TT	CT	CC	CC	CC	CT	CT	CC	CC	CT
rs17842489	C/G	23205316	CC	CG	CG	CC	CC	CC	CC	CC	CC	NN	CC	CC	CC	CC	CC	CC	CC	CC	CC	NN	CC	CC	CC	CC	CC	CC	CC	CG	CC	CC	CC	CC	CG	CC	CC	CC	CC	CC	CG	CC	CC	CC	CC	CC	NN	CC	CC
rs4822498	C/T	23206800	CT	CC	TT	CC	CT	CT	CT	CC	CT	CC	CC	CT	CT	CT	CT	CC	CC	CT	CT	CC	CT	CT	CT	CT	TT	CC	CT	TT	CC	CT	CC	CT	CC	CT	CT	TT	CT	TT	TT	CC	CC	CC	CT	CT	CC	CC	CT
rs4822499	C/T	23206846	CT	TT	CC	TT	CT	CT	CT	TT	CT	TT	TT	CT	CT	CT	CT	TT	TT	CT	CT	TT	CT	CT	CT	CT	CC	TT	CT	CC	TT	CT	TT	CT	TT	CT	CT	CC	CT	CC	CC	TT	TT	TT	CT	CT	TT	TT	CT
rs5996703	C/G	23206877	GG	NN	GG	GG	GG	GG	GG	GG	GG	GG	GG	GG	GG	GG	GG	GG	GG	GG	GG	GG	GG	GG	GG	GG	GG	GG	GG	GG	GG	GG	GG	GG	GG	GG	GG	GG	GG	GG	GG	GG	GG	GG	GG	GG	GG	GG	GG
rs9624482	A/G	23208206	GG	GG	GG	GG	GG	AG	GG	GG	GG	GG	GG	AG	GG	GG	GG	GG	GG	GG	NN	GG	GG	AG	AG	GG	GG	GG	GG	GG	GG	GG	GG	GG	GG	GG	GG	GG	GG	GG	GG	GG	AG	GG	GG	GG	GG	GG	GG
rs5760444	C/T	23208218	CT	CT	TT	CC	CT	CT	CT	CC	CT	CC	CC	CT	CT	CT	CT	CC	CC	CT	CT	CC	CT	CT	CT	CT	TT	CC	CT	TT	CC	CT	CC	CT	CT	CT	CT	TT	CT	TT	TT	CC	CC	CC	CT	CT	CC	CC	CT
rs5760445	A/T	23208275	TT	TT	TT	TT	TT	TT	TT	TT	TT	TT	TT	TT	TT	TT	TT	TT	TT	TT	TT	TT	TT	TT	TT	TT	TT	TT	TT	TT	TT	TT	TT	TT	TT	TT	TT	TT	TT	TT	TT	TT	TT	TT	TT	TT	TT	TT	TT
rs1547358	C/T	23208430	CT	TT	CT	TT	CT	CT	CT	TT	CT	TT	TT	CT	CT	CT	CT	TT	TT	CT	CT	TT	CT	CT	CT	CT	CC	TT	CT	CT	TT	CT	TT	CT	TT	CT	CT	CC	CT	CC	CT	TT	TT	TT	CT	CT	TT	TT	CT
rs1547359	C/T	23208741	CC	CT	CT	CC	CC	CC	CC	CC	CC	CC	CC	CC	CC	CC	CC	CC	CC	CC	CC	CC	CC	CC	CC	CC	CC	CC	CC	CT	CC	CC	CC	CC	CT	CC	CC	CC	CC	CC	CT	CC	CC	CC	CC	CC	CC	CC	CC
rs5760446	C/T	23208804	CT	CC	CT	CC	CT	CT	CT	CC	CT	CC	CC	CT	CT	CT	CT	CC	CC	CT	CT	CC	CT	CT	CT	CT	TT	CC	CT	CT	CC	CT	CC	CT	CC	CT	CT	TT	CT	TT	CT	CC	CC	CC	CT	CT	CC	CC	CT
rs17004934	C/T	23208869	CC	CC	CC	CC	CC	CC	CC	CC	CC	CC	CC	CC	CC	CC	CC	CC	CC	CC	CC	CC	CC	CC	CC	CC	CC	CC	CC	CC	CC	CC	CC	CC	CC	CC	CC	CC	CC	CC	CC	CC	CC	CC	CC	CC	CC	CC	CC
rs5760447	A/G	23209289	AG	GG	AG	GG	AG	AG	AG	GG	AG	GG	GG	AG	AG	AG	AG	GG	GG	AG	AG	GG	AG	AG	AG	AG	AA	GG	AG	AG	GG	AG	GG	AG	NN	AG	AG	AA	AG	AA	AG	GG	GG	GG	AG	AG	GG	GG	AG
rs1972487	C/T	23209656	CT	CC	CT	CC	CT	CT	CT	CC	CT	CC	CC	NN	CT	NN	CT	CC	CC	CT	CT	CC	CT	CT	CT	CT	TT	NN	NN	NN	CC	CT	CC	CT	CC	CT	CT	TT	CT	TT	CT	CC	CC	CC	CT	CT	CC	CC	CT
rs17004935	A/G	23209998	GG	GG	GG	GG	GG	GG	GG	GG	GG	GG	GG	GG	GG	GG	GG	GG	GG	GG	GG	GG	GG	GG	GG	GG	GG	GG	GG	GG	GG	GG	GG	GG	GG	GG	GG	GG	GG	GG	GG	GG	GG	GG	GG	GG	GG	GG	GG
rs17004936	A/G	23210174	GG	AG	AG	GG	GG	GG	GG	GG	GG	GG	GG	GG	GG	GG	GG	GG	GG	GG	GG	GG	GG	GG	GG	GG	GG	GG	GG	AG	GG	GG	GG	GG	AG	GG	GG	GG	GG	GG	AG	GG	GG	GG	GG	GG	GG	GG	GG
rs4822500	C/T	23211233	CT	CC	CT	CC	CT	NN	CT	CC	CT	CC	CC	NN	CT	CT	CT	CC	CC	CT	CT	CC	CT	CT	NN	CT	TT	CC	CT	CT	CC	CT	CC	CT	CC	CT	CT	TT	CT	TT	CT	CC	CC	CC	CT	CT	CC	CC	CT
rs4822501	A/G	23211685	AG	GG	AG	GG	AG	AG	AG	GG	AG	GG	GG	AG	AG	AG	AG	GG	GG	AG	AG	GG	AG	AG	AG	AG	AA	GG	AG	AG	GG	AG	GG	AG	GG	AG	AG	AA	AG	AA	AG	GG	GG	GG	AG	AG	GG	GG	AG
rs4822502	C/T	23211781	CT	CT	CC	TT	CT	CT	CT	TT	CT	TT	TT	CT	CT	CT	CT	TT	TT	CT	CT	TT	CT	CT	CT	CT	CC	TT	CT	CC	TT	CT	TT	CT	CT	CT	CT	CC	CT	CC	CC	TT	TT	TT	CT	CT	TT	TT	CT
rs1543757	A/G	23212925	AG	AG	GG	GG	GG	GG	GG	GG	GG	GG	GG	GG	GG	GG	GG	GG	GG	GG	GG	GG	GG	GG	GG	GG	GG	GG	GG	GG	GG	GG	GG	GG	GG	GG	GG	GG	GG	GG	GG	GG	GG	GG	GG	GG	GG	GG	GG
rs17004940	C/T	23213064	CC	CT	CT	CC	CC	CC	CC	CC	CC	CC	CC	CC	CC	CC	CC	CC	CC	CC	CC	CC	CC	CC	CC	CC	CC	CC	CC	NN	CC	CC	CC	CC	CT	CC	CC	CC	CC	CC	CT	CC	CC	CC	CC	CC	CC	CC	CC
rs5760449	A/G	23213386	GG	GG	GG	GG	GG	GG	GG	GG	GG	GG	GG	GG	GG	GG	GG	GG	GG	GG	GG	GG	GG	GG	GG	GG	GG	GG	GG	GG	GG	GG	GG	GG	GG	GG	GG	GG	GG	GG	GG	GG	GG	GG	GG	GG	GG	GG	GG
rs5760450	C/T	23213528	CT	CC	CT	CC	CT	CT	CT	CC	CT	CC	CC	CT	CT	CT	CT	CC	CC	CT	CT	CC	CT	CT	CT	CT	TT	CC	CT	CT	CC	CT	CC	CT	CC	CT	CT	TT	CT	TT	CT	CC	CC	CC	CT	CT	CC	CC	CT
rs5760451	C/T	23214749	CC	CC	CC	CC	CC	CC	CC	CC	CC	CC	CC	CC	CC	CC	CC	CC	CC	CC	CC	CC	CC	CC	CC	CC	CC	CC	CC	CC	CC	CC	CC	CC	CC	CC	CC	CC	CC	CC	CC	CC	CC	CC	CC	CC	CC	CC	CC
rs5760452	C/T	23215223	CT	TT	CT	TT	CT	CT	CT	TT	CT	TT	TT	CT	CT	CT	CT	TT	TT	CT	CT	TT	CT	CT	CT	CT	CC	TT	CT	CT	TT	CT	TT	CT	TT	CT	CT	CC	CT	CC	CT	TT	TT	TT	CT	CT	TT	TT	CT
rs4820592	C/T	23216650	TT	TT	TT	TT	TT	TT	TT	TT	TT	TT	TT	TT	TT	TT	TT	TT	TT	TT	TT	TT	TT	TT	TT	TT	TT	TT	TT	TT	TT	TT	TT	TT	TT	TT	TT	TT	TT	TT	TT	TT	TT	TT	TT	TT	TT	TT	TT
rs5996707	C/T	23217244	TT	CT	CT	TT	TT	TT	TT	TT	TT	TT	TT	TT	TT	TT	TT	TT	TT	TT	TT	TT	TT	TT	TT	TT	TT	TT	TT	CT	TT	TT	TT	TT	CT	TT	TT	TT	TT	TT	CT	TT	TT	TT	TT	TT	TT	TT	TT
rs2070473	A/G	23220894	GG	GG	GG	GG	GG	GG	GG	GG	GG	GG	GG	GG	GG	GG	GG	GG	GG	GG	GG	GG	GG	GG	GG	GG	GG	GG	GG	GG	GG	GG	GG	GG	GG	GG	GG	GG	GG	GG	GG	GG	GG	GG	GG	GG	GG	GG	GG
rs2070474	C/G	23221292	CG	GG	CG	GG	CG	CG	CG	GG	CG	GG	GG	CG	CC	CG	CG	GG	GG	CG	CG	GG	CG	CG	CG	CG	CC	GG	CG	CG	GG	CG	GG	GG	GG	CG	CG	CC	CG	CG	CG	GG	GG	GG	CG	CG	CG	GG	CG
rs2070475	A/T	23221355	AA	AA	AA	AA	AA	AA	AA	AA	AT	AA	AA	AT	AT	AT	AA	AA	AA	AA	AA	AA	AA	AT	AT	AA	AT	AA	AA	AA	AA	AT	AA	AA	AA	AT	AA	AA	AT	AA	AT	AA	AA	AA	AT	AA	AA	AA	AT
rs3788369	A/G	23222973	AA	AG	AG	AA	AA	AA	AA	AA	AA	AA	AA	AA	AA	AA	AA	AA	AA	AA	AA	AA	AA	AA	AA	AA	AA	AA	AA	AG	AA	AA	AA	AA	AG	AA	AA	AA	AA	AA	AG	AA	AA	AA	AA	AA	AA	AA	AA
rs1015011	C/G	23223021	GG	GG	GG	GG	GG	CG	GG	GG	GG	GG	GG	CG	GG	GG	GG	GG	GG	GG	GG	GG	GG	CG	CG	GG	GG	GG	GG	GG	GG	GG	GG	GG	GG	GG	GG	GG	GG	CG	GG	GG	CG	GG	GG	GG	GG	GG	GG
rs3788371	A/G	23223336	AA	AG	AG	AA	AA	AA	AA	AA	AA	AA	AA	AA	AA	AA	AA	AA	AA	AA	AA	AA	AA	AA	AA	AA	AA	AA	AA	AG	AA	AA	AA	AA	AG	AA	AA	AA	AA	AA	AG	AA	AA	AA	AA	AA	AA	AA	AA
rs5760455	A/G	23224017	AA	AG	AG	AA	AA	AA	AA	AA	AA	AA	AA	AA	AA	AA	AA	AA	AA	AA	AA	AA	AA	AA	AA	AA	AA	AA	AA	AG	AA	AA	AA	AA	AG	AA	AA	AA	AA	AA	AG	AA	AA	AA	AA	AA	AA	AA	AA
rs3788372	A/G	23224856	AG	AG	GG	AA	AG	AG	AG	AA	AG	AA	AA	AG	GG	AG	AG	AA	AA	AG	AG	AA	AG	AG	AG	AG	AG	AA	AG	GG	AA	AG	AA	AA	AG	AG	AA	GG	AG	AG	GG	AA	AA	AA	AG	AG	AG	AA	AG
rs9624484	A/G	23225854	GG	GG	GG	GG	GG	GG	GG	GG	GG	GG	GG	GG	GG	GG	GG	GG	GG	GG	GG	GG	GG	GG	GG	GG	GG	GG	GG	GG	GG	GG	GG	GG	GG	GG	GG	GG	GG	GG	GG	GG	GG	GG	GG	GG	GG	GG	GG
rs12169955	C/T	23226838	CC	NN	CC	CC	CC	CC	CC	CC	CC	CC	CC	CC	CC	CC	CC	CC	CC	CC	CC	CC	CC	CC	CC	CC	CC	CC	CC	CC	CC	CC	CC	CC	CC	CC	CC	CC	CC	CC	CC	CC	CC	CC	CC	CC	CC	CC	CC
rs7289603	C/T	23227221	CC	CC	CC	CC	CC	CC	CC	CC	CC	CC	CC	CC	CC	CC	CC	CC	CC	CC	CC	CC	CC	NN	CC	CC	CC	CC	CC	CC	CC	NN	CC	CC	CC	CC	CC	CC	CC	CC	CC	CC	CC	CC	CC	CC	CC	CC	CC
[truncated: 43 more columns]
