# Supplementary material for: Linkage Disequilibrium between Two High-Frequency Deletion Polymorphisms: Implications for Association Studies Involving the glutathione-S transferase (GST) Genes
Source: PLoS Genet. 2009 May 8;5(5):e1000472. doi: 10.1371/journal.pgen.1000472 (PMC2672168; doi:10.1371/journal.pgen.1000472)
Supplement: Table S3 — Linkage analysis between GSTT2B deletion and SNP (CEU). (0.09 MB XLS) [file pgen.1000472.s006.xls]

## Sheet: Sheet1
Table S3; LD - GSTT2B deletion and SNPs (CEU)
SNPs	position	D	D'	r	P-value	r^2	plog
rs5759960	22354308	0.0212909	0.168086	0.110454	0.226293	0.0122001	0.645328
rs2330579	22354430	0.0212909	0.168086	0.110454	0.226293	0.0122001	0.645328
rs3747110	22354815	0.0061556	0.0330256	0.0255511	0.779556	0.000652858	0.108153
rs3747112	22354933	-0.0206912	0.564305	-0.143124	0.116917	0.0204845	0.93212
rs2051194	22355007	0.00946608	0.0747322	0.0491087	0.590606	0.00241166	0.228703
rs9608171	22356209	-0.00606806	0.992955	-0.0983611	0.281261	0.0096749	0.550891
rs11702889	22356322	0.00888722	0.210487	0.0739335	0.417997	0.00546617	0.378827
rs1000470	22356845	-0.0188947	0.441695	-0.122139	0.180909	0.0149178	0.74254
rs8140104	22357254	0.00444425	0.210517	0.0513771	0.573566	0.0026396	0.241417
rs9624290	22358190	-0.00498042	0.0905531	-0.028944	0.751194	0.000837756	0.124248
rs11090280	22358412	0.0300942	0.134918	0.127938	0.161066	0.0163682	0.792996
rs6003842	22360367	0.0176683	0.145552	0.0931484	0.307544	0.00867663	0.512093
rs8140703	22360470	-0.00553757	0.18123	-0.0415769	0.648784	0.00172864	0.1879
rs2070445	22360907	0.0176683	0.145552	0.0931484	0.307544	0.00867663	0.512093
rs5751712	22361731	-0.00606806	0.992955	-0.0983611	0.281261	0.0096749	0.550891
rs13057362	22362771	0.00946608	0.0747322	0.0491087	0.590606	0.00241166	0.228703
rs6003844	22364244	-0.00606806	0.992955	-0.0983611	0.281261	0.0096749	0.550891
rs738786	22364288	0.0300942	0.134918	0.127938	0.161066	0.0163682	0.792996
rs17003394	22364326	-0.00606806	0.992955	-0.0983611	0.281261	0.0096749	0.550891
rs17003397	22365129	-0.00606806	0.992955	-0.0983611	0.281261	0.0096749	0.550891
rs2070446	22365970	0.0176683	0.145552	0.0931484	0.307544	0.00867663	0.512093
rs2070448	22366657	-0.0206912	0.564305	-0.143124	0.116917	0.0204845	0.93212
rs2070449	22367145	-0.0029878	0.977826	-0.0682036	0.454983	0.00465174	0.342005
rs8137247	22367193	-0.00606806	0.992955	-0.0983611	0.281261	0.0096749	0.550891
rs5759965	22368565	0.0022222	0.210524	0.036021	0.693145	0.00129752	0.159176
rs1007298	22368847	-0.0192494	0.224993	-0.0944437	0.300866	0.0089196	0.521627
rs5759966	22373792	-0.00606806	0.992955	-0.0983611	0.281261	0.0096749	0.550891
rs9624295	22374488	0.0155615	0.0834895	0.0645937	0.479201	0.00417235	0.319483
rs7291110	22375321	0.0145728	0.120051	0.0768287	0.400003	0.00590265	0.397937
rs7286137	22375645	0.0145728	0.120051	0.0768287	0.400003	0.00590265	0.397937
rs6003847	22377657	0.0145728	0.120051	0.0768287	0.400003	0.00590265	0.397937
rs6003849	22379993	-0.0034285	0.0311682	-0.0155254	0.864953	0.000241038	0.0630073
rs17629956	22380471	0.0145728	0.120051	0.0768287	0.400003	0.00590265	0.397937
rs6003852	22382561	0.0022222	0.210524	0.036021	0.693145	0.00129752	0.159176
rs915587	22385942	0.0128323	0.486277	0.13326	0.144348	0.0177582	0.84059
rs6003858	22386128	-0.00606806	0.992955	-0.0983611	0.281261	0.0096749	0.550891
rs2070444	22386537	0.00536911	0.0254326	0.0236351	0.795705	0.000558617	0.0992477
rs9624304	22386726	-0.0121594	0.99486	-0.140567	0.123602	0.019759	0.907976
rs8143019	22387485	0.0175093	0.138231	0.0908358	0.319709	0.00825114	0.495245
rs9612404	22388900	0.00536911	0.0254326	0.0236351	0.795705	0.000558617	0.0992477
rs9608175	22389870	-0.00389088	0.318345	-0.0449799	0.622204	0.00202319	0.206067
rs2330580	22391698	0.00863835	0.0711626	0.0455418	0.61786	0.00207406	0.20911
rs738787	22400416	-0.00510557	0.0696214	-0.026487	0.771701	0.00070156	0.112551
rs2330582	22402455	-0.0192293	0.419549	-0.120657	0.186257	0.0145582	0.729887
rs9612411	22405313	0.0105125	0.995922	0.170404	0.0619461	0.0290375	1.20799
rs140179	22405670	-0.0221814	0.191036	-0.0989509	0.278386	0.00979128	0.555353
rs2070450	22408513	0.00498789	0.315025	0.0662969	0.467688	0.00439527	0.330044
rs9620320	22411147	-0.00167599	0.0914176	-0.0159578	0.86123	0.000254651	0.0648809
rs5759982	22411194	-0.0192293	0.419549	-0.120657	0.186257	0.0145582	0.729887
rs2067621	22415854	0.00498789	0.315025	0.0662969	0.467688	0.00439527	0.330044
rs5759985	22416107	-0.0221814	0.191036	-0.0989509	0.278386	0.00979128	0.555353
rs2070451	22417319	-0.0192293	0.419549	-0.120657	0.186257	0.0145582	0.729887
rs6003868	22417497	0.0127798	0.605358	0.147738	0.105578	0.0218267	0.976428
rs6003869	22418160	0.0155453	0.210388	0.100487	0.270991	0.0100977	0.567046
rs5759986	22418324	-0.0221814	0.191036	-0.0989509	0.278386	0.00979128	0.555353
rs6003870	22422597	0.0619802	0.281728	0.26254	0.00402773	0.0689273	2.39494
rs2070452	22424836	-0.027963	0.538325	-0.166407	0.0683198	0.0276911	1.16545
rs2070454	22426674	-0.00724947	0.338936	-0.0641871	0.481972	0.00411998	0.316978
rs5759997	22429143	-0.0349749	0.215969	-0.146154	0.109369	0.021361	0.961107
rs2298375	22436448	-0.000491021	0.0146089	-0.00353118	0.969144	1.24692e-05	0.0136118
rs9153	22438412	-0.00988107	0.190224	-0.0588018	0.519484	0.00345765	0.284428
rs131445	22441044	-0.00297158	0.0463103	-0.0162289	0.858897	0.000263377	0.066059
rs131451	22443544	-0.00724947	0.338936	-0.0641871	0.481972	0.00411998	0.316978
rs738789	22446586	-0.0151978	0.994765	-0.157825	0.0838291	0.0249088	1.07661
rs738790	22446817	-0.0151978	0.994765	-0.157825	0.0838291	0.0249088	1.07661
rs738791	22447525	-0.03132	0.173732	-0.130005	0.154408	0.0169013	0.81133
rs2267029	22447916	-0.0151978	0.994765	-0.157825	0.0838291	0.0249088	1.07661
rs7289910	22448638	0.00521002	0.987162	0.118931	0.192634	0.0141446	0.715266
rs738792	22451378	-0.00734119	0.400429	-0.0698985	0.443855	0.0048858	0.352759
rs2070455	22454842	-0.0151978	0.994765	-0.157825	0.0838291	0.0249088	1.07661
rs7286584	22455024	-0.0121594	0.99486	-0.140567	0.123602	0.019759	0.907976
rs5760015	22458380	0.0150094	0.473982	0.142911	0.117463	0.0204235	0.930097
rs6003878	22458705	0.00500465	0.0790208	0.0346179	0.704524	0.0011984	0.152104
rs2267030	22462374	0.00306836	0.044721	0.0204867	0.82243	0.000419704	0.084901
rs5760020	22463092	-0.012905	0.156424	-0.0641303	0.48236	0.0041127	0.316629
rs2073388	22463368	-0.0151978	0.994765	-0.157825	0.0838291	0.0249088	1.07661
rs6003884	22463402	-0.0121594	0.99486	-0.140567	0.123602	0.019759	0.907976
rs2073389	22463493	-0.012905	0.156424	-0.0641303	0.48236	0.0041127	0.316629
rs2073390	22463570	-0.0151978	0.994765	-0.157825	0.0838291	0.0249088	1.07661
rs5760022	22464394	-0.0151978	0.994765	-0.157825	0.0838291	0.0249088	1.07661
rs738794	22464758	-0.00734119	0.400429	-0.0698985	0.443855	0.0048858	0.352759
rs17630758	22466542	-0.00584951	0.0957192	-0.0325712	0.721242	0.00106088	0.141919
rs5760023	22468301	-0.012905	0.156424	-0.0641303	0.48236	0.0041127	0.316629
rs2267031	22468344	-0.0151978	0.994765	-0.157825	0.0838291	0.0249088	1.07661
rs2186364	22468841	-0.0151978	0.994765	-0.157825	0.0838291	0.0249088	1.07661
rs9612430	22470129	-0.00389088	0.318345	-0.0449799	0.622204	0.00202319	0.206067
rs3788362	22470348	-0.0151978	0.994765	-0.157825	0.0838291	0.0249088	1.07661
rs12167679	22471690	-0.00382978	0.0596849	-0.0209159	0.818774	0.000437474	0.0868359
rs738796	22472523	-0.00734119	0.400429	-0.0698985	0.443855	0.0048858	0.352759
rs9608184	22472738	-0.00734119	0.400429	-0.0698985	0.443855	0.0048858	0.352759
rs11703707	22475016	0.0157557	0.995096	0.209418	0.0217873	0.0438558	1.6618
rs17003912	22475809	0.0108011	0.146181	0.0698202	0.444366	0.00487486	0.35226
rs17003930	22476055	0.0108011	0.146181	0.0698202	0.444366	0.00487486	0.35226
rs9620326	22476629	-0.00584951	0.0957192	-0.0325712	0.721242	0.00106088	0.141919
rs11912715	22477595	0.0108011	0.146181	0.0698202	0.444366	0.00487486	0.35226
rs4491826	22478143	0.0105125	0.995922	0.170404	0.0619461	0.0290375	1.20799
rs2267032	22478273	-0.00592561	0.102068	-0.0336841	0.712135	0.00113462	0.147438
rs2267033	22478533	0.00306836	0.044721	0.0204867	0.82243	0.000419704	0.084901
rs2267034	22478689	-0.0151978	0.994765	-0.157825	0.0838291	0.0249088	1.07661
rs2267035	22478787	0.00306836	0.044721	0.0204867	0.82243	0.000419704	0.084901
rs2267036	22479191	0.0108011	0.146181	0.0698202	0.444366	0.00487486	0.35226
rs5760044	22485555	-0.0151978	0.994765	-0.157825	0.0838291	0.0249088	1.07661
rs4607038	22487410	-0.0151978	0.994765	-0.157825	0.0838291	0.0249088	1.07661
rs738798	22488149	-0.0151978	0.994765	-0.157825	0.0838291	0.0249088	1.07661
rs738799	22488265	-0.0496445	0.416597	-0.219951	0.0159769	0.0483784	1.79651
rs2073391	22488573	-0.0279281	0.169262	-0.116494	0.201911	0.0135708	0.694839
rs2070456	22488697	-0.0228853	0.136177	-0.0953123	0.296442	0.00908443	0.52806
rs9612452	22489244	0.0109008	0.158878	0.0727818	0.425285	0.00529719	0.371319
rs2073394	22489326	-0.00606806	0.992955	-0.0983611	0.281261	0.0096749	0.550891
rs928782	22489437	-0.0151978	0.994765	-0.157825	0.0838291	0.0249088	1.07661
rs9612453	22489452	0.0109008	0.158878	0.0727818	0.425285	0.00529719	0.371319
rs2073395	22489620	0.0109008	0.158878	0.0727818	0.425285	0.00529719	0.371319
rs6003892	22491425	-0.00606806	0.992955	-0.0983611	0.281261	0.0096749	0.550891
rs9612458	22491854	0.0109008	0.158878	0.0727818	0.425285	0.00529719	0.371319
rs9612460	22491998	0.0109008	0.158878	0.0727818	0.425285	0.00529719	0.371319
rs9608196	22493081	0.0109008	0.158878	0.0727818	0.425285	0.00529719	0.371319
rs8136927	22494401	-0.00606806	0.992955	-0.0983611	0.281261	0.0096749	0.550891
rs9612473	22495632	0.0109008	0.158878	0.0727818	0.425285	0.00529719	0.371319
rs9612474	22495874	-0.00606806	0.992955	-0.0983611	0.281261	0.0096749	0.550891
rs9624334	22496256	-0.00584951	0.0957192	-0.0325712	0.721242	0.00106088	0.141919
rs6003894	22496378	0.0022222	0.210524	0.036021	0.693145	0.00129752	0.159176
rs2229354	22497513	0.00165118	0.0260713	0.0114215	0.900432	0.00013045	0.0455493
rs9612476	22497906	0.0109008	0.158878	0.0727818	0.425285	0.00529719	0.371319
rs5751745	22498209	-0.0151978	0.994765	-0.157825	0.0838291	0.0249088	1.07661
rs8140489	22498335	0.0109008	0.158878	0.0727818	0.425285	0.00529719	0.371319
rs11705032	22499707	0.0109008	0.158878	0.0727818	0.425285	0.00529719	0.371319
rs1573277	22501028	-0.0151978	0.994765	-0.157825	0.0838291	0.0249088	1.07661
rs2186370	22501305	-0.00883512	0.160638	-0.0513458	0.573799	0.0026364	0.24124
rs9612479	22502071	0.0128323	0.486277	0.13326	0.144348	0.0177582	0.84059
rs9608205	22502594	0.00165118	0.0260713	0.0114215	0.900432	0.00013045	0.0455493
rs9608206	22502653	-0.00606806	0.992955	-0.0983611	0.281261	0.0096749	0.550891
rs6003902	22503162	0.00444425	0.210517	0.0513771	0.573566	0.0026396	0.241417
rs6003904	22503394	0.0109008	0.158878	0.0727818	0.425285	0.00529719	0.371319
rs8138827	22504145	0.0109008	0.158878	0.0727818	0.425285	0.00529719	0.371319
rs5760060	22504303	-0.0274193	0.163156	-0.114195	0.210954	0.0130405	0.675812
rs9612481	22504510	0.00165118	0.0260713	0.0114215	0.900432	0.00013045	0.0455493
rs17003991	22504672	0.0210483	0.997024	0.243325	0.00768752	0.0592072	2.11421
rs2267045	22505583	-1.7078e-06	3.72611e-05	-1.07158e-05	0.999906	1.14829e-10	4.06953e-05
rs2267046	22505620	0.00165118	0.0260713	0.0114215	0.900432	0.00013045	0.0455493
rs17003998	22506053	-0.000491021	0.0146089	-0.00353118	0.969144	1.24692e-05	0.0136118
rs5760061	22508279	-0.00883512	0.160638	-0.0513458	0.573799	0.0026364	0.24124
rs5760062	22508590	-0.0151978	0.994765	-0.157825	0.0838291	0.0249088	1.07661
rs1128127	22509132	0.0109008	0.158878	0.0727818	0.425285	0.00529719	0.371319
rs5760063	22509819	0.0022222	0.210524	0.036021	0.693145	0.00129752	0.159176
rs6003907	22510449	0.0109008	0.158878	0.0727818	0.425285	0.00529719	0.371319
rs6003908	22511237	0.00444425	0.210517	0.0513771	0.573566	0.0026396	0.241417
rs6003909	22511652	-0.00506199	0.103541	-0.0309011	0.734983	0.00095488	0.133723
rs2275977	22511703	-0.0133218	0.290656	-0.0835892	0.359838	0.00698716	0.443893
rs2275978	22511883	0.0311646	0.590487	0.233989	0.0103707	0.0547507	1.98419
rs6519476	22512500	-0.00241909	0.0273	-0.0117263	0.897789	0.000137506	0.0468258
rs738801	22513198	-0.0339304	0.213548	-0.142089	0.119586	0.0201894	0.922318
rs2070464	22513875	0.00282115	0.0124768	0.012041	0.895062	0.000144985	0.048147
rs11704579	22515202	-0.00606806	0.992955	-0.0983611	0.281261	0.0096749	0.550891
rs11090292	22516016	-0.0133218	0.290656	-0.0835892	0.359838	0.00698716	0.443893
rs5760065	22516723	-0.0182781	0.996985	-0.174033	0.0565937	0.0302875	1.24723
rs12627841	22516777	-0.00606806	0.992955	-0.0983611	0.281261	0.0096749	0.550891
rs6003919	22518593	-0.00389088	0.318345	-0.0449799	0.622204	0.00202319	0.206067
rs8138673	22519032	0.0100753	0.0681785	0.0494326	0.588158	0.00244358	0.230506
rs738802	22522081	-0.0232978	0.29326	-0.117353	0.198604	0.0137718	0.702012
rs738803	22522879	0.0471071	0.270471	0.218927	0.0164748	0.047929	1.78318
rs738804	22523103	0.0330643	0.195775	0.155157	0.0891946	0.0240738	1.04966
rs5760075	22528535	-0.0283031	0.197082	-0.120324	0.187475	0.0144779	0.727058
rs17004019	22530096	0.0150094	0.473982	0.142911	0.117463	0.0204235	0.930097
rs7285454	22530498	0.0022222	0.210524	0.036021	0.693145	0.00129752	0.159176
rs7285765	22530692	0.0022222	0.210524	0.036021	0.693145	0.00129752	0.159176
rs9620328	22533799	-0.0283031	0.197082	-0.120324	0.187475	0.0144779	0.727058
rs6003928	22533814	0.0022222	0.210524	0.036021	0.693145	0.00129752	0.159176
rs11913066	22536223	0.0022222	0.210524	0.036021	0.693145	0.00129752	0.159176
rs4822441	22536355	0.00421023	0.0222241	0.0174834	0.848117	0.000305669	0.071544
rs2330625	22537962	0.0178343	0.0799544	0.0758183	0.406229	0.00574842	0.391229
rs2330626	22539759	0.0757447	0.410047	0.345811	0.000151763	0.119585	3.81883
rs5760082	22542162	-0.00606806	0.992955	-0.0983611	0.281261	0.0096749	0.550891
rs12157360	22547449	0.0504833	0.478262	0.2811	0.00207486	0.0790175	2.68301
rs17004023	22549598	-0.0121594	0.99486	-0.140567	0.123602	0.019759	0.907976
rs17004024	22550160	-0.0151978	0.994765	-0.157825	0.0838291	0.0249088	1.07661
rs1003784	22550358	0.0896956	0.459323	0.403051	1.00914e-05	0.16245	4.99605
rs4822442	22551295	0.0828244	0.435918	0.375057	3.98168e-05	0.140668	4.39993
rs5996624	22552022	0.00444425	0.210517	0.0513771	0.573566	0.0026396	0.241417
rs2236619	22552606	-0.136053	0.927633	-0.576302	2.73548e-10	0.332124	9.56297
rs2236620	22552710	-0.136053	0.927633	-0.576302	2.73548e-10	0.332124	9.56297
rs2236621	22552744	-0.136053	0.927633	-0.576302	2.73548e-10	0.332124	9.56297
rs2070460	22556242	0.09427	0.496158	0.426886	2.9209e-06	0.182232	5.53448
rs1984309	22560815	0.0922606	0.514146	0.424871	3.25196e-06	0.180515	5.48785
rs9612503	22562875	-0.132081	0.864532	-0.555951	1.12814e-09	0.309081	8.94764
rs5760090	22563592	-0.122891	0.855724	-0.522445	1.04599e-08	0.272949	7.98047
rs875643	22563998	-0.132081	0.864532	-0.555951	1.12814e-09	0.309081	8.94764
rs738806	22564172	0.125921	0.769635	0.596968	6.17434e-11	0.356371	10.2094
rs738807	22564245	-0.00485833	0.0935292	-0.0289117	0.751463	0.000835884	0.124093
rs2012133	22564734	0.113492	0.796439	0.563992	6.48258e-10	0.318087	9.18825
rs12483884	22564935	-0.0243654	0.996765	-0.202697	0.026389	0.0410862	1.57858
rs4822443	22565198	-0.0297355	0.463411	-0.162397	0.075245	0.0263727	1.12352
rs17004043	22569800	0.0022222	0.210524	0.036021	0.693145	0.00129752	0.159176
rs17004044	22569895	0.0296517	0.216085	0.149358	0.101812	0.0223078	0.992203
rs17004046	22570304	0.0494552	0.520581	0.287412	0.00164143	0.0826057	2.78478
rs17004047	22570919	0.0316114	0.998255	0.300985	0.000976795	0.090592	3.0102
rs1007888	22571101	0.210771	0.999706	0.884772	0	0.782821	25
rs2000467	22571533	0.179178	0.870499	0.79385	0	0.630198	25
rs17004049	22571594	0.0316114	0.998255	0.300985	0.000976795	0.090592	3.0102
rs11703791	22571984	-0.0121594	0.99486	-0.140567	0.123602	0.019759	0.907976
rs4822450	22572887	0.205041	0.958636	0.863052	0	0.744859	25
rs7284820	22572894	0.0210483	0.997024	0.243325	0.00768752	0.0592072	2.11421
rs4820571	22572973	0.164327	0.724085	0.711146	6.66134e-15	0.505728	14.1764
rs5751760	22573573	0.205041	0.958636	0.863052	0	0.744859	25
rs5751761	22573736	0.205041	0.958636	0.863052	0	0.744859	25
rs11913559	22577073	0.0210483	0.997024	0.243325	0.00768752	0.0592072	2.11421
rs4822451	22578166	0.195591	0.882363	0.850952	0	0.724119	25
rs7293178	22578370	0.0210483	0.997024	0.243325	0.00768752	0.0592072	2.11421
rs6003945	22579072	-0.00606806	0.992955	-0.0983611	0.281261	0.0096749	0.550891
rs1018744	22579091	0.0388372	0.613219	0.268643	0.00325223	0.0721689	2.48782
rs5760106	22580645	0.195591	0.882363	0.850952	0	0.724119	25
rs17004053	22580835	0.0105125	0.995922	0.170404	0.0619461	0.0290375	1.20799
rs2330635	22581344	0.195591	0.882363	0.850952	0	0.724119	25
rs2877178	22581517	0.195591	0.882363	0.850952	0	0.724119	25
rs3884794	22581766	0.149046	0.94134	0.714277	5.10703e-15	0.510191	14.2918
rs2154593	22582085	0.195591	0.882363	0.850952	0	0.724119	25
rs5751770	22582842	0.195591	0.882363	0.850952	0	0.724119	25
rs9624348	22583244	-0.00389088	0.318345	-0.0449799	0.622204	0.00202319	0.206067
rs9624349	22583406	-0.00167599	0.0914176	-0.0159578	0.86123	0.000254651	0.0648809
rs7292185	22583687	0.0210483	0.997024	0.243325	0.00768752	0.0592072	2.11421
rs2154594	22584055	0.195591	0.882363	0.850952	0	0.724119	25
rs2186366	22584113	0.195591	0.882363	0.850952	0	0.724119	25
rs4822453	22584862	0.18165	0.803365	0.775299	0	0.601089	25
rs4822454	22585208	0.195591	0.882363	0.850952	0	0.724119	25
rs9608215	22586088	-0.0527766	0.863617	-0.29387	0.00128554	0.0863598	2.89092
rs5996631	22586894	0.170407	0.949637	0.784745	0	0.615824	25
rs1002286	22587337	0.205041	0.958636	0.863052	0	0.744859	25
rs9608216	22587779	-0.0365933	0.998	-0.253121	0.0055575	0.0640705	2.25512
rs4461358	22590106	0.170407	0.949637	0.784745	0	0.615824	25
rs8138536	22590743	0.0210483	0.997024	0.243325	0.00768752	0.0592072	2.11421
rs915590	22591143	0.0367118	0.57966	0.253941	0.00540611	0.064486	2.26712
rs6003953	22591246	-0.00606806	0.992955	-0.0983611	0.281261	0.0096749	0.550891
rs6003959	22594395	0.149046	0.94134	0.714277	5.10703e-15	0.510191	14.2918
rs4822458	22595659	0.205041	0.958636	0.863052	0	0.744859	25
rs4822461	22598120	0.0671074	0.747947	0.399353	1.21603e-05	0.159483	4.91505
rs1892714	22599358	0.0671074	0.747947	0.399353	1.21603e-05	0.159483	4.91505
rs1892715	22599430	0.0671074	0.747947	0.399353	1.21603e-05	0.159483	4.91505
rs2330638	22600033	0.0671074	0.747947	0.399353	1.21603e-05	0.159483	4.91505
rs5996633	22600585	0.0671074	0.747947	0.399353	1.21603e-05	0.159483	4.91505
rs5996634	22600732	0.0671074	0.747947	0.399353	1.21603e-05	0.159483	4.91505
rs6003970	22600733	0.0671074	0.747947	0.399353	1.21603e-05	0.159483	4.91505
rs5996635	22600777	0.0671074	0.747947	0.399353	1.21603e-05	0.159483	4.91505
GSTT2B_L	22604043
rs6003980	22613516	0.139684	0.934309	0.664671	5.19251e-13	0.441788	12.2846
rs575959	22619365	0.198366	0.850646	0.835843	0	0.698633	25
rs113413	22622264	0.182457	0.999763	0.815682	0	0.665338	25
rs2739330	22625286	0.203763	0.855197	0.855197	0	0.731361	25
rs2858908	22625776	0.0446397	0.800513	0.31693	0.000516985	0.100445	3.28652
GSTT2B_R	22641297
rs1006771	22654052	0.217584	0.96229	0.928673	0	0.862433	25
rs140188	22656783	0.0998128	0.822257	0.526218	8.1933e-09	0.276906	8.08654
rs140199	22659711	0.214466	0.961493	0.911755	0	0.831297	25
rs140245	22664948	0.203307	0.887159	0.871456	0	0.759436	25
rs140288	22666327	0.11737	0.855326	0.591201	9.40102e-11	0.349519	10.0268
rs6004011	22668636	0.00521002	0.987162	0.118931	0.192634	0.0141446	0.715266
rs402635	22668651	0.0952385	0.90226	0.530307	6.27651e-09	0.281225	8.20228
rs412377	22668686	0.0899637	0.897145	0.511398	2.11784e-08	0.261528	7.67411
rs8141342	22669438	0.0899637	0.897145	0.511398	2.11784e-08	0.261528	7.67411
rs6004014	22669634	0.00750494	0.473996	0.0997524	0.274511	0.00995054	0.56144
rs368588	22670053	0.0899637	0.897145	0.511398	2.11784e-08	0.261528	7.67411
rs5996650	22670108	0.0899637	0.897145	0.511398	2.11784e-08	0.261528	7.67411
rs5996651	22670544	0.0899637	0.897145	0.511398	2.11784e-08	0.261528	7.67411
GSTT1_L	22673051
rs7291786	22674335	0.111724	0.84675	0.570879	4.0093e-10	0.325903	9.39693
rs140296	22676550	0.187564	0.840884	0.797385	0	0.635823	25
rs1970634	22692116	0.00666599	0.210505	0.0634697	0.486883	0.0040284	0.312576
rs13056569	22706929	0.0638979	0.605349	0.355796	9.717e-05	0.126591	4.01247
rs2266633	22711766	0.0105125	0.995922	0.170404	0.0619461	0.0290375	1.20799
rs17856199	22716806	0.0421431	0.998127	0.350592	0.000122761	0.122915	3.91094
rs5760168	22719043	0.0255594	0.605354	0.212631	0.0198457	0.0452118	1.70233
rs11705128	22722036	0.0511184	0.605349	0.312054	0.000629951	0.0973777	3.20069
rs5760170	22725367	0.0105125	0.995922	0.170404	0.0619461	0.0290375	1.20799
GSTT1_R	22727805
rs424309	22730360	0.0899637	0.897145	0.511398	2.11784e-08	0.261528	7.67411
rs8138555	22731323	-0.0116718	0.318323	-0.0807357	0.376472	0.00651825	0.424267
rs3788366	22732321	0.192891	0.9149	0.809716	0	0.65564	25
rs5760176	22734578	0.0111961	0.53034	0.12943	0.156238	0.0167522	0.806213
rs405597	22734830	0.111401	0.844305	0.56923	4.50034e-10	0.324023	9.34675
rs17004811	22735492	0.0955714	0.646724	0.468904	2.79769e-07	0.219871	6.5532
rs738809	22735511	-0.00389088	0.318345	-0.0449799	0.622204	0.00202319	0.206067
rs11703749	22736778	-0.0862244	0.627086	-0.369592	5.15082e-05	0.136598	4.28812
rs422674	22736978	-0.00389088	0.318345	-0.0449799	0.622204	0.00202319	0.206067
rs12160490	22744829	0.0174885	0.174401	0.0994134	0.276145	0.00988303	0.558863
rs5760181	22750128	0.0527196	0.998898	0.395827	1.45055e-05	0.156679	4.83847
rs9624387	22751067	-0.00606806	0.992955	-0.0983611	0.281261	0.0096749	0.550891
rs6004043	22753790	0.0627795	0.743441	0.38324	2.69071e-05	0.146873	4.57013
rs6004045	22755114	0.045007	0.341106	0.229973	0.0117611	0.0528878	1.92955
rs4822469	22756066	0.0022222	0.210524	0.036021	0.693145	0.00129752	0.159176
rs8137455	22757825	0.0527196	0.998898	0.395827	1.45055e-05	0.156679	4.83847
rs2267051	22757878	0.045007	0.341106	0.229973	0.0117611	0.0528878	1.92955
rs873833	22758001	-0.00908903	0.99153	-0.120807	0.18571	0.0145944	0.731165
rs4822470	22759241	0.045007	0.341106	0.229973	0.0117611	0.0528878	1.92955
rs9608232	22761450	-0.00606806	0.992955	-0.0983611	0.281261	0.0096749	0.550891
rs5760182	22761634	-0.0029878	0.977826	-0.0682036	0.454983	0.00465174	0.342005
rs9608233	22763140	0.0627795	0.743441	0.38324	2.69071e-05	0.146873	4.57013
rs2070465	22764551	-0.0099945	0.545155	-0.0951618	0.297205	0.00905576	0.526943
rs5760186	22768047	0.045007	0.341106	0.229973	0.0117611	0.0528878	1.92955
rs5760188	22772459	-0.0181854	0.247983	-0.0943434	0.301379	0.00890068	0.520887
rs5760189	22772771	-0.00389088	0.318345	-0.0449799	0.622204	0.00202319	0.206067
rs12485146	22775320	-0.00389088	0.318345	-0.0449799	0.622204	0.00202319	0.206067
rs12159292	22777303	0.0129505	0.408963	0.123307	0.176772	0.0152046	0.752586
rs17004823	22778082	-0.0243654	0.996765	-0.202697	0.026389	0.0410862	1.57858
rs762272	22778398	0.0527196	0.998898	0.395827	1.45055e-05	0.156679	4.83847
rs7287043	22781035	0.0584524	0.651481	0.347847	0.000138701	0.120998	3.85792
rs2051197	22782885	0.045007	0.341106	0.229973	0.0117611	0.0528878	1.92955
rs2070467	22783101	-0.0178143	0.416438	-0.115155	0.207145	0.0132606	0.683726
rs5760193	22786538	-0.0099945	0.545155	-0.0951618	0.297205	0.00905576	0.526943
rs9624393	22787563	0.0210483	0.997024	0.243325	0.00768752	0.0592072	2.11421
rs9612550	22788096	-0.0243654	0.996765	-0.202697	0.026389	0.0410862	1.57858
rs8138467	22789438	-0.0243654	0.996765	-0.202697	0.026389	0.0410862	1.57858
rs9624395	22792072	-0.0243654	0.996765	-0.202697	0.026389	0.0410862	1.57858
rs6004051	22793564	-0.057943	0.35117	-0.241691	0.00810661	0.0584147	2.09116
rs6004052	22793879	-0.00389088	0.318345	-0.0449799	0.622204	0.00202319	0.206067
rs3788367	22794377	0.0627795	0.743441	0.38324	2.69071e-05	0.146873	4.57013
rs2267055	22795672	0.045007	0.341106	0.229973	0.0117611	0.0528878	1.92955
rs12158989	22799115	0.0627795	0.743441	0.38324	2.69071e-05	0.146873	4.57013
rs5996665	22799988	-0.0138891	0.454554	-0.104282	0.253309	0.0108747	0.59635
rs6004054	22800375	-0.00389088	0.318345	-0.0449799	0.622204	0.00202319	0.206067
rs9612551	22803420	0.0527196	0.998898	0.395827	1.45055e-05	0.156679	4.83847
rs17004830	22804704	-0.0243654	0.996765	-0.202697	0.026389	0.0410862	1.57858
rs6004058	22809193	0.0129505	0.408963	0.123307	0.176772	0.0152046	0.752586
rs12166151	22809437	0.0022222	0.210524	0.036021	0.693145	0.00129752	0.159176
rs5760204	22810503	-0.0243654	0.996765	-0.202697	0.026389	0.0410862	1.57858
rs9624398	22811481	-0.00389088	0.318345	-0.0449799	0.622204	0.00202319	0.206067
rs9624399	22812500	-0.0243654	0.996765	-0.202697	0.026389	0.0410862	1.57858
rs1004058	22812755	-0.00606806	0.992955	-0.0983611	0.281261	0.0096749	0.550891
rs17004831	22813100	0.0129505	0.408963	0.123307	0.176772	0.0152046	0.752586
rs8135100	22815507	-0.00606806	0.992955	-0.0983611	0.281261	0.0096749	0.550891
rs9608237	22816674	0.0105125	0.995922	0.170404	0.0619461	0.0290375	1.20799
rs9612552	22816730	-0.00606806	0.992955	-0.0983611	0.281261	0.0096749	0.550891
rs9612553	22816849	-0.00606806	0.992955	-0.0983611	0.281261	0.0096749	0.550891
rs12165915	22818461	-0.0243654	0.996765	-0.202697	0.026389	0.0410862	1.57858
rs738808	22818861	0.045007	0.341106	0.229973	0.0117611	0.0528878	1.92955
rs2000470	22819649	0.045007	0.341106	0.229973	0.0117611	0.0528878	1.92955
rs5751803	22820105	-0.0243654	0.996765	-0.202697	0.026389	0.0410862	1.57858
rs5751804	22821488	-0.0243654	0.996765	-0.202697	0.026389	0.0410862	1.57858
rs2330722	22822061	0.045007	0.341106	0.229973	0.0117611	0.0528878	1.92955
rs5751807	22827521	0.0022222	0.210524	0.036021	0.693145	0.00129752	0.159176
rs6004059	22827624	0.047851	0.377771	0.248244	0.00654046	0.0616252	2.18439
rs4820582	22828665	0.0527196	0.998898	0.395827	1.45055e-05	0.156679	4.83847
rs2070468	22829356	0.0022222	0.210524	0.036021	0.693145	0.00129752	0.159176
rs4995045	22830866	0.045007	0.341106	0.229973	0.0117611	0.0528878	1.92955
rs176156	22833987	-0.0243654	0.996765	-0.202697	0.026389	0.0410862	1.57858
rs9612555	22837690	0.0127798	0.605358	0.147738	0.105578	0.0218267	0.976428
rs5760208	22838830	0.0022222	0.210524	0.036021	0.693145	0.00129752	0.159176
rs7285786	22840620	0.045007	0.341106	0.229973	0.0117611	0.0528878	1.92955
rs12169286	22844352	-0.0243654	0.996765	-0.202697	0.026389	0.0410862	1.57858
rs176159	22844600	0.0627795	0.743441	0.38324	2.69071e-05	0.146873	4.57013
rs13057912	22845898	-0.00606806	0.992955	-0.0983611	0.281261	0.0096749	0.550891
rs7287871	22846291	-0.0243654	0.996765	-0.202697	0.026389	0.0410862	1.57858
rs6004062	22847535	0.0105125	0.995922	0.170404	0.0619461	0.0290375	1.20799
rs176162	22848086	0.0129505	0.408963	0.123307	0.176772	0.0152046	0.752586
rs11913832	22848728	0.0627795	0.743441	0.38324	2.69071e-05	0.146873	4.57013
rs6004064	22850375	0.0584524	0.651481	0.347847	0.000138701	0.120998	3.85792
rs762275	22862142	0.0627795	0.743441	0.38324	2.69071e-05	0.146873	4.57013
rs9608243	22865229	-0.0243654	0.996765	-0.202697	0.026389	0.0410862	1.57858
rs9612557	22865962	0.045007	0.341106	0.229973	0.0117611	0.0528878	1.92955
rs8141596	22868040	0.0627795	0.743441	0.38324	2.69071e-05	0.146873	4.57013
rs9624408	22868918	-0.0243654	0.996765	-0.202697	0.026389	0.0410862	1.57858
rs17004848	22869092	0.00521002	0.987162	0.118931	0.192634	0.0141446	0.715266
rs13057834	22869734	-0.0213197	0.996765	-0.188765	0.038657	0.0356323	1.41277
rs5760216	22870281	0.0527196	0.998898	0.395827	1.45055e-05	0.156679	4.83847
rs5760220	22874423	-0.00167599	0.0914176	-0.0159578	0.86123	0.000254651	0.0648809
rs10428006	22874482	0.045007	0.341106	0.229973	0.0117611	0.0528878	1.92955
rs2267062	22874607	0.045007	0.341106	0.229973	0.0117611	0.0528878	1.92955
rs2267063	22874632	0.045007	0.341106	0.229973	0.0117611	0.0528878	1.92955
rs2267064	22875060	0.0527196	0.998898	0.395827	1.45055e-05	0.156679	4.83847
rs16986418	22877071	0.0627795	0.743441	0.38324	2.69071e-05	0.146873	4.57013
rs5760223	22880303	0.045007	0.341106	0.229973	0.0117611	0.0528878	1.92955
rs2070472	22882872	0.045007	0.341106	0.229973	0.0117611	0.0528878	1.92955
rs879756	22883535	-0.0243654	0.996765	-0.202697	0.026389	0.0410862	1.57858
rs2267069	22886507	0.045007	0.341106	0.229973	0.0117611	0.0528878	1.92955
rs6519501	22888318	0.045007	0.341106	0.229973	0.0117611	0.0528878	1.92955
rs2267070	22889739	0.0527196	0.998898	0.395827	1.45055e-05	0.156679	4.83847
