# Supplementary material for: Linkage Disequilibrium between Two High-Frequency Deletion Polymorphisms: Implications for Association Studies Involving the glutathione-S transferase (GST) Genes
Source: PLoS Genet. 2009 May 8;5(5):e1000472. doi: 10.1371/journal.pgen.1000472 (PMC2672168; doi:10.1371/journal.pgen.1000472)
Supplement: Table S4 — Linkage analysis between GSTT1 deletion and SNP (CEU). (0.41 MB XLS) [file pgen.1000472.s007.xls]

## Sheet: Sheet1
Table S4; LD - GSTT1 deletion and SNPs (CEU)
SNPs	position	D	D'	r	P	r^2	plog
rs6003709	22104625	-0.0489074	0.998959	-0.302961	0.000904154	0.0917852	3.04376
rs5996543	22109599	-0.028211	0.576225	-0.174755	0.0555756	0.0305394	1.25512
rs5759802	22109822	-0.0165147	0.9951	-0.167958	0.0680785	0.0282098	1.16699
rs5751660	22111075	-0.0360187	0.197063	-0.147909	0.105175	0.0218772	0.978087
rs8137947	22114222	0.00500169	0.986635	0.112718	0.216916	0.0127055	0.663708
rs5759809	22116770	-0.019146	0.997219	-0.181668	0.0665424	0.0330031	1.1769
rs2154589	22116995	-0.0266647	0.586536	-0.170544	0.0710956	0.0290852	1.14816
rs5751666	22117339	-0.0360187	0.197063	-0.147909	0.105175	0.0218772	0.978087
rs5759811	22118591	0.0376242	0.185499	0.154257	0.102573	0.0237953	0.988966
rs8139275	22119488	0.0100958	0.995754	0.161562	0.0767571	0.0261022	1.11488
rs5996546	22120140	0.00388495	0.0280011	0.0189685	0.839504	0.000359804	0.0759773
rs5751670	22123801	-0.041074	0.228807	-0.168881	0.0643137	0.0285208	1.1917
rs5759822	22130070	0.0424362	0.206377	0.174093	0.0565087	0.0303083	1.24788
rs2000463	22133722	-0.0215669	0.115925	-0.0884774	0.332435	0.00782825	0.478294
rs8139466	22134031	0.00569493	0.224677	0.0583857	0.522444	0.00340889	0.281961
rs17842461	22135130	-0.0203755	0.297272	-0.109858	0.228806	0.0120689	0.640532
rs2000464	22137739	-0.0215669	0.115925	-0.0884774	0.332435	0.00782825	0.478294
rs1986197	22139889	-0.00319613	0.979241	-0.0720284	0.430094	0.00518809	0.366437
rs5759826	22140298	-0.0262254	0.478274	-0.154839	0.121529	0.023975	0.915319
rs6519442	22143258	0.026055	0.151165	0.118456	0.19442	0.0140317	0.71126
rs6519443	22143308	0.0358295	0.213504	0.164231	0.0769239	0.0269718	1.11394
rs11090253	22145383	0.0466599	0.198553	0.195123	0.0325598	0.0380731	1.48732
rs12169718	22145573	0.0353041	0.152346	0.147147	0.106982	0.0216521	0.970691
rs12169802	22145731	0.0401714	0.17335	0.167434	0.066633	0.028034	1.17631
rs5759832	22145760	0.00771546	0.0405854	0.0341013	0.738286	0.0011629	0.131775
rs4822416	22146428	0.0401714	0.17335	0.167434	0.066633	0.028034	1.17631
rs7285434	22146569	0.0640612	0.315918	0.278402	0.00492774	0.0775076	2.30735
rs5759839	22147240	-0.0173146	0.212196	-0.0873439	0.338666	0.00762896	0.470229
rs5759841	22147414	-0.0241194	0.157229	-0.10123	0.267466	0.0102475	0.572731
rs7289380	22147486	0.0466599	0.198553	0.195123	0.0325598	0.0380731	1.48732
rs5759844	22147891	-0.017079	0.20582	-0.0856256	0.352303	0.00733175	0.453084
rs5759845	22148166	-0.0173146	0.212196	-0.0873439	0.338666	0.00762896	0.470229
rs2330498	22149697	-0.0241194	0.157229	-0.10123	0.267466	0.0102475	0.572731
rs5996555	22150990	-0.0149052	0.456671	-0.110483	0.226172	0.0122064	0.645561
rs8138547	22151418	-0.00325031	0.979241	-0.0726414	0.430061	0.00527677	0.36647
rs5759847	22151430	-0.0241194	0.157229	-0.10123	0.267466	0.0102475	0.572731
rs131303	22155928	-0.0149052	0.456671	-0.110483	0.226172	0.0122064	0.645561
rs131305	22156549	-0.0149052	0.456671	-0.110483	0.226172	0.0122064	0.645561
rs7290428	22156586	-0.00596255	0.128313	-0.037775	0.681556	0.00142695	0.166499
rs140154	22156675	-0.0176296	0.117422	-0.0742847	0.415789	0.00551822	0.381127
rs7290879	22156866	-0.00672624	0.135097	-0.0413677	0.653166	0.00171128	0.184976
rs140152	22157304	-0.0176296	0.117422	-0.0742847	0.415789	0.00551822	0.381127
rs17002022	22157584	-0.0107732	0.216381	-0.0662572	0.471687	0.00439002	0.326346
rs9620278	22157836	0.0466599	0.198553	0.195123	0.0325598	0.0380731	1.48732
rs4822418	22159461	0.0423313	0.177666	0.177666	0.051627	0.0315651	1.28712
rs6003740	22159623	-0.00526725	0.107587	-0.0326284	0.720773	0.00106461	0.142202
rs131313	22163339	-0.00731911	0.0622902	-0.0327204	0.731467	0.00107063	0.135805
rs131320	22164373	0.00307705	0.0149644	0.0126235	0.890017	0.000159352	0.0506019
rs9612360	22164813	0.0199373	0.206991	0.111887	0.220325	0.0125188	0.656936
rs17543753	22164889	0.0199373	0.206991	0.111887	0.220325	0.0125188	0.656936
rs140156	22165039	-0.0171348	0.138153	-0.0754629	0.408433	0.00569465	0.388879
rs131329	22166045	-0.00520662	0.0409031	-0.0227737	0.802995	0.000518641	0.0952873
rs140157	22166819	-0.0171348	0.138153	-0.0754629	0.408433	0.00569465	0.388879
rs140158	22166820	-0.0253636	0.203526	-0.11156	0.241979	0.0124457	0.616223
rs140159	22168745	-0.0171348	0.138153	-0.0754629	0.408433	0.00569465	0.388879
rs12628142	22168781	-0.00325031	0.979241	-0.0726414	0.430061	0.00527677	0.36647
rs131338	22168833	-0.0248832	0.177219	-0.106301	0.273765	0.0112998	0.562622
rs9612361	22169091	0.0174966	0.188548	0.0996945	0.278826	0.009939	0.554666
rs9608151	22169286	0.00954244	0.109803	0.0558667	0.554361	0.00312108	0.256207
rs131341	22169467	-0.013504	0.106087	-0.0590663	0.517607	0.00348882	0.286
rs131346	22172540	-0.0104551	0.0925391	-0.0472779	0.629706	0.0022352	0.200863
rs5996564	22173439	0.0102663	0.995687	0.162938	0.0767346	0.0265487	1.11501
rs131349	22173675	-0.013504	0.106087	-0.0590663	0.517607	0.00348882	0.286
rs1612189	22174366	-0.0237899	0.195105	-0.105257	0.278504	0.011079	0.555169
rs12159208	22175271	0.0106251	0.995553	0.165799	0.076685	0.0274894	1.11529
rs140161	22175547	-0.0262066	0.198923	-0.113635	0.233335	0.0129129	0.63202
rs131351	22176120	-0.02636	0.196982	-0.113865	0.212275	0.0129653	0.673101
rs1108741	22176520	0.00502608	0.247861	0.0573618	0.586317	0.00329037	0.231868
rs131352	22176777	-0.0112628	0.111058	-0.052674	0.577221	0.00277455	0.238658
rs5759855	22179044	0.014509	0.0728739	0.0594564	0.514845	0.00353506	0.288324
rs5759858	22179802	0.00849093	0.279154	0.0798141	0.381944	0.00637029	0.418
rs4822421	22182072	0.0155472	0.306684	0.115241	0.206804	0.0132805	0.684442
rs4822422	22182494	0.0413247	0.301916	0.202739	0.0263578	0.0411033	1.57909
rs5996566	22183909	0.0096219	0.172547	0.068313	0.45426	0.00466666	0.342695
rs915580	22184125	0.0096219	0.172547	0.068313	0.45426	0.00466666	0.342695
rs738781	22184282	0.0096219	0.172547	0.068313	0.45426	0.00466666	0.342695
rs738782	22184533	0.0096219	0.172547	0.068313	0.45426	0.00466666	0.342695
rs915583	22184860	0.0096219	0.172547	0.068313	0.45426	0.00466666	0.342695
rs1811021	22184964	0.0096219	0.172547	0.068313	0.45426	0.00466666	0.342695
rs2330512	22185154	0.0096219	0.172547	0.068313	0.45426	0.00466666	0.342695
rs5759867	22185522	0.0160866	0.312035	0.118332	0.198646	0.0140026	0.701921
rs5759868	22185657	0.00786088	0.0553799	0.0380759	0.676605	0.00144977	0.169665
rs12157529	22185755	-0.00319613	0.979241	-0.0720284	0.430094	0.00518809	0.366437
rs12157976	22185943	-0.00319613	0.979241	-0.0720284	0.430094	0.00518809	0.366437
rs12167450	22186789	-0.00319613	0.979241	-0.0720284	0.430094	0.00518809	0.366437
rs9624200	22188672	-0.00319613	0.979241	-0.0720284	0.430094	0.00518809	0.366437
rs131356	22190188	-0.0139052	0.261833	-0.0832091	0.366058	0.00692376	0.436451
rs131357	22190506	-0.0115773	0.217998	-0.0692788	0.451714	0.00479956	0.345137
rs131359	22190874	0.0218626	0.47918	0.170048	0.062493	0.0289163	1.20417
rs1892707	22191112	-0.00319613	0.979241	-0.0720284	0.430094	0.00518809	0.366437
rs107261	22192788	-0.00267649	0.048237	-0.0157244	0.863239	0.000247257	0.0638688
rs5751691	22196318	0.0477375	0.207918	0.19857	0.0324628	0.0394301	1.48861
rs4822423	22197924	0.0154002	0.0979948	0.0720778	0.429777	0.00519521	0.366757
rs131381	22199059	-0.0150092	0.24696	-0.0849255	0.360362	0.00721234	0.443261
rs131382	22199130	-0.00139016	0.0220433	-0.00774861	0.93292	6.00409e-05	0.0301555
rs131384	22199391	-0.00652435	0.0999475	-0.0358653	0.694405	0.00128632	0.158387
rs2330514	22199784	0.0185638	0.114434	0.0860009	0.346145	0.00739615	0.460742
rs2330515	22199912	0.0154002	0.0979948	0.0720778	0.429777	0.00519521	0.366757
rs2211894	22200528	0.0202161	0.119177	0.0923576	0.346261	0.00852993	0.460596
rs131385	22200698	0.0354169	0.99805	0.309581	0.000695639	0.0958405	3.15762
rs9612370	22201042	0.0406084	0.21204	0.179124	0.0626715	0.0320856	1.20293
rs131387	22201201	0.00941891	0.0607857	0.0442876	0.648412	0.00196139	0.188149
rs9612371	22201825	0.00395455	0.0371464	0.0213217	0.815321	0.000454615	0.0886715
rs6003782	22202134	0.0158348	0.0821993	0.0697374	0.444906	0.0048633	0.351732
rs131390	22202195	0.0134509	0.233171	0.0940563	0.311052	0.00884659	0.507167
rs4820556	22202936	-0.0137728	0.167033	-0.0692106	0.459927	0.00479011	0.337311
rs9624206	22203741	-0.00157735	0.0167057	-0.00755484	0.936275	5.70756e-05	0.0285967
rs131391	22205858	-0.00302924	0.0358868	-0.0150929	0.870869	0.000227795	0.0600473
rs140168	22206408	0.00869727	0.400313	0.0960129	0.309579	0.00921848	0.509228
rs131392	22207257	0.000748772	0.00366102	0.00324714	0.972101	1.05439e-05	0.0122884
rs4822424	22207733	-0.0078997	0.127386	-0.0443328	0.627221	0.0019654	0.202579
rs7286533	22208658	-0.0144561	0.36294	-0.0979852	0.287151	0.0096011	0.541889
rs8137773	22208808	-0.0102491	0.162517	-0.0571274	0.534888	0.00326353	0.271737
rs131393	22209339	0.0226751	0.298194	0.140463	0.123879	0.0197299	0.907003
rs25271	22209817	-0.00970556	0.0646439	-0.0408957	0.65416	0.00167246	0.184316
rs9624207	22211587	-0.00155336	0.0594904	-0.0127576	0.888855	0.000162757	0.051169
rs11489069	22214559	-0.00582913	0.327423	-0.0573308	0.547647	0.00328682	0.261499
rs7364197	22217749	0.000241993	0.00340969	0.00154432	0.986503	2.38493e-06	0.00590172
rs131408	22220836	-0.00128786	0.00962383	-0.00556306	0.951407	3.09477e-05	0.0216338
rs131409	22221107	0.0047059	0.0371315	0.023739	0.794827	0.000563541	0.0997275
rs7285131	22221700	-0.00319613	0.979241	-0.0720284	0.430094	0.00518809	0.366437
rs131411	22221904	-0.00403955	0.0476019	-0.0200879	0.825831	0.000403524	0.083109
rs179303	22222145	-0.0203155	0.13458	-0.085515	0.402102	0.00731281	0.395663
rs179304	22224242	0.0165823	0.181723	0.0951392	0.29732	0.00905147	0.526776
rs179305	22224580	0.00940978	0.103121	0.0539878	0.554248	0.00291468	0.256296
rs179306	22224697	0.0047059	0.0371315	0.023739	0.794827	0.000563541	0.0997275
rs179307	22225043	0.0165823	0.181723	0.0951392	0.29732	0.00905147	0.526776
rs17002476	22225625	0.00153011	0.020122	0.00947841	0.917304	8.98402e-05	0.0374869
rs17002478	22225789	0.00153011	0.020122	0.00947841	0.917304	8.98402e-05	0.0374869
rs28376	22227780	0.0161918	0.0818974	0.0708227	0.437853	0.00501585	0.358671
rs131414	22228323	0.0148117	0.0784549	0.0655902	0.479922	0.00430207	0.318829
rs12165365	22229570	-0.0201467	0.350991	-0.116705	0.20877	0.0136201	0.680332
rs9620289	22229964	-0.00736475	0.0949135	-0.0378544	0.696733	0.00143295	0.156934
rs8135486	22239857	0.00407804	0.268145	0.0535118	0.557746	0.00286352	0.253564
rs8142803	22239983	0.00407804	0.268145	0.0535118	0.557746	0.00286352	0.253564
rs8138979	22240746	-0.0211319	0.281498	-0.109987	0.228263	0.0120971	0.641565
rs107017	22242723	-0.00478721	0.0419063	-0.021577	0.81315	0.000465568	0.0898294
rs4822427	22244948	-0.00115982	0.0131611	-0.00569009	0.950299	3.23771e-05	0.0221399
rs8141940	22245370	0.00407804	0.268145	0.0535118	0.557746	0.00286352	0.253564
rs5996577	22251427	-0.00592632	0.201747	-0.0460951	0.613596	0.00212476	0.212117
rs2282474	22251581	0.0123186	0.202498	0.0841224	0.356782	0.00707657	0.447597
rs9624216	22252552	-0.0146363	0.344948	-0.0964763	0.290582	0.00930768	0.536731
rs140174	22252983	0.0273389	0.163421	0.125435	0.169421	0.0157338	0.771033
rs131422	22253425	-0.00971403	0.992071	-0.127467	0.162615	0.0162478	0.78884
rs9620291	22255069	-0.00730623	0.186542	-0.0498934	0.584685	0.00248935	0.233078
rs12627824	22255335	0.0174848	0.111136	0.081805	0.378282	0.00669205	0.422185
rs131428	22255431	0.0481903	0.28221	0.219712	0.0189821	0.0482733	1.72165
rs131429	22255779	-0.00114911	0.00704135	-0.00477506	0.958283	2.28012e-05	0.0185062
rs13055172	22256250	-0.0438439	0.489228	-0.213826	0.0201931	0.0457214	1.6948
rs17627359	22256532	-0.0146698	0.232613	-0.0817676	0.37442	0.00668594	0.42664
rs131430	22257134	0.0202372	0.092837	0.0864614	0.343569	0.00747558	0.463986
rs9612384	22259701	-0.00220786	0.0183608	-0.00980617	0.916613	9.61609e-05	0.037814
rs7287616	22259852	-0.0384769	0.436617	-0.188768	0.0386541	0.0356334	1.4128
rs11090262	22260279	-0.020014	0.153299	-0.0869783	0.340692	0.00756523	0.467639
rs131432	22260914	0.0190198	0.125061	0.0899861	0.324257	0.0080975	0.489111
rs140176	22261022	-0.000237997	0.00146333	-0.00098947	0.991424	9.79051e-07	0.00374048
rs9608164	22261845	-0.0384769	0.436617	-0.188768	0.0386541	0.0356334	1.4128
rs9612385	22262181	-0.020014	0.153299	-0.0869783	0.340692	0.00756523	0.467639
rs12169815	22262463	0.0100958	0.995754	0.161562	0.0767571	0.0261022	1.11488
rs17002697	22264025	0.0124944	0.27385	0.0971816	0.28707	0.00944427	0.542012
rs6003807	22264030	-0.0195386	0.997718	-0.183662	0.0442293	0.0337316	1.35429
rs12170095	22264238	0.0513052	0.343166	0.24413	0.0080034	0.0595993	2.09673
rs867108	22267135	-0.00324081	0.0202639	-0.0135076	0.882367	0.000182456	0.0543505
rs7290863	22267621	0.00623817	0.129891	0.0473933	0.612841	0.00224613	0.212652
rs3747125	22267732	0.018121	0.44682	0.148827	0.103035	0.0221494	0.987017
rs7292276	22267811	-0.0266658	0.291783	-0.129162	0.1571	0.0166827	0.803825
rs7288250	22268204	-0.0534227	0.283091	-0.219035	0.0216039	0.0479764	1.66547
rs7293024	22268238	-0.0572918	0.292554	-0.234743	0.0101263	0.0551045	1.99455
rs4358231	22268351	0.0198739	0.280024	0.126829	0.164728	0.0160856	0.783231
rs5759919	22269595	0.0150716	0.0641346	0.0630269	0.489927	0.00397239	0.309869
rs4820559	22270991	0.0157902	0.0707905	0.0671285	0.462123	0.00450623	0.335243
rs9624223	22274762	-0.0357688	0.730597	-0.221573	0.0190318	0.0490946	1.72052
rs11090264	22275369	0.0324206	0.13607	0.13607	0.136074	0.018515	0.866225
rs11090265	22276990	-0.0253162	0.170098	-0.106852	0.285287	0.0114173	0.544717
rs2154592	22277352	-0.0371841	0.227852	-0.154517	0.090523	0.0238754	1.04324
rs9612389	22279555	0.0428731	0.264286	0.198619	0.029573	0.0394495	1.5291
rs2298372	22280646	-0.0181761	0.146548	-0.0800485	0.380548	0.00640777	0.419591
rs12163384	22281722	-0.00319613	0.979241	-0.0720284	0.430094	0.00518809	0.366437
rs17545261	22281753	-0.00925221	0.165359	-0.0541675	0.566472	0.00293412	0.246821
rs9624230	22282627	0.0391614	0.202878	0.172376	0.0787655	0.0297134	1.10366
rs17002820	22283204	-0.00319613	0.979241	-0.0720284	0.430094	0.00518809	0.366437
rs17627963	22285765	-0.0113809	0.571465	-0.106131	0.248959	0.0112639	0.603873
rs6003815	22290187	0.00268266	0.0130464	0.0110055	0.90404	0.000121121	0.0438124
rs12484556	22292404	0.00469648	0.030881	0.0222199	0.80769	0.000493725	0.0927553
rs13055561	22295020	-0.0331726	0.322391	-0.154416	0.0934676	0.0238442	1.02934
rs9680742	22296720	-0.0393326	0.365177	-0.180463	0.048056	0.0325669	1.31825
rs17002880	22298987	0.00238847	0.0942301	0.0244871	0.788512	0.000599621	0.103192
rs12167140	22301028	-0.0230749	0.223034	-0.107224	0.269621	0.0114969	0.569246
rs12170399	22302141	-0.0315188	0.306318	-0.146718	0.11099	0.021526	0.954717
rs8137495	22302409	-0.0401897	0.36216	-0.182717	0.0453322	0.0333853	1.34359
rs17002910	22303725	-0.0260544	0.997828	-0.213983	0.0190748	0.0457887	1.71954
rs3747102	22303849	-0.0411265	0.380638	-0.18851	0.042324	0.0355362	1.37341
rs3747103	22303861	-0.0411265	0.380638	-0.18851	0.042324	0.0355362	1.37341
rs3827318	22304200	-0.0489074	0.998959	-0.302961	0.000904154	0.0917852	3.04376
rs3788361	22304361	-0.0401897	0.36216	-0.182717	0.0453322	0.0333853	1.34359
rs7289104	22307513	-0.0122967	0.156979	-0.0629795	0.490254	0.00396641	0.309579
rs9306387	22309219	-0.000464186	0.00444434	-0.00215044	0.981206	4.62441e-06	0.0082398
rs10427870	22309342	-0.00874131	0.0958858	-0.0423769	0.648093	0.0017958	0.188363
rs2006091	22309780	-0.0068865	0.0781446	-0.0337853	0.711309	0.00114144	0.147942
rs16994633	22310868	0.00495689	0.0575175	0.0291218	0.749716	0.000848081	0.125103
rs17003000	22312186	-0.0102557	0.995024	-0.131256	0.161084	0.0172282	0.792947
rs12627958	22312775	-0.0156254	0.150713	-0.0725588	0.463675	0.00526478	0.333786
rs2330575	22312999	-0.0122967	0.156979	-0.0629795	0.490254	0.00396641	0.309579
rs11703537	22313422	0.0156832	0.0760526	0.0678749	0.460934	0.004607	0.336362
rs6003823	22321420	-0.0228607	0.134695	-0.0945115	0.300519	0.00893243	0.522129
rs9624260	22322176	-0.00144418	0.145032	-0.0187959	0.838216	0.000353286	0.0766439
rs6003824	22323051	-0.0114742	0.125554	-0.055578	0.542639	0.00308892	0.265489
rs6003826	22323358	-0.0140857	0.163218	-0.0696225	0.449473	0.00484729	0.347296
rs6003827	22323416	-0.0114742	0.125554	-0.055578	0.542639	0.00308892	0.265489
rs8139016	22323831	-0.0114742	0.125554	-0.055578	0.542639	0.00308892	0.265489
rs6003828	22324026	-0.00798054	0.111141	-0.0422533	0.643464	0.00178534	0.191476
rs13053407	22324657	-0.00319613	0.979241	-0.0720284	0.430094	0.00518809	0.366437
rs17003098	22324933	-0.016407	0.186895	-0.0806028	0.385329	0.00649681	0.414168
rs6519457	22325056	-0.013901	0.157741	-0.0681983	0.455018	0.00465101	0.341971
rs3747106	22325213	-0.0114742	0.125554	-0.055578	0.542639	0.00308892	0.265489
rs3747107	22325540	-0.0114742	0.125554	-0.055578	0.542639	0.00308892	0.265489
rs8136455	22325561	-0.0114742	0.125554	-0.055578	0.542639	0.00308892	0.265489
rs6003829	22326225	-0.0172274	0.218012	-0.0879452	0.347732	0.00773435	0.458755
rs6003830	22326259	-0.0114742	0.125554	-0.055578	0.542639	0.00308892	0.265489
rs6519460	22326463	-0.0114742	0.125554	-0.055578	0.542639	0.00308892	0.265489
rs6003832	22326567	0.0154961	0.124043	0.0785874	0.405584	0.00617598	0.39192
rs8137658	22327651	-0.0231737	0.288116	-0.117524	0.213591	0.0138118	0.670417
rs6003833	22327997	-0.0120109	0.167856	-0.0636785	0.516082	0.00405495	0.287281
rs3827319	22328208	-0.0175522	0.224071	-0.0898966	0.324738	0.0080814	0.488467
rs7288276	22329627	0.00291822	0.012383	0.0122122	0.894464	0.000149138	0.0484373
rs12166768	22330993	-0.0218678	0.260552	-0.109181	0.247902	0.0119204	0.60572
rs6519465	22331094	0.00921265	0.0411629	0.0381384	0.705764	0.00145454	0.15134
rs7288934	22331281	0.021466	0.176433	0.109941	0.228455	0.0120871	0.641199
rs5751704	22331975	0.0033952	0.0144477	0.0141981	0.876402	0.000201586	0.0572969
rs5751705	22332030	0.021466	0.176433	0.109941	0.228455	0.0120871	0.641199
rs10222270	22334787	-0.0122967	0.156979	-0.0629795	0.490254	0.00396641	0.309579
rs5759950	22342624	0.00813794	0.0342214	0.034167	0.720084	0.00116738	0.142617
rs762262	22343178	-0.0154652	0.101534	-0.0649908	0.499419	0.00422381	0.301535
rs2330555	22343288	0.0033952	0.0144477	0.0141981	0.876402	0.000201586	0.0572969
rs12157657	22344229	-0.0122967	0.156979	-0.0629795	0.490254	0.00396641	0.309579
rs17546508	22345331	0.0159873	0.182417	0.0932699	0.310979	0.00869927	0.507269
rs1109403	22346138	-0.0122967	0.156979	-0.0629795	0.490254	0.00396641	0.309579
rs1811024	22346474	0.021466	0.176433	0.109941	0.228455	0.0120871	0.641199
rs12169702	22348850	-0.00375449	0.0514155	-0.0197496	0.83013	0.000390045	0.080854
rs5759958	22350846	0.0188201	0.152108	0.0957867	0.298103	0.00917509	0.525634
rs7285873	22351407	0.00819394	0.03532	0.0345603	0.707347	0.00119442	0.150367
rs762263	22351462	-0.0119574	0.150103	-0.0608581	0.508556	0.00370371	0.293662
rs9624283	22351525	-0.00670562	0.0406617	-0.0278242	0.766405	0.000774184	0.115542
rs9624285	22351950	-0.0331323	0.998197	-0.243721	0.00810936	0.0593997	2.09101
rs5751708	22352307	-0.00324081	0.0202639	-0.0135076	0.882367	0.000182456	0.0543505
rs738785	22352631	0.0033952	0.0144477	0.0141981	0.876402	0.000201586	0.0572969
rs2330578	22352975	0.0033952	0.0144477	0.0141981	0.876402	0.000201586	0.0572969
rs5759960	22354308	0.021466	0.176433	0.109941	0.228455	0.0120871	0.641199
rs2330579	22354430	0.021466	0.176433	0.109941	0.228455	0.0120871	0.641199
rs3747110	22354815	-0.0180186	0.0935694	-0.0738384	0.418596	0.00545212	0.378205
rs3747112	22354933	-0.0207912	0.53084	-0.141981	0.11987	0.0201585	0.921291
rs2051194	22355007	-0.0122967	0.156979	-0.0629795	0.490254	0.00396641	0.309579
rs5759961	22355365	-0.0178988	0.481919	-0.125159	0.177656	0.0156648	0.750419
rs5759963	22356415	0.00908933	0.0766557	0.0470066	0.609615	0.00220962	0.214944
rs1000470	22356845	-0.0192391	0.421039	-0.122778	0.178636	0.0150745	0.748031
rs9624291	22358351	-0.00597674	0.0804606	-0.0312333	0.736574	0.00097552	0.132783
rs11090280	22358412	0.00145936	0.00612497	0.00612497	0.946506	3.75152e-05	0.0238768
rs5751710	22358627	0.0166259	0.15357	0.0890517	0.333369	0.00793021	0.477074
rs6003842	22360367	0.0180508	0.154813	0.0939504	0.303397	0.00882668	0.517988
rs2070445	22360907	0.0180508	0.154813	0.0939504	0.303397	0.00882668	0.517988
rs11703116	22361712	-0.01581	0.0807319	-0.0647787	0.489159	0.00419628	0.31055
rs7287369	22362015	-0.0300123	0.4521	-0.163879	0.0750461	0.0268564	1.12467
rs13057362	22362771	-0.0122967	0.156979	-0.0629795	0.490254	0.00396641	0.309579
rs5751713	22363466	-0.0200208	0.548345	-0.141074	0.125411	0.0199018	0.901664
rs5751714	22363486	-0.0200208	0.548345	-0.141074	0.125411	0.0199018	0.901664
rs17629631	22363869	-0.0115802	0.142905	-0.058566	0.528188	0.00342998	0.277212
rs738786	22364288	0.00145936	0.00612497	0.00612497	0.946506	3.75152e-05	0.0238768
rs2070446	22365970	0.0180508	0.154813	0.0939504	0.303397	0.00882668	0.517988
rs2070447	22366563	-0.0234023	0.577588	-0.157427	0.0899727	0.0247833	1.04589
rs2070448	22366657	-0.0207912	0.53084	-0.141981	0.11987	0.0201585	0.921291
rs2070449	22367145	-0.00319613	0.979241	-0.0720284	0.430094	0.00518809	0.366437
rs12170464	22367306	-0.0119574	0.150103	-0.0608581	0.508556	0.00370371	0.293662
rs1007298	22368847	0.0155477	0.109534	0.0753087	0.409391	0.0056714	0.387861
rs9624295	22374488	-0.010649	0.0552997	-0.0436387	0.632624	0.00190433	0.198855
rs7291110	22375321	-0.00706302	0.0940865	-0.0367615	0.687168	0.0013514	0.162937
rs7286137	22375645	-0.00706302	0.0940865	-0.0367615	0.687168	0.0013514	0.162937
rs6003847	22377657	-0.00706302	0.0940865	-0.0367615	0.687168	0.0013514	0.162937
rs5759967	22378368	-0.033487	0.671775	-0.205845	0.0308566	0.042372	1.51065
rs6003849	22379993	-0.00200358	0.0170517	-0.00895711	0.921837	8.02298e-05	0.0353459
rs17629956	22380471	-0.00706302	0.0940865	-0.0367615	0.687168	0.0013514	0.162937
rs9608174	22382031	-0.0115526	0.0924739	-0.0507802	0.584434	0.00257862	0.233264
rs915587	22385942	0.0108561	0.428295	0.111299	0.22276	0.0123875	0.652162
rs915588	22386339	0.0181078	0.535792	0.161951	0.0923662	0.0262282	1.03449
rs2070444	22386537	-0.020014	0.153299	-0.0869783	0.340692	0.00756523	0.467639
rs8143019	22387485	-0.00597017	0.0762149	-0.0305772	0.737658	0.000934964	0.132145
rs9612404	22388900	-0.020014	0.153299	-0.0869783	0.340692	0.00756523	0.467639
rs9608176	22389933	-0.0115773	0.217998	-0.0692788	0.451714	0.00479956	0.345137
rs2330580	22391698	-0.0155875	0.207641	-0.0811296	0.374148	0.00658201	0.426956
rs738787	22400416	-0.0266065	0.339657	-0.136269	0.135501	0.0185693	0.868056
rs2330582	22402455	-0.014522	0.29662	-0.0899579	0.324408	0.00809242	0.488908
rs11703662	22404919	0.0081978	0.494114	0.103112	0.279499	0.010632	0.55362
rs140179	22405670	-0.0362548	0.292312	-0.159668	0.0802774	0.025494	1.09541
rs2070450	22408513	0.00407804	0.268145	0.0535118	0.557746	0.00286352	0.253564
rs5759980	22410163	-0.0204217	0.408434	-0.12537	0.224173	0.0157176	0.649417
rs5759982	22411194	-0.014522	0.29662	-0.0899579	0.324408	0.00809242	0.488908
rs9612413	22413873	0.00459649	0.261937	0.0562612	0.566134	0.00316532	0.24708
rs2067621	22415854	0.00407804	0.268145	0.0535118	0.557746	0.00286352	0.253564
rs5759985	22416107	-0.0362548	0.292312	-0.159668	0.0802774	0.025494	1.09541
rs2070451	22417319	-0.014522	0.29662	-0.0899579	0.324408	0.00809242	0.488908
rs5759986	22418324	-0.0362548	0.292312	-0.159668	0.0802774	0.025494	1.09541
rs6003870	22422597	0.0551682	0.234758	0.230704	0.0114966	0.0532241	1.93943
rs2070452	22424836	-0.0134973	0.243256	-0.0792971	0.385035	0.00628804	0.4145
rs2070454	22426674	-0.00933511	0.408589	-0.0815988	0.371392	0.00665836	0.430168
rs1076123	22426783	-0.0202344	0.358597	-0.118048	0.199728	0.0139353	0.699562
rs9612418	22427015	-0.010114	0.413169	-0.0855993	0.36499	0.00732723	0.437719
rs5759997	22429143	-0.0125396	0.0724889	-0.0517321	0.570921	0.0026762	0.243424
rs6003875	22431860	0.00871234	0.0582743	0.0414566	0.65247	0.00171865	0.18544
rs9612422	22432408	0.00615088	0.144082	0.0493304	0.598399	0.00243349	0.22301
rs2298375	22436448	0.0096219	0.172547	0.068313	0.45426	0.00466666	0.342695
rs9153	22438412	0.00495689	0.0575175	0.0291218	0.749716	0.000848081	0.125103
rs131442	22438977	0.00166853	0.0187155	0.00966542	0.91709	9.34204e-05	0.0375879
rs131445	22441044	0.00497276	0.0467109	0.0268116	0.768982	0.000718861	0.114084
rs131451	22443544	-0.00396333	0.173471	-0.0346436	0.704315	0.00120018	0.152233
rs738789	22446586	-0.0162395	0.9951	-0.166491	0.0681801	0.0277192	1.16634
rs738790	22446817	-0.0162395	0.9951	-0.166491	0.0681801	0.0277192	1.16634
rs738791	22447525	-0.0208063	0.108046	-0.0852622	0.350303	0.00726965	0.455556
rs2267029	22447916	-0.0162395	0.9951	-0.166491	0.0681801	0.0277192	1.16634
rs7289910	22448638	0.00500169	0.986635	0.112718	0.216916	0.0127055	0.663708
rs738792	22451378	-0.0047187	0.240955	-0.0443554	0.627046	0.0019674	0.202701
rs7289794	22452267	-0.0132123	0.995136	-0.149571	0.104214	0.0223715	0.982073
rs2070455	22454842	-0.0162395	0.9951	-0.166491	0.0681801	0.0277192	1.16634
rs6003877	22456853	0.00517416	0.986635	0.114662	0.21685	0.0131474	0.663841
rs2073387	22459005	-0.0168402	0.99751	-0.169875	0.067309	0.0288574	1.17193
rs2267030	22462374	0.00609793	0.0925292	0.0401949	0.65971	0.00161563	0.180647
rs5760020	22463092	-0.0165484	0.187783	-0.0811867	0.373812	0.00659129	0.427347
rs2073388	22463368	-0.0162395	0.9951	-0.166491	0.0681801	0.0277192	1.16634
rs2073389	22463493	-0.0165484	0.187783	-0.0811867	0.373812	0.00659129	0.427347
rs2073390	22463570	-0.0162395	0.9951	-0.166491	0.0681801	0.0277192	1.16634
rs5760022	22464394	-0.0162395	0.9951	-0.166491	0.0681801	0.0277192	1.16634
rs738794	22464758	-0.0047187	0.240955	-0.0443554	0.627046	0.0019674	0.202701
rs17630758	22466542	-0.0143752	0.220216	-0.0790226	0.386683	0.00624456	0.412645
rs5760023	22468301	-0.0165484	0.187783	-0.0811867	0.373812	0.00659129	0.427347
rs2267031	22468344	-0.0162395	0.9951	-0.166491	0.0681801	0.0277192	1.16634
rs2186364	22468841	-0.0162395	0.9951	-0.166491	0.0681801	0.0277192	1.16634
rs3788362	22470348	-0.0162395	0.9951	-0.166491	0.0681801	0.0277192	1.16634
rs12167679	22471690	-0.0136755	0.19952	-0.0737338	0.419256	0.00543668	0.377521
rs738796	22472523	-0.0047187	0.240955	-0.0443554	0.627046	0.0019674	0.202701
rs9608184	22472738	-0.0047187	0.240955	-0.0443554	0.627046	0.0019674	0.202701
rs17548631	22474125	0.0134467	0.162097	0.0802732	0.399837	0.00644378	0.398117
rs11703707	22475016	0.0151307	0.994895	0.198544	0.0296343	0.0394198	1.5282
rs17003912	22475809	0.0141446	0.199298	0.0902665	0.322751	0.00814804	0.491132
rs17003930	22476055	0.0141446	0.199298	0.0902665	0.322751	0.00814804	0.491132
rs5760033	22476560	-0.0165147	0.9951	-0.167958	0.0680785	0.0282098	1.16699
rs9620326	22476629	-0.0143752	0.220216	-0.0790226	0.386683	0.00624456	0.412645
rs5751739	22477056	-0.010049	0.992071	-0.129703	0.162429	0.016823	0.789337
rs11912715	22477595	0.0141446	0.199298	0.0902665	0.322751	0.00814804	0.491132
rs2267032	22478273	0.000898327	0.00932653	0.00504137	0.955959	2.54154e-05	0.0195608
rs2267033	22478533	0.00609793	0.0925292	0.0401949	0.65971	0.00161563	0.180647
rs2267034	22478689	-0.0162395	0.9951	-0.166491	0.0681801	0.0277192	1.16634
rs2267035	22478787	0.00609793	0.0925292	0.0401949	0.65971	0.00161563	0.180647
rs2267036	22479191	0.0141446	0.199298	0.0902665	0.322751	0.00814804	0.491132
rs11703080	22479487	0.019208	0.286602	0.125681	0.172178	0.0157956	0.764023
rs5751741	22480853	-0.0168134	0.995924	-0.169604	0.0677454	0.0287657	1.16912
rs5760044	22485555	-0.0162395	0.9951	-0.166491	0.0681801	0.0277192	1.16634
rs5760045	22485614	-0.0165147	0.9951	-0.167958	0.0680785	0.0282098	1.16699
rs4607038	22487410	-0.0162395	0.9951	-0.166491	0.0681801	0.0277192	1.16634
rs738798	22488149	-0.0162395	0.9951	-0.166491	0.0681801	0.0277192	1.16634
rs738799	22488265	-0.0363768	0.285775	-0.159111	0.0813373	0.0253165	1.08971
rs738800	22488315	-0.0230102	0.346622	-0.125645	0.172299	0.0157867	0.763718
rs9612450	22488370	0.0193394	0.44507	0.15384	0.103506	0.0236668	0.985036
rs2073391	22488573	-0.0135311	0.0767723	-0.0557207	0.541604	0.0031048	0.266319
rs2070456	22488697	-0.0103521	0.0576676	-0.0425642	0.641024	0.00181171	0.193126
rs9612452	22489244	0.0154235	0.234034	0.101665	0.265415	0.0103358	0.576075
rs2073394	22489326	-0.00648473	0.993405	-0.103774	0.255628	0.010769	0.592391
rs928782	22489437	-0.0162395	0.9951	-0.166491	0.0681801	0.0277192	1.16634
rs9612453	22489452	0.0154235	0.234034	0.101665	0.265415	0.0103358	0.576075
rs2073395	22489620	0.0154235	0.234034	0.101665	0.265415	0.0103358	0.576075
rs9608193	22491136	0.0264532	0.487028	0.190049	0.0442946	0.0361187	1.35365
rs9608194	22491209	0.0325286	0.655028	0.243386	0.0159787	0.0592369	1.79646
rs9612458	22491854	0.0154235	0.234034	0.101665	0.265415	0.0103358	0.576075
rs9612459	22491912	0.0135368	0.215105	0.091062	0.326707	0.00829229	0.485841
rs9612460	22491998	0.0154235	0.234034	0.101665	0.265415	0.0103358	0.576075
rs9608195	22493001	0.0297741	0.525032	0.209799	0.0226672	0.0440155	1.6446
rs9608196	22493081	0.0154235	0.234034	0.101665	0.265415	0.0103358	0.576075
rs11703421	22495498	0.0110902	0.188934	0.0769486	0.411313	0.00592108	0.385828
rs9612473	22495632	0.0154235	0.234034	0.101665	0.265415	0.0103358	0.576075
rs9612475	22495947	0.0128911	0.208376	0.0873774	0.342539	0.0076348	0.46529
rs9608199	22496230	0.0262218	0.50001	0.191398	0.0392626	0.0366333	1.40602
rs9624334	22496256	-0.0143752	0.220216	-0.0790226	0.386683	0.00624456	0.412645
rs9608201	22496788	-0.00597393	0.100488	-0.0341085	0.718121	0.00116339	0.143802
rs11704097	22497098	0.0297741	0.525032	0.209799	0.0226672	0.0440155	1.6446
rs11704313	22497185	0.016117	0.240481	0.105456	0.251984	0.0111209	0.598627
rs2229354	22497513	0.00579666	0.0952876	0.0395847	0.664558	0.00156695	0.177467
rs9612476	22497906	0.0154235	0.234034	0.101665	0.265415	0.0103358	0.576075
rs5751745	22498209	-0.0162395	0.9951	-0.166491	0.0681801	0.0277192	1.16634
rs8140489	22498335	0.0154235	0.234034	0.101665	0.265415	0.0103358	0.576075
rs9608202	22498365	0.0262218	0.50001	0.191398	0.0392626	0.0366333	1.40602
rs11705032	22499707	0.0154235	0.234034	0.101665	0.265415	0.0103358	0.576075
rs2186369	22500996	-0.00486118	0.0692432	-0.0259646	0.789221	0.000674161	0.102801
rs1573277	22501028	-0.0162395	0.9951	-0.166491	0.0681801	0.0277192	1.16634
rs9612478	22501052	0.0063459	0.102578	0.0430133	0.640326	0.00185014	0.193599
rs2186370	22501305	-0.000937046	0.0159497	-0.00537621	0.953037	2.89037e-05	0.0208902
rs11912883	22501536	0.00432919	0.0699787	0.0293438	0.749912	0.000861058	0.12499
rs9612479	22502071	0.00061524	0.0242725	0.00630758	0.944913	3.97856e-05	0.0246081
rs9608205	22502594	0.00579666	0.0952876	0.0395847	0.664558	0.00156695	0.177467
rs6003904	22503394	0.0154235	0.234034	0.101665	0.265415	0.0103358	0.576075
rs5760058	22504007	0.00535895	0.986635	0.11671	0.216778	0.0136212	0.663984
rs8138827	22504145	0.0154235	0.234034	0.101665	0.265415	0.0103358	0.576075
rs5760060	22504303	-0.0123211	0.0686357	-0.0506596	0.57893	0.0025664	0.237374
rs9612480	22504335	0.00198169	0.179166	0.0303859	0.749962	0.000923302	0.124961
rs9612481	22504510	0.00579666	0.0952876	0.0395847	0.664558	0.00156695	0.177467
rs17003993	22505101	0.00248004	0.0320706	0.0152527	0.868403	0.000232645	0.0612785
rs2267045	22505583	0.00199099	0.0261829	0.0123333	0.892529	0.000152111	0.0493777
rs2267046	22505620	0.00579666	0.0952876	0.0395847	0.664558	0.00156695	0.177467
rs17003998	22506053	0.00330811	0.0593236	0.0234868	0.796959	0.000551628	0.098564
rs9612483	22506164	0.0142455	0.212557	0.0932107	0.311286	0.00868824	0.506841
rs5760061	22508279	-0.000937046	0.0159497	-0.00537621	0.953037	2.89037e-05	0.0208902
rs5760062	22508590	-0.0162395	0.9951	-0.166491	0.0681801	0.0277192	1.16634
rs1128127	22509132	0.0154235	0.234034	0.101665	0.265415	0.0103358	0.576075
rs9612485	22509502	0.00658133	0.0981998	0.0430626	0.639942	0.00185439	0.193859
rs6003907	22510449	0.0154235	0.234034	0.101665	0.265415	0.0103358	0.576075
rs6003909	22511652	0.00407789	0.0502754	0.024576	0.787763	0.000603979	0.103604
rs2275977	22511703	0.00284402	0.0374008	0.0176175	0.846967	0.000310377	0.0721337
rs2275978	22511883	0.0399011	0.78709	0.295761	0.00119574	0.0874743	2.92237
rs6519476	22512500	-0.00706317	0.0746219	-0.0338012	0.711179	0.00114252	0.148021
rs738801	22513198	-0.018263	0.107605	-0.0755038	0.408179	0.00570082	0.389149
rs2070464	22513875	0.00898858	0.0385454	0.0378746	0.678218	0.00143449	0.16863
rs9624335	22514328	0.0145773	0.123236	0.0754573	0.432937	0.00569381	0.363575
rs12159216	22514686	0.0028789	0.0490453	0.0199751	0.831112	0.000399003	0.0803402
rs12159218	22514696	0.00527812	0.141714	0.0451031	0.655238	0.00203429	0.183601
rs5751749	22514850	-4.49864e-06	0.000137831	-3.33454e-05	0.999739	1.11192e-09	0.000113235
rs5751751	22514915	0.0125814	0.210954	0.0866775	0.381357	0.00751298	0.418669
rs7284860	22515163	-0.000797731	0.0415499	-0.00756931	0.939064	5.72945e-05	0.0273048
rs6003911	22515599	-0.00150409	0.035202	-0.00988399	0.917436	9.76933e-05	0.0374243
rs11090292	22516016	0.00284402	0.0374008	0.0176175	0.846967	0.000310377	0.0721337
rs12627810	22516431	0.00881276	0.195571	0.0689385	0.473726	0.00475251	0.324473
rs6003913	22516623	0.0100027	0.180872	0.0712825	0.454691	0.0050812	0.342284
rs6003914	22516637	0.0127787	0.213881	0.087967	0.351877	0.00773819	0.453609
rs5760065	22516723	-0.0195281	0.997178	-0.183562	0.0443441	0.0336951	1.35316
rs6003916	22516823	-0.00243388	0.083891	-0.0190392	0.843154	0.00036249	0.0740931
rs5760066	22517820	-0.0163976	0.235248	-0.0878289	0.34005	0.00771392	0.468457
rs8138673	22519032	0.0164104	0.115611	0.0794872	0.383897	0.00631822	0.415786
rs9612490	22520782	-0.00659395	0.993301	-0.104654	0.255609	0.0109524	0.592423
rs738802	22522081	-0.0222298	0.261955	-0.110544	0.225914	0.01222	0.646057
rs738803	22522879	0.0732962	0.438134	0.336292	0.000229695	0.113092	3.63885
rs738804	22523103	0.0582725	0.359214	0.26996	0.00310384	0.0728783	2.5081
rs5760071	22524941	-0.0496846	0.319894	-0.208076	0.0250227	0.0432958	1.60167
rs5760075	22528535	-0.0498789	0.32515	-0.209343	0.0218343	0.0438245	1.66086
rs17637865	22529519	0.00205808	0.165774	0.0298201	0.767838	0.00088924	0.11473
rs16986337	22529704	0.00517416	0.986635	0.114662	0.21685	0.0131474	0.663841
rs17550765	22533746	0.00770045	0.177216	0.0612552	0.516814	0.0037522	0.286666
rs9620328	22533799	-0.0498789	0.32515	-0.209343	0.0218343	0.0438245	1.66086
rs2275979	22534158	0.0444416	0.60531	0.279483	0.00261145	0.0781105	2.58312
rs4822441	22536355	0.0282155	0.139431	0.115672	0.20511	0.0133801	0.688014
rs2330625	22537962	0.0266352	0.111789	0.111789	0.220732	0.0124967	0.656134
rs6003933	22538246	0.0187783	0.0791844	0.0788796	0.391527	0.00622199	0.407238
rs2330626	22539759	0.074718	0.421111	0.33677	0.000225017	0.113414	3.64778
rs4428104	22540050	-0.116687	0.732399	-0.486639	1.24847e-07	0.236818	6.90362
rs1018743	22541980	0.0765176	0.511804	0.3641	7.64913e-05	0.132569	4.11639
rs11913427	22542826	0.0316461	0.323686	0.176526	0.0617373	0.0311615	1.20945
rs12157360	22547449	0.0404213	0.398676	0.222202	0.0149289	0.0493736	1.82597
rs17004024	22550160	0.00061524	0.0242725	0.00630758	0.944913	3.97856e-05	0.0246081
rs1003784	22550358	0.0885493	0.472088	0.392824	1.68374e-05	0.15431	4.77373
rs4822442	22551295	0.0817454	0.44792	0.365447	6.24726e-05	0.133552	4.20431
rs9612496	22551405	-0.127798	0.864679	-0.540132	2.68229e-08	0.291743	7.57149
rs2236619	22552606	-0.12486	0.796976	-0.52214	1.06675e-08	0.27263	7.97194
rs2236620	22552710	-0.12486	0.796976	-0.52214	1.06675e-08	0.27263	7.97194
rs2236621	22552744	-0.12486	0.796976	-0.52214	1.06675e-08	0.27263	7.97194
rs9612498	22553667	-0.128695	0.80777	-0.536719	5.53421e-09	0.288067	8.25694
rs2070460	22556242	0.093693	0.513386	0.418859	4.46711e-06	0.175443	5.34997
rs6003939	22557246	0.0469184	0.503891	0.266966	0.00822172	0.0712707	2.08504
rs1129067	22558125	0.100601	0.548089	0.449009	1.32496e-06	0.201609	5.8778
rs8141314	22558937	-0.129335	0.863646	-0.545237	3.65781e-08	0.297283	7.43678
rs1984309	22560815	0.092381	0.535973	0.419997	4.20802e-06	0.176397	5.37592
rs9612503	22562875	-0.121895	0.746928	-0.506526	2.87771e-08	0.256569	7.54095
rs915591	22563462	0.00594236	0.268627	0.0650339	0.495188	0.0042294	0.30523
rs5760090	22563592	-0.112087	0.730673	-0.470434	2.55884e-07	0.221308	6.59196
rs12628766	22563914	0.0329862	0.369998	0.191082	0.039589	0.0365122	1.40243
rs875643	22563998	-0.121895	0.746928	-0.506526	2.87771e-08	0.256569	7.54095
rs738806	22564172	0.0976414	0.621315	0.456994	5.55389e-07	0.208843	6.2554
rs738807	22564245	0.00653835	0.0758681	0.0384129	0.673907	0.00147555	0.1714
rs5751759	22564493	0.0127252	0.119234	0.0685428	0.464268	0.00469812	0.333231
rs2012124	22564664	0.088173	0.672531	0.439313	2.2282e-06	0.192996	5.65205
rs2012133	22564734	0.0857722	0.626646	0.4208	4.03386e-06	0.177072	5.39428
rs12485058	22564859	0.0104037	0.0957715	0.0556506	0.555894	0.00309699	0.255008
rs4822443	22565198	0.0122061	0.114656	0.0658115	0.470953	0.00433116	0.327023
rs2096525	22566819	0.00675927	0.0907408	0.0422432	0.675811	0.00178449	0.170175
rs2000466	22567862	0.0149038	0.149575	0.0825018	0.374233	0.00680654	0.426857
rs10433311	22568830	0.00899932	0.406818	0.0984895	0.301619	0.00970019	0.520541
rs6003942	22569065	0.0104426	0.99562	0.16435	0.0767105	0.0270108	1.11514
rs17004044	22569895	0.0602781	0.457326	0.299751	0.00102486	0.0898509	2.98934
rs17004046	22570304	0.0432377	0.473838	0.248073	0.00657776	0.06154	2.18192
rs5760093	22570340	0.120417	0.727928	0.554425	3.22656e-09	0.307387	8.49126
rs17004047	22570919	0.0303614	0.998183	0.285395	0.00176996	0.0814501	2.75204
rs1007888	22571101	0.207617	0.921887	0.860408	0	0.740302	25
rs2000467	22571533	0.170244	0.861087	0.744645	3.33067e-16	0.554497	15.4775
rs17004049	22571594	0.0303614	0.998183	0.285395	0.00176996	0.0814501	2.75204
rs11703791	22571984	0.00711986	0.351116	0.0812577	0.373394	0.00660282	0.427833
rs4822450	22572887	0.211047	0.923732	0.876996	0	0.769122	25
rs7284820	22572894	0.020215	0.996902	0.23071	0.0114944	0.053227	1.93951
rs4820571	22572973	0.182216	0.835908	0.778502	0	0.606066	25
rs5751760	22573573	0.211047	0.923732	0.876996	0	0.769122	25
rs5751761	22573736	0.211047	0.923732	0.876996	0	0.769122	25
rs2000469	22575292	0.162736	0.692493	0.680532	1.00826e-11	0.463124	10.9964
rs11703881	22575592	0.00705023	0.336093	0.0791577	0.393907	0.00626594	0.404607
rs12628303	22575915	0.0121069	0.995085	0.177164	0.0764549	0.0313869	1.11659
rs11913559	22577073	0.020215	0.996902	0.23071	0.0114944	0.053227	1.93951
rs5760095	22577293	0.207888	0.932881	0.860004	0	0.739608	25
rs5760096	22577310	0.145927	0.927533	0.682737	1.93401e-13	0.46613	12.7135
rs4822451	22578166	0.186038	0.873759	0.799064	0	0.638502	25
rs7285522	22578278	0.0159677	0.997437	0.204361	0.0291114	0.0417633	1.53594
rs5760098	22578314	0.187611	0.851775	0.799736	0	0.639577	25
rs7293178	22578370	0.020215	0.996902	0.23071	0.0114944	0.053227	1.93951
rs5760101	22578712	0.145927	0.927533	0.682737	1.93401e-13	0.46613	12.7135
rs5760102	22578761	0.187611	0.851775	0.799736	0	0.639577	25
rs5760103	22578781	0.135459	0.922497	0.648508	2.85583e-12	0.420562	11.5443
rs1018744	22579091	0.0477206	0.784448	0.325878	0.000357228	0.106197	3.44705
rs5760106	22580645	0.186038	0.873759	0.799064	0	0.638502	25
rs17004053	22580835	0.0100958	0.995754	0.161562	0.0767571	0.0261022	1.11488
rs2330635	22581344	0.186038	0.873759	0.799064	0	0.638502	25
rs2877178	22581517	0.186038	0.873759	0.799064	0	0.638502	25
rs3884794	22581766	0.142423	0.936479	0.673829	1.56652e-13	0.454046	12.8051
rs2154593	22582085	0.186038	0.873759	0.799064	0	0.638502	25
rs9624347	22582211	-0.00325031	0.979241	-0.0726414	0.430061	0.00527677	0.36647
rs5751770	22582842	0.186038	0.873759	0.799064	0	0.638502	25
rs7292185	22583687	0.020215	0.996902	0.23071	0.0114944	0.053227	1.93951
rs2154594	22584055	0.186038	0.873759	0.799064	0	0.638502	25
rs2186366	22584113	0.186038	0.873759	0.799064	0	0.638502	25
rs4822453	22584862	0.198297	0.85035	0.835552	0	0.698146	25
rs4822454	22585208	0.186038	0.873759	0.799064	0	0.638502	25
rs5996631	22586894	0.162976	0.94555	0.740947	4.44089e-16	0.549003	15.3525
rs1002286	22587337	0.211047	0.923732	0.876996	0	0.769122	25
rs9608216	22587779	-0.0390933	0.998128	-0.266964	0.00345073	0.0712697	2.46209
rs4461358	22590106	0.162976	0.94555	0.740947	4.44089e-16	0.549003	15.3525
rs8138536	22590743	0.020215	0.996902	0.23071	0.0114944	0.053227	1.93951
rs6003952	22591108	0.0110099	0.995419	0.168819	0.0766289	0.0284999	1.11561
rs915590	22591143	0.0465988	0.766008	0.318218	0.000490477	0.101263	3.30938
rs17004186	22592015	0.0102663	0.995687	0.162938	0.0767346	0.0265487	1.11501
rs6003959	22594395	0.142423	0.936479	0.673829	1.56652e-13	0.454046	12.8051
rs4822458	22595659	0.211047	0.923732	0.876996	0	0.769122	25
rs5751777	22597047	0.19808	0.838077	0.829548	0	0.688151	25
rs4822461	22598120	0.0622758	0.72262	0.365871	6.12564e-05	0.133862	4.21285
rs1892714	22599358	0.0622758	0.72262	0.365871	6.12564e-05	0.133862	4.21285
rs1892715	22599430	0.0622758	0.72262	0.365871	6.12564e-05	0.133862	4.21285
rs2330638	22600033	0.0622758	0.72262	0.365871	6.12564e-05	0.133862	4.21285
rs5996633	22600585	0.0622758	0.72262	0.365871	6.12564e-05	0.133862	4.21285
rs5996634	22600732	0.0622758	0.72262	0.365871	6.12564e-05	0.133862	4.21285
rs6003970	22600733	0.0622758	0.72262	0.365871	6.12564e-05	0.133862	4.21285
rs5996635	22600777	0.0622758	0.72262	0.365871	6.12564e-05	0.133862	4.21285
GSTT2B_L	22604043
rs6003980	22613516	0.139684	0.934309	0.664671	5.19251e-13	0.441788	12.2846
rs575959	22619365	0.198366	0.850646	0.835843	0	0.698633	25
rs113413	22622264	0.182457	0.999763	0.815682	0	0.665338	25
rs2739330	22625286	0.203763	0.855197	0.855197	0	0.731361	25
rs2858908	22625776	0.0446397	0.800513	0.31693	0.000516985	0.100445	3.28652
GSTT2B_R	22641297
rs9624364	22641474	0.0252673	0.996845	0.259046	0.00454396	0.0671046	2.34257
rs4822466	22642204	0.211047	0.923732	0.876996	0	0.769122	25
rs1006771	22644006	0.18079	0.869824	0.780948	0	0.60988	25
rs140188	22654052	0.198366	0.850646	0.835843	0	0.698633	25
rs140199	22656783	0.0938371	0.804797	0.488402	8.78707e-08	0.238536	7.05616
rs140245	22659711	0.203763	0.855197	0.855197	0	0.731361	25
rs5760147	22664948	0.210849	0.924271	0.892252	0	0.796114	25
rs140288	22665977	-0.00707055	0.992885	-0.108415	0.25551	0.0117538	0.592592
rs140289	22666327	0.11121	0.843746	0.553028	1.37725e-09	0.30584	8.86099
rs6004011	22668071	0.097879	0.999255	0.545567	3.09695e-09	0.297643	8.50907
rs402635	22668636	0.00500169	0.986635	0.112718	0.216916	0.0127055	0.663708
rs412377	22668651	0.101313	0.999255	0.556934	1.05467e-09	0.310176	8.97688
rs8141342	22668686	0.0962477	0.999255	0.540138	3.28028e-09	0.291749	8.48409
rs6004014	22669438	0.0962477	0.999255	0.540138	3.28028e-09	0.291749	8.48409
rs368588	22669634	-0.009713	0.991966	-0.127453	0.162659	0.0162444	0.788721
rs5996650	22670053	0.0962477	0.999255	0.540138	3.28028e-09	0.291749	8.48409
rs5996651	22670108	0.0962477	0.999255	0.540138	3.28028e-09	0.291749	8.48409
rs7291786	22670544	0.0962477	0.999255	0.540138	3.28028e-09	0.291749	8.48409
GSTT1_L	22673051
rs140294	22674335	0.11631	0.917731	0.586727	1.29915e-10	0.344248	9.88634
rs140296	22674468	-0.00694501	0.992989	-0.107436	0.255539	0.0115425	0.592543
rs407257	22676550	0.238196	0.999715	0.999715	0	0.999431	25
GSTT1_R	22727805
rs8138555	22730360	0.0962477	0.999255	0.540138	3.28028e-09	0.291749	8.48409
rs5760176	22732321	0.216528	0.961454	0.897337	0	0.805213	25
rs405597	22734578	-0.00385978	0.295643	-0.044051	0.629412	0.00194049	0.201065
rs17004811	22734830	0.11631	0.917731	0.586727	1.29915e-10	0.344248	9.88634
rs738809	22735492	0.131815	0.928636	0.638474	2.66909e-12	0.407649	11.5736
rs422674	22736778	-0.0697339	0.474784	-0.295093	0.00122675	0.0870801	2.91124
rs11090305	22737483	0.0242541	0.192703	0.122663	0.186461	0.0150462	0.729413
rs5760180	22744829	0.0127305	0.13217	0.0714431	0.43385	0.00510412	0.36266
rs6004041	22749426	0.0338013	0.298024	0.177803	0.0534294	0.0316139	1.27222
rs9624387	22750128	0.0506363	0.998853	0.375334	3.92968e-05	0.140875	4.40564
rs6004045	22753790	0.0560163	0.690613	0.337591	0.000217203	0.113967	3.66313
rs4822469	22755114	0.0382094	0.301488	0.192748	0.0347336	0.0371519	1.45925
rs2267051	22757825	0.0506363	0.998853	0.375334	3.92968e-05	0.140875	4.40564
rs873833	22757878	0.0382094	0.301488	0.192748	0.0347336	0.0371519	1.45925
rs4822470	22758001	-0.00971403	0.992071	-0.127467	0.162615	0.0162478	0.78884
rs5996663	22759241	0.0382094	0.301488	0.192748	0.0347336	0.0371519	1.45925
rs5760183	22761634	-0.00319613	0.979241	-0.0720284	0.430094	0.00518809	0.366437
rs2070465	22763140	0.0560163	0.690613	0.337591	0.000217203	0.113967	3.66313
rs5760185	22764865	-0.00670693	0.993197	-0.105557	0.255589	0.0111422	0.592459
rs5760186	22765954	-0.024405	0.996971	-0.20655	0.0288217	0.0426628	1.54028
rs2282475	22768047	0.0382094	0.301488	0.192748	0.0347336	0.0371519	1.45925
rs5760189	22772459	-0.0122967	0.156979	-0.0629795	0.490254	0.00396641	0.309579
rs12485146	22773697	0.0386366	0.99805	0.324261	0.000671688	0.105145	3.17283
rs17640355	22775320	-0.00472422	0.361855	-0.0539167	0.55477	0.00290701	0.255887
rs17004823	22777303	0.00822211	0.270316	0.0772872	0.397197	0.00597331	0.400994
rs762271	22778082	-0.026032	0.996971	-0.213799	0.019178	0.0457101	1.7172
rs17004824	22778398	0.0506363	0.998853	0.375334	3.92968e-05	0.140875	4.40564
rs2073396	22781035	0.0503137	0.583817	0.295594	0.00120342	0.0873757	2.91958
rs2070467	22782885	0.0382094	0.301488	0.192748	0.0347336	0.0371519	1.45925
rs8138467	22788096	-0.026032	0.996971	-0.213799	0.019178	0.0457101	1.7172
rs762273	22789438	-0.026032	0.996971	-0.213799	0.019178	0.0457101	1.7172
rs9624395	22790593	0.0136503	0.520581	0.137697	0.138064	0.0189604	0.85992
rs6004051	22792072	-0.026032	0.996971	-0.213799	0.019178	0.0457101	1.7172
rs2282476	22793564	-0.0488078	0.276924	-0.200989	0.0276846	0.0403967	1.55776
rs6004052	22793748	0.0484692	0.660167	0.304811	0.0010274	0.0929097	2.98826
rs3827321	22794377	0.0560163	0.690613	0.337591	0.000217203	0.113967	3.66313
rs2051198	22795672	0.0382094	0.301488	0.192748	0.0347336	0.0371519	1.45925
rs5996665	22799115	0.0560163	0.690613	0.337591	0.000217203	0.113967	3.66313
rs2283807	22802270	0.0517332	0.428902	0.265823	0.00419645	0.070662	2.37712
rs17004830	22803420	0.0506363	0.998853	0.375334	3.92968e-05	0.140875	4.40564
rs5760201	22804704	-0.026032	0.996971	-0.213799	0.019178	0.0457101	1.7172
rs12166151	22809193	0.00822211	0.270316	0.0772872	0.397197	0.00597331	0.400994
rs4820581	22810503	-0.026032	0.996971	-0.213799	0.019178	0.0457101	1.7172
rs1004058	22812500	-0.026032	0.996971	-0.213799	0.019178	0.0457101	1.7172
rs8135100	22813100	0.00822211	0.270316	0.0772872	0.397197	0.00597331	0.400994
rs738808	22818461	-0.026032	0.996971	-0.213799	0.019178	0.0457101	1.7172
rs2000470	22818861	0.0382094	0.301488	0.192748	0.0347336	0.0371519	1.45925
rs5751803	22819649	0.0382094	0.301488	0.192748	0.0347336	0.0371519	1.45925
rs5751804	22820105	-0.026032	0.996971	-0.213799	0.019178	0.0457101	1.7172
rs2330722	22821488	-0.026032	0.996971	-0.213799	0.019178	0.0457101	1.7172
rs2236622	22822061	0.0382094	0.301488	0.192748	0.0347336	0.0371519	1.45925
rs4820582	22827624	0.0421848	0.346725	0.216056	0.0179436	0.0466804	1.74609
rs2070468	22828665	0.0506363	0.998853	0.375334	3.92968e-05	0.140875	4.40564
rs176156	22830866	0.0382094	0.301488	0.192748	0.0347336	0.0371519	1.45925
rs176157	22833987	-0.026032	0.996971	-0.213799	0.019178	0.0457101	1.7172
rs112272	22840620	0.0382094	0.301488	0.192748	0.0347336	0.0371519	1.45925
rs12169286	22843946	0.0514938	0.998839	0.378788	3.87697e-05	0.14348	4.41151
rs176159	22844352	-0.026032	0.996971	-0.213799	0.019178	0.0457101	1.7172
rs2267057	22844600	0.0560163	0.690613	0.337591	0.000217203	0.113967	3.66313
rs13057912	22845227	0.00526494	0.986635	0.115672	0.216814	0.0133801	0.663912
rs176161	22846291	-0.026032	0.996971	-0.213799	0.019178	0.0457101	1.7172
rs9620358	22848086	0.00822211	0.270316	0.0772872	0.397197	0.00597331	0.400994
rs6004064	22848728	0.0560163	0.690613	0.337591	0.000217203	0.113967	3.66313
rs2070471	22850375	0.0503137	0.583817	0.295594	0.00120342	0.0873757	2.91958
rs2267059	22855711	0.0517332	0.428902	0.265823	0.00419645	0.070662	2.37712
rs8139439	22862142	0.0560163	0.690613	0.337591	0.000217203	0.113967	3.66313
rs2001106	22865229	-0.026032	0.996971	-0.213799	0.019178	0.0457101	1.7172
rs9612557	22865630	-0.00989155	0.993364	-0.128738	0.161976	0.0165735	0.790549
rs2267060	22865962	0.0382094	0.301488	0.192748	0.0347336	0.0371519	1.45925
rs2283808	22868040	0.0560163	0.690613	0.337591	0.000217203	0.113967	3.66313
rs17004848	22868918	-0.026032	0.996971	-0.213799	0.019178	0.0457101	1.7172
rs13057834	22869092	0.00500169	0.986635	0.112718	0.216916	0.0127055	0.663708
rs5760216	22869734	-0.022778	0.996971	-0.199104	0.0291779	0.0396424	1.53495
rs2267061	22870281	0.0506363	0.998853	0.375334	3.92968e-05	0.140875	4.40564
rs5760220	22872480	-0.0171349	0.997469	-0.171419	0.0672122	0.0293844	1.17255
rs2267062	22874482	0.0382094	0.301488	0.192748	0.0347336	0.0371519	1.45925
rs2267063	22874607	0.0382094	0.301488	0.192748	0.0347336	0.0371519	1.45925
rs2267064	22874632	0.0382094	0.301488	0.192748	0.0347336	0.0371519	1.45925
rs2267065	22875060	0.0506363	0.998853	0.375334	3.92968e-05	0.140875	4.40564
rs2267067	22877071	0.0560163	0.690613	0.337591	0.000217203	0.113967	3.66313
rs2267068	22880303	0.0382094	0.301488	0.192748	0.0347336	0.0371519	1.45925
rs879756	22882872	0.0382094	0.301488	0.192748	0.0347336	0.0371519	1.45925
rs8140812	22883535	-0.026032	0.996971	-0.213799	0.019178	0.0457101	1.7172
rs6519501	22886507	0.0382094	0.301488	0.192748	0.0347336	0.0371519	1.45925
rs2267070	22888318	0.0382094	0.301488	0.192748	0.0347336	0.0371519	1.45925
rs2267071	22889739	0.0506363	0.998853	0.375334	3.92968e-05	0.140875	4.40564
rs5760229	22890254	-0.0235635	0.996971	-0.202724	0.0290058	0.0410972	1.53752
rs5760233	22894648	-0.00929386	0.316387	-0.0722879	0.428434	0.00522553	0.368116
rs8136015	22896894	0.0556371	0.663072	0.330547	0.000370714	0.109261	3.43096
rs8137732	22897031	0.0295081	0.223876	0.146738	0.107959	0.0215321	0.966742
rs11090310	22899468	0.00822211	0.270316	0.0772872	0.397197	0.00597331	0.400994
rs8137222	22906159	0.0295081	0.223876	0.146738	0.107959	0.0215321	0.966742
rs3788368	22907986	-0.0293267	0.998357	-0.228104	0.012463	0.0520315	1.90438
rs9680526	22909503	0.00822211	0.270316	0.0772872	0.397197	0.00597331	0.400994
rs1985494	22910694	-0.00162177	0.068617	-0.0139526	0.880548	0.000194675	0.0552468
rs3752497	22911207	-0.0168402	0.99751	-0.169875	0.067309	0.0288574	1.17193
rs8141797	22912041	-0.026032	0.996971	-0.213799	0.019178	0.0457101	1.7172
rs2070469	22912739	0.0506363	0.998853	0.375334	3.92968e-05	0.140875	4.40564
rs5760244	22914970	0.0517332	0.428902	0.265823	0.00419645	0.070662	2.37712
rs9624412	22915313	0.0400006	0.310361	0.200543	0.0293721	0.0402175	1.53207
rs5751813	22916071	0.0382094	0.301488	0.192748	0.0347336	0.0371519	1.45925
rs9608247	22917303	0.0411885	0.541656	0.255145	0.00519036	0.0650991	2.2848
rs8138769	22921879	0.0382094	0.301488	0.192748	0.0347336	0.0371519	1.45925
rs4521150	22930438	0.035231	0.284744	0.179312	0.0514361	0.0321527	1.28873
rs8141627	22935185	0.032191	0.226786	0.155924	0.0876246	0.0243123	1.05737
rs5996674	22938329	0.032191	0.226786	0.155924	0.0876246	0.0243123	1.05737
rs6004094	22938924	0.0358997	0.390962	0.205441	0.034418	0.0422058	1.46321
rs5760263	22941330	0.0160716	0.117418	0.0788474	0.387736	0.00621691	0.411464
rs743359	22941717	0.0160716	0.117418	0.0788474	0.387736	0.00621691	0.411464
rs738810	22945506	0.0421344	0.321376	0.20993	0.023758	0.0440708	1.62419
rs8140505	22946876	0.00796979	0.0524041	0.0377066	0.679567	0.00142178	0.167768
rs5996675	22948331	0.0113565	0.08297	0.0557152	0.541643	0.00310419	0.266287
rs7288201	22951293	-0.0162395	0.9951	-0.166491	0.0681801	0.0277192	1.16634
rs2275983	22952431	0.0140996	0.143944	0.0785896	0.39327	0.00617633	0.405309
rs8142702	22952470	-0.0129927	0.995188	-0.148284	0.104297	0.0219881	0.981727
rs2275984	22952648	-0.0218614	0.202968	-0.100303	0.271871	0.0100607	0.565636
rs2275985	22960093	0.0361438	0.396097	0.207372	0.023108	0.0430031	1.63624
rs5996676	22961342	-0.0367429	0.190858	-0.150569	0.101923	0.0226711	0.991728
rs4822473	22961791	0.0313333	0.363578	0.184084	0.0437438	0.0338869	1.35908
rs4443101	22962403	0.0309823	0.347521	0.179474	0.0532372	0.0322108	1.27378
rs2267073	22969069	0.0553591	0.269223	0.227108	0.0128519	0.0515782	1.89103
rs2078191	22971203	-0.0200327	0.191803	-0.092806	0.309325	0.00861295	0.509585
rs5760275	22973449	-0.0411995	0.45972	-0.200929	0.0290619	0.0403724	1.53668
rs2276449	22974636	-0.00568584	0.0571003	-0.0267513	0.771362	0.000715633	0.112742
rs5760293	22992171	-0.00319613	0.979241	-0.0720284	0.430094	0.00518809	0.366437
rs5760294	22992649	-0.0129927	0.995188	-0.148284	0.104297	0.0219881	0.981727
rs5760301	22999465	0.031483	0.150717	0.129284	0.156707	0.0167143	0.804912
rs5760304	23005337	-0.00533955	0.0545315	-0.0252624	0.781983	0.000638189	0.106803
rs4822483	23007025	0.031483	0.150717	0.129284	0.156707	0.0167143	0.804912
rs9624447	23011555	-0.0118402	0.120921	-0.0560181	0.539448	0.00313803	0.26805
rs5751838	23011579	0.031483	0.150717	0.129284	0.156707	0.0167143	0.804912
rs7288682	23012015	-0.009713	0.991966	-0.127453	0.162659	0.0162444	0.788721
rs17004892	23014511	-0.009713	0.991966	-0.127453	0.162659	0.0162444	0.788721
rs17004894	23017240	-0.009713	0.991966	-0.127453	0.162659	0.0162444	0.788721
rs5760317	23021208	-0.0129927	0.995188	-0.148284	0.104297	0.0219881	0.981727
rs5751841	23025769	-0.00319613	0.979241	-0.0720284	0.430094	0.00518809	0.366437
rs1041748	23030854	-0.0118402	0.120921	-0.0560181	0.539448	0.00313803	0.26805
rs4822484	23034556	-0.00533955	0.0545315	-0.0252624	0.781983	0.000638189	0.106803
rs2000472	23036298	0.0203505	0.103917	0.0833828	0.361026	0.00695269	0.442462
rs5760331	23037112	-0.00533955	0.0545315	-0.0252624	0.781983	0.000638189	0.106803
rs5751846	23045049	0.00945139	0.0665851	0.0457799	0.616024	0.0020958	0.210403
rs9624456	23046720	-0.00319613	0.979241	-0.0720284	0.430094	0.00518809	0.366437
rs3747113	23047518	-0.0118402	0.120921	-0.0560181	0.539448	0.00313803	0.26805
rs718126	23049085	0.0203505	0.103917	0.0833828	0.361026	0.00695269	0.442462
rs17004899	23049434	-0.0129927	0.995188	-0.148284	0.104297	0.0219881	0.981727
rs2298378	23049605	-0.0118402	0.120921	-0.0560181	0.539448	0.00313803	0.26805
rs5760345	23053644	-0.0361976	0.998128	-0.255835	0.00784381	0.0654518	2.10547
rs2298379	23055805	-0.00319613	0.979241	-0.0720284	0.430094	0.00518809	0.366437
rs2298380	23056718	0.031483	0.150717	0.129284	0.156707	0.0167143	0.804912
rs2298381	23056752	-0.00533955	0.0545315	-0.0252624	0.781983	0.000638189	0.106803
rs8140263	23057761	-0.00659395	0.993301	-0.104654	0.255609	0.0109524	0.592423
rs5760351	23060587	0.031483	0.150717	0.129284	0.156707	0.0167143	0.804912
rs4822485	23062045	-0.00617784	0.0641806	-0.0293965	0.749478	0.000864154	0.125241
rs7290102	23066945	-0.009713	0.991966	-0.127453	0.162659	0.0162444	0.788721
rs6004139	23071260	-0.00319613	0.979241	-0.0720284	0.430094	0.00518809	0.366437
rs11090319	23072294	0.031483	0.150717	0.129284	0.156707	0.0167143	0.804912
rs11090320	23072426	-0.00533955	0.0545315	-0.0252624	0.781983	0.000638189	0.106803
rs7293001	23072493	-0.0129927	0.995188	-0.148284	0.104297	0.0219881	0.981727
rs2082733	23075498	0.00945139	0.0665851	0.0457799	0.616024	0.0020958	0.210403
rs2099443	23075667	0.0248644	0.120824	0.10201	0.267816	0.0104059	0.572164
rs2330783	23077031	-0.009713	0.991966	-0.127453	0.162659	0.0162444	0.788721
rs5760358	23080273	-0.00533955	0.0545315	-0.0252624	0.781983	0.000638189	0.106803
rs4822487	23080512	0.031483	0.150717	0.129284	0.156707	0.0167143	0.804912
rs5760359	23082835	-0.00319613	0.979241	-0.0720284	0.430094	0.00518809	0.366437
rs5760363	23084911	-0.0129927	0.995188	-0.148284	0.104297	0.0219881	0.981727
rs5760364	23085025	-0.0129927	0.995188	-0.148284	0.104297	0.0219881	0.981727
rs9608277	23086865	-0.00533955	0.0545315	-0.0252624	0.781983	0.000638189	0.106803
rs8137515	23090101	-0.0129927	0.995188	-0.148284	0.104297	0.0219881	0.981727
rs8137517	23090102	-0.0129927	0.995188	-0.148284	0.104297	0.0219881	0.981727
rs5760367	23091853	-0.0129927	0.995188	-0.148284	0.104297	0.0219881	0.981727
rs2196263	23096986	0.031483	0.150717	0.129284	0.156707	0.0167143	0.804912
rs11703914	23097602	-0.0118402	0.120921	-0.0560181	0.539448	0.00313803	0.26805
rs5751856	23104907	0.0203505	0.103917	0.0833828	0.361026	0.00695269	0.442462
rs5760382	23105644	0.0203505	0.103917	0.0833828	0.361026	0.00695269	0.442462
rs5760387	23111680	0.031483	0.150717	0.129284	0.156707	0.0167143	0.804912
rs3890551	23116798	-0.00533955	0.0545315	-0.0252624	0.781983	0.000638189	0.106803
rs6004146	23119632	-0.0047187	0.240955	-0.0443554	0.627046	0.0019674	0.202701
rs17004911	23123239	-0.009713	0.991966	-0.127453	0.162659	0.0162444	0.788721
rs1347387	23123716	-0.00533955	0.0545315	-0.0252624	0.781983	0.000638189	0.106803
rs17004912	23123793	-0.00659395	0.993301	-0.104654	0.255609	0.0109524	0.592423
rs17004913	23123892	-0.0129927	0.995188	-0.148284	0.104297	0.0219881	0.981727
rs17004914	23125914	-0.009713	0.991966	-0.127453	0.162659	0.0162444	0.788721
rs4820586	23126290	0.031483	0.150717	0.129284	0.156707	0.0167143	0.804912
rs5751862	23132564	-0.0203505	0.103917	-0.0833828	0.361026	0.00695269	0.442462
rs9608282	23134081	0.00330811	0.0593236	0.0234868	0.796959	0.000551628	0.098564
rs1003774	23136804	0.031483	0.150717	0.129284	0.156707	0.0167143	0.804912
rs4822488	23137343	-0.00686495	0.0727068	-0.0328802	0.727862	0.00108111	0.137951
rs743363	23138435	0.0203505	0.103917	0.0833828	0.361026	0.00695269	0.442462
rs5760401	23138993	0.031483	0.150717	0.129284	0.156707	0.0167143	0.804912
rs3747114	23141667	0.0259574	0.126029	0.106498	0.251372	0.0113419	0.599683
rs3747115	23142377	0.0174575	0.0861733	0.0715718	0.440795	0.00512252	0.355763
rs7678	23143165	-0.010085	0.995623	-0.130168	0.16093	0.0169437	0.793364
rs5760410	23145406	0.0302185	0.14451	0.124101	0.177634	0.0154009	0.750475
rs7285057	23152663	0.052381	0.998826	0.38234	3.82299e-05	0.146184	4.4176
rs2298383	23155511	-0.013629	0.0821219	-0.0565037	0.539355	0.00319267	0.268125
rs3761422	23156672	0.00378695	0.0169776	0.0160993	0.860012	0.000259189	0.0654957
rs8142326	23156781	0.000411902	0.0154379	0.0041207	0.964907	1.69802e-05	0.0155147
rs8141793	23157079	0.00398335	0.106638	0.0339925	0.716649	0.00115549	0.144693
rs7287959	23157522	0.00526494	0.986635	0.115672	0.216814	0.0133801	0.663912
rs17004919	23162547	-0.0129927	0.995188	-0.148284	0.104297	0.0219881	0.981727
rs11704811	23163164	0.010344	0.267203	0.0868129	0.362558	0.00753649	0.440623
rs4822489	23163760	-0.0041752	0.0266502	-0.0174599	0.848319	0.00030485	0.071441
rs17004920	23164564	-0.0129927	0.995188	-0.148284	0.104297	0.0219881	0.981727
rs9624472	23164731	0.0556967	0.998795	0.395432	1.47935e-05	0.156367	4.82993
rs2236624	23166024	0.0136686	0.107851	0.0689518	0.450052	0.00475435	0.346738
rs8192446	23166650	0.00500169	0.986635	0.112718	0.216916	0.0127055	0.663708
rs17650937	23167103	0.00500169	0.986635	0.112718	0.216916	0.0127055	0.663708
rs5760423	23170118	0.00378695	0.0169776	0.0160993	0.860012	0.000259189	0.0654957
rs17004921	23170676	0.0556967	0.998795	0.395432	1.47935e-05	0.156367	4.82993
rs9612623	23170734	0.003149	0.0142968	0.0134234	0.885047	0.000180187	0.0530336
rs5760425	23172452	-0.00361298	0.023779	-0.01519	0.870045	0.000230737	0.0604584
rs1964959	23172915	0.0514938	0.998839	0.378788	3.87697e-05	0.14348	4.41151
rs4822492	23173594	-0.0041752	0.0266502	-0.0174599	0.848319	0.00030485	0.071441
rs11703436	23173731	-0.0041752	0.0266502	-0.0174599	0.848319	0.00030485	0.071441
rs17651189	23174883	-0.00933511	0.408589	-0.0815988	0.371392	0.00665836	0.430168
rs17004922	23174948	-0.009713	0.991966	-0.127453	0.162659	0.0162444	0.788721
rs7290459	23175989	0.0556967	0.998795	0.395432	1.47935e-05	0.156367	4.82993
rs1041749	23176391	0.00378695	0.0169776	0.0160993	0.860012	0.000259189	0.0654957
rs1041750	23177606	-0.00158678	0.0116066	-0.00681975	0.944024	4.6509e-05	0.0250171
rs5751879	23178425	0.00526494	0.986635	0.115672	0.216814	0.0133801	0.663912
rs2186376	23178460	0.00378695	0.0169776	0.0160993	0.860012	0.000259189	0.0654957
rs738816	23182233	0.00378695	0.0169776	0.0160993	0.860012	0.000259189	0.0654957
rs1008932	23185182	0.00378695	0.0169776	0.0160993	0.860012	0.000259189	0.0654957
rs1008931	23185541	0.00378695	0.0169776	0.0160993	0.860012	0.000259189	0.0654957
rs9612627	23186329	0.00378695	0.0169776	0.0160993	0.860012	0.000259189	0.0654957
rs9620388	23189667	0.0556967	0.998795	0.395432	1.47935e-05	0.156367	4.82993
rs11704465	23192597	-0.0169707	0.204829	-0.0851303	0.385305	0.00724717	0.414195
rs738813	23192738	0.00378695	0.0169776	0.0160993	0.860012	0.000259189	0.0654957
rs11914174	23194138	-0.0102313	0.992654	-0.130944	0.162084	0.0171463	0.79026
rs5760440	23195187	0.00491117	0.0224473	0.0209656	0.822873	0.000439556	0.0846672
rs3966269	23197882	-0.0041752	0.0266502	-0.0174599	0.848319	0.00030485	0.071441
rs2032115	23199659	0.00378695	0.0169776	0.0160993	0.860012	0.000259189	0.0654957
rs4822493	23200064	0.00378695	0.0169776	0.0160993	0.860012	0.000259189	0.0654957
rs4822494	23200126	0.00378695	0.0169776	0.0160993	0.860012	0.000259189	0.0654957
rs17842490	23200527	-0.00962013	0.949731	-0.124168	0.181115	0.0154177	0.742046
rs5760441	23201831	0.00099507	0.00451774	0.00424172	0.963561	1.79922e-05	0.0161206
rs4820590	23204697	-0.0041752	0.0266502	-0.0174599	0.848319	0.00030485	0.071441
rs9620391	23205123	0.00938438	0.0430504	0.0400939	0.660512	0.00160752	0.180119
rs17842489	23205316	-0.0132123	0.995136	-0.149571	0.104214	0.0223715	0.982073
rs4822498	23206800	0.00497563	0.021811	0.0210554	0.817587	0.000443329	0.0874662
rs4822499	23206846	-0.000220385	0.00146788	-0.000928624	0.991884	8.62343e-07	0.00353929
rs9624482	23208206	0.0566407	0.998795	0.399111	1.45462e-05	0.159289	4.83725
rs5760444	23208218	0.00823075	0.0354787	0.0347156	0.706093	0.00120517	0.151138
rs1547358	23208430	0.00378695	0.0169776	0.0160993	0.860012	0.000259189	0.0654957
rs1547359	23208741	-0.009713	0.991966	-0.127453	0.162659	0.0162444	0.788721
rs5760446	23208804	0.00506456	0.0223269	0.0214562	0.815704	0.000460367	0.0884673
rs5760447	23209289	0.0107832	0.0486428	0.0459023	0.618043	0.00210702	0.208982
rs1972487	23209656	0.0145296	0.0685907	0.0624811	0.50846	0.00390389	0.293743
rs17004936	23210174	-0.0129927	0.995188	-0.148284	0.104297	0.0219881	0.981727
rs4822500	23211233	0.00151011	0.0068121	0.00642831	0.94433	4.13232e-05	0.0248764
rs4822501	23211685	0.00378695	0.0169776	0.0160993	0.860012	0.000259189	0.0654957
rs4822502	23211781	-0.0041752	0.0266502	-0.0174599	0.848319	0.00030485	0.071441
rs1543757	23212925	0.00407804	0.268145	0.0535118	0.557746	0.00286352	0.253564
rs17004940	23213064	-0.0129927	0.995188	-0.148284	0.104297	0.0219881	0.981727
rs5760450	23213528	0.00378695	0.0169776	0.0160993	0.860012	0.000259189	0.0654957
rs5760452	23215223	0.00378695	0.0169776	0.0160993	0.860012	0.000259189	0.0654957
rs5996707	23217244	-0.0129927	0.995188	-0.148284	0.104297	0.0219881	0.981727
rs2070474	23221292	-0.00176756	0.0120345	-0.00747979	0.934697	5.59473e-05	0.0293292
rs2070475	23221355	0.00653835	0.0758681	0.0384129	0.673907	0.00147555	0.1714
rs3788369	23222973	-0.009713	0.991966	-0.127453	0.162659	0.0162444	0.788721
rs1015011	23223021	0.0319074	0.524505	0.217892	0.0169918	0.0474768	1.76976
rs3788371	23223336	-0.009713	0.991966	-0.127453	0.162659	0.0162444	0.788721
rs5760455	23224017	-0.0129927	0.995188	-0.148284	0.104297	0.0219881	0.981727
rs3788372	23224856	-0.0152753	0.101741	-0.0643646	0.480761	0.0041428	0.318071
