# Supplementary material for: Linkage Disequilibrium between Two High-Frequency Deletion Polymorphisms: Implications for Association Studies Involving the glutathione-S transferase (GST) Genes
Source: PLoS Genet. 2009 May 8;5(5):e1000472. doi: 10.1371/journal.pgen.1000472 (PMC2672168; doi:10.1371/journal.pgen.1000472)
Supplement: Table S5 — Linkage analysis between GSTT2B deletion and SNP (JCP). (0.16 MB XLS) [file pgen.1000472.s008.xls]

## Sheet: Sheet1
Table S5; LD - GSTT2B deletion and SNPs (JPT)
SNPs	Position	D	D'	r	P	r^2	plog
rs6003709	22104625	0.00622574	0.124515	0.041505	0.577632	0.00172266	0.238349
rs5996543	22109599	0.00680657	0.127534	0.0440862	0.556409	0.00194359	0.254606
rs5759802	22109822	0.0360389	0.179032	0.146971	0.0681724	0.0216006	1.16639
rs5751660	22111075	1.66534e-16	1.28882e-15	7.60827e-16	1	5.78857e-31	0
rs8137947	22114222	-0.0183193	0.248015	-0.103257	0.170732	0.010662	0.767685
rs8140874	22114676	-0.0167899	0.294756	-0.10569	0.184012	0.0111704	0.735154
rs5759809	22116770	0.0108739	0.0457262	0.0435475	0.577063	0.00189638	0.238777
rs2154589	22116995	0.00272783	0.0487799	0.0173101	0.831005	0.000299639	0.0803964
rs5751666	22117339	-0.00429072	0.0324999	-0.0194668	0.79508	0.000378958	0.0995893
rs5759811	22118591	-0.003994	0.031597	-0.0183792	0.806295	0.000337795	0.0935062
rs8139275	22119488	-0.0258597	0.328787	-0.142052	0.0580642	0.0201788	1.23609
rs5751670	22123801	-0.0259779	0.126687	-0.105633	0.158742	0.0111583	0.799308
rs5759822	22130070	0.00975272	0.0569175	0.0410978	0.583477	0.00168903	0.233976
rs2000463	22133722	-0.0411726	0.472821	-0.21713	0.00376907	0.0471452	2.42377
rs17842461	22135130	0	0	0	1	0	0
rs2000464	22137739	-0.0411726	0.472821	-0.21713	0.00376907	0.0471452	2.42377
rs11090253	22145383	0.0040219	0.202244	0.0411605	0.585027	0.00169419	0.232824
rs12169718	22145573	0.0351024	0.549428	0.210293	0.00478176	0.0442232	2.32041
rs12169802	22145731	0.0389383	0.580535	0.228505	0.00343028	0.0522146	2.46467
rs5759832	22145760	0.0258664	0.274719	0.132322	0.100574	0.0175092	0.997514
rs4822416	22146428	0.0396656	0.564839	0.228323	0.00231751	0.0521312	2.63498
rs7285434	22146569	-5.55111e-17	2.41473e-15	-5.30103e-16	1	2.81009e-31	0
rs5759839	22147240	0.0455557	0.224658	0.185563	0.0127889	0.0344337	1.89317
rs5759841	22147414	0.0385806	0.217016	0.161195	0.0305671	0.025984	1.51475
rs7289380	22147486	0.00586553	0.229407	0.0532563	0.479862	0.00283623	0.318883
rs5759844	22147891	0.0455557	0.224658	0.185563	0.0127889	0.0344337	1.89317
rs5759845	22148166	0.0446655	0.220846	0.182013	0.0151673	0.0331288	1.81909
rs2330498	22149697	0.0118571	0.0871134	0.053278	0.474733	0.00283854	0.32355
rs5996555	22150990	0.0426936	0.208205	0.173603	0.0205499	0.030138	1.68719
rs5759847	22151430	0.0128095	0.096071	0.057933	0.43701	0.00335623	0.359509
rs131303	22155928	-0.0506123	0.217263	-0.202921	0.00710128	0.0411771	2.14866
rs131305	22156549	-0.0440395	0.18652	-0.17643	0.0179299	0.0311277	1.74642
rs7290428	22156586	0.00276616	0.973689	0.073604	0.328833	0.00541754	0.483024
rs140154	22156675	0.0304541	0.175735	0.12799	0.0895128	0.0163813	1.04812
rs7290879	22156866	0.00276616	0.973689	0.073604	0.328833	0.00541754	0.483024
rs140152	22157304	0.0236674	0.138849	0.0998592	0.185244	0.00997186	0.732257
rs17002022	22157584	0.00273508	0.973689	0.0731869	0.328849	0.00535633	0.483004
rs9620278	22157836	0.0431292	0.511799	0.230425	0.0021103	0.0530957	2.67566
rs4822418	22159461	0.00613351	0.155966	0.0455694	0.543207	0.00207657	0.265035
rs131320	22164373	0.0488155	0.238059	0.198496	0.00809064	0.0394006	2.09202
rs131321	22164440	0.0488155	0.238059	0.198496	0.00809064	0.0394006	2.09202
rs2330510	22164462	0.00279796	0.973689	0.0740282	0.328817	0.00548017	0.483045
rs9612360	22164813	-0.00273508	0.973689	-0.0731869	0.328849	0.00535633	0.483004
rs17543753	22164889	0.00270469	0.973689	0.0727769	0.328864	0.00529648	0.482984
rs140156	22165039	0.0480209	0.211055	0.192864	0.0100782	0.0371967	1.99662
rs131329	22166045	0.0480209	0.211055	0.192864	0.0100782	0.0371967	1.99662
rs140157	22166819	0.0481574	0.214856	0.193668	0.0106291	0.0375075	1.9735
rs140158	22166820	0.0411308	0.188367	0.165857	0.0370879	0.0275087	1.43077
rs131333	22168200	0.0480209	0.211055	0.192864	0.0100782	0.0371967	1.99662
rs140159	22168745	0.0434802	0.193487	0.174817	0.0196824	0.0305609	1.70592
rs131338	22168833	0.0584851	0.264722	0.235538	0.00200794	0.0554783	2.69725
rs9612361	22169091	0.00270469	0.973689	0.0727769	0.328864	0.00529648	0.482984
rs9608151	22169286	0.00279796	0.973689	0.0740282	0.328817	0.00548017	0.483045
rs131341	22169467	0.0480209	0.211055	0.192864	0.0100782	0.0371967	1.99662
rs131343	22169920	0.0479537	0.23444	0.195066	0.0096579	0.0380507	2.01512
rs13340083	22171406	0.00296856	0.973689	0.0762652	0.328732	0.00581638	0.483158
rs9608153	22172521	0.00279796	0.973689	0.0740282	0.328817	0.00548017	0.483045
rs131346	22172540	0.0425202	0.178693	0.170279	0.0282435	0.0289948	1.54908
rs131347	22173130	0.0361805	0.163042	0.145645	0.0519993	0.0212123	1.284
rs5996564	22173439	0.00089903	0.0618532	0.0107026	0.888373	0.000114546	0.0514046
rs131349	22173675	0.0236452	0.106553	0.0951835	0.204118	0.00905989	0.690118
rs1612189	22174366	0.0328281	0.145703	0.131957	0.0930461	0.0174128	1.0313
rs12159208	22175271	-0.0124224	0.993789	-0.159134	0.0441254	0.0253235	1.35531
rs140161	22175547	0.036416	0.176707	0.147965	0.0718491	0.0218937	1.14358
rs131351	22176120	0.0236452	0.106553	0.0951835	0.204118	0.00905989	0.690118
rs140162	22176539	0.0178692	0.088353	0.0728173	0.331297	0.00530236	0.479782
rs131352	22176777	0.00580125	0.0238157	0.0232126	0.771873	0.000538826	0.112454
rs11912272	22176835	0.00909512	0.9944	0.13574	0.0821539	0.0184254	1.08537
rs5759855	22179044	0.0220452	0.122626	0.0918802	0.220261	0.00844197	0.657063
rs5759858	22179802	0	0	0	1	0	0
rs4822421	22182072	0.02673	0.168017	0.114778	0.127834	0.0131739	0.893352
rs4822422	22182494	0.0192612	0.110597	0.0808554	0.280701	0.0065376	0.551756
rs5996566	22183909	0.0162008	0.0835869	0.0665043	0.374929	0.00442282	0.426051
rs915580	22184125	0.0162008	0.0835869	0.0665043	0.374929	0.00442282	0.426051
rs738781	22184282	0.0162008	0.0835869	0.0665043	0.374929	0.00442282	0.426051
rs738782	22184533	0.0165167	0.0867745	0.0680325	0.366763	0.00462842	0.435614
rs915583	22184860	0.0162008	0.0835869	0.0665043	0.374929	0.00442282	0.426051
rs1811021	22184964	0.0164806	0.0847576	0.0676131	0.364341	0.00457154	0.438493
rs2330512	22185154	0.0162008	0.0835869	0.0665043	0.374929	0.00442282	0.426051
rs5759867	22185522	0.0301574	0.188351	0.129275	0.0845746	0.0167119	1.07276
rs5759868	22185657	-0.0392623	0.160618	-0.157088	0.0350695	0.0246766	1.45507
rs12157529	22185755	-0.0118618	0.355854	-0.0951059	0.201963	0.00904514	0.694729
rs12157976	22185943	-0.0118618	0.355854	-0.0951059	0.201963	0.00904514	0.694729
rs12167450	22186789	-0.0120044	0.35613	-0.0957513	0.201432	0.00916831	0.695871
rs9624200	22188672	-0.0120044	0.35613	-0.0957513	0.201432	0.00916831	0.695871
rs131356	22190188	0.0232398	0.307481	0.129756	0.0888049	0.0168366	1.05156
rs131357	22190506	0.0094758	0.102224	0.0487669	0.515285	0.00237821	0.287953
rs131359	22190874	0.0318809	0.202671	0.137311	0.066957	0.0188544	1.1742
rs1892707	22191112	-0.0120044	0.35613	-0.0957513	0.201432	0.00916831	0.695871
rs1892709	22191265	-0.0121504	0.356413	-0.0964099	0.200889	0.00929487	0.697043
rs107261	22192788	0.0144319	0.160554	0.0751659	0.315939	0.00564991	0.500397
rs5751691	22196318	-0.0331601	0.157074	-0.134275	0.0716261	0.0180297	1.14493
rs4822423	22197924	-0.0253957	0.111616	-0.101996	0.17358	0.0104031	0.760501
rs6003775	22199046	-0.0127721	0.357619	-0.0991856	0.198585	0.00983779	0.702053
rs131381	22199059	-0.00395006	0.0348415	-0.018867	0.804569	0.000355965	0.094437
rs131382	22199130	0.00534114	0.0422543	0.0245783	0.742976	0.000604092	0.129025
rs131384	22199391	0.0054963	0.0430145	0.0252024	0.735269	0.00063516	0.133554
rs2330514	22199784	-0.033288	0.151692	-0.134158	0.0718736	0.0179984	1.14343
rs2211894	22200528	-0.0395682	0.170768	-0.158698	0.0421206	0.0251851	1.37551
rs131385	22200698	0.0285799	0.182912	0.123319	0.101837	0.0152076	0.992092
rs2226386	22200769	-0.0717416	0.321231	-0.288613	0.000408125	0.0832975	3.38921
rs9612370	22201042	0.0456489	0.184694	0.182607	0.0154116	0.0333454	1.81215
rs131387	22201201	0.0268399	0.266667	0.133875	0.0966454	0.0179224	1.01482
rs9612371	22201825	0.00270469	0.973689	0.0727769	0.328864	0.00529648	0.482984
rs6003782	22202134	-0.0221104	0.100756	-0.0891097	0.231879	0.00794055	0.634739
rs131390	22202195	0.0190963	0.105484	0.079469	0.294515	0.00631532	0.530892
rs4820556	22202936	0.00288434	0.0302007	0.0146749	0.844777	0.000215353	0.0732582
rs5759884	22203076	0	0	0	1	0	0
rs9624206	22203741	0.00417525	0.0425116	0.0210183	0.785293	0.000441769	0.104968
rs131391	22205858	-0.00567334	0.0319125	-0.023704	0.750467	0.000561881	0.124668
rs131392	22207257	0.00477936	0.022686	0.0193585	0.796195	0.00037475	0.0989804
rs4822424	22207733	0.0107227	0.116975	0.055423	0.457132	0.00307171	0.339958
rs7286533	22208658	0.00300057	0.344066	0.0458415	0.547703	0.00210144	0.261455
rs8137773	22208808	0.0109663	0.119258	0.0566133	0.455196	0.00320507	0.341802
rs131393	22209339	0	0	0	1	0	0
rs25271	22209817	-0.0171435	0.0836037	-0.0697095	0.35235	0.00485942	0.453026
rs6003783	22210999	0	0	0	1	0	0
rs6003784	22211417	-0.00462824	0.322125	-0.0554073	0.464857	0.00306996	0.33268
rs9624207	22211587	0.009927	0.103942	0.0505065	0.500412	0.00255091	0.300672
rs11489069	22214559	-0.00845935	0.479363	-0.0916892	0.231899	0.00840691	0.634701
rs131406	22216870	0.00563012	0.990901	0.106236	0.158724	0.011286	0.799358
rs7364197	22217749	0.00571212	0.491242	0.0758004	0.320168	0.00574569	0.494622
rs131408	22220836	0.00596287	0.0353797	0.0252283	0.736427	0.000636469	0.13287
rs131409	22221107	-1.66534e-16	8.35013e-16	-6.8019e-16	1	4.62659e-31	0
rs131411	22221904	-2.77556e-16	1.38778e-15	-1.13312e-15	1	1.28395e-30	0
rs179304	22224242	-2.77556e-16	1.38778e-15	-1.13312e-15	1	1.28395e-30	0
rs179305	22224580	-0.00381297	0.0189037	-0.0155447	0.836616	0.000241638	0.0774737
rs179306	22224697	-1.66534e-16	8.35013e-16	-6.8019e-16	1	4.62659e-31	0
rs179307	22225043	-1.66534e-16	8.35013e-16	-6.8019e-16	1	4.62659e-31	0
rs17002476	22225625	0	0	0	1	0	0
rs17002478	22225789	0	0	0	1	0	0
rs28376	22227780	0.00502534	0.0319468	0.0216442	0.772758	0.000468472	0.111957
rs131414	22228323	0.00494981	0.0318202	0.0213839	0.774193	0.000457269	0.111151
rs12165365	22229570	0.00662114	0.0535711	0.0306976	0.682131	0.000942341	0.166132
rs9620289	22229964	0	0	0	1	0	0
rs131416	22233613	0.00522687	0.032645	0.0224059	0.764992	0.000502022	0.116343
rs8135486	22239857	0	0	0	1	0	0
rs8142803	22239983	-0.00337334	0.200151	-0.0373826	0.617958	0.00139746	0.209041
rs1807623	22240084	0.00482293	0.0429241	0.0231096	0.757839	0.000534052	0.120423
rs8138979	22240746	0.0302616	0.122422	0.121054	0.106297	0.0146541	0.973477
rs107017	22242723	0.0153221	0.101012	0.066659	0.373819	0.00444343	0.427339
rs4822427	22244948	0.0352141	0.147485	0.140999	0.0599503	0.0198807	1.22221
rs8141940	22245370	3.33067e-16	2.37144e-14	4.03156e-15	1	1.62535e-29	0
rs131421	22251202	-0.00919782	0.093555	-0.0462842	0.536899	0.00214223	0.270107
rs5996577	22251427	0.00449662	0.0266799	0.0190248	0.799633	0.000361942	0.0971093
rs2282474	22251581	-0.0015969	0.00963555	-0.00678467	0.927875	4.60318e-05	0.0325105
rs9624216	22252552	-0.0210443	0.267564	-0.115601	0.122999	0.0133635	0.910097
rs140174	22252983	-0.0163936	0.236068	-0.0948072	0.203383	0.0089884	0.691685
rs131422	22253425	0.0439407	0.191142	0.176335	0.0200179	0.0310939	1.69858
rs9620291	22255069	-4.996e-16	6.42343e-15	-2.75692e-15	1	7.60062e-30	0
rs12627824	22255335	0.00908342	0.0654006	0.0405597	0.586327	0.00164509	0.23186
rs131428	22255431	0.038438	0.230628	0.163079	0.0314639	0.0265947	1.50219
rs131429	22255779	0.0163188	0.0785067	0.0662225	0.376956	0.00438542	0.423709
rs13055172	22256250	-0.00556732	0.990983	-0.105639	0.158716	0.0111596	0.799378
rs17627359	22256532	-0.0220932	0.302507	-0.125112	0.0950764	0.0156531	1.02193
rs6003804	22256803	0.00333517	0.20011	0.0371595	0.618099	0.00138083	0.208942
rs6003805	22256905	0.00317047	0.188114	0.0351345	0.639246	0.00123443	0.194332
rs131430	22257134	0.00476994	0.0297912	0.0204471	0.785008	0.000418086	0.105126
rs9612384	22259701	0.00328566	0.129966	0.0299921	0.68905	0.000899528	0.161749
rs7287616	22259852	-0.00556732	0.990983	-0.105639	0.158716	0.0111596	0.799378
rs11090262	22260279	0.00360551	0.14422	0.0330864	0.657114	0.00109471	0.182359
rs131432	22260914	0.0144549	0.0867292	0.0613268	0.41063	0.00376098	0.386549
rs140176	22261022	0.0212244	0.101877	0.0861018	0.248018	0.00741351	0.605516
rs9608164	22261845	0.0146388	0.351332	0.10593	0.155257	0.0112213	0.808949
rs9612385	22262181	0.0188737	0.41994	0.131974	0.0782793	0.0174172	1.10635
rs131433	22263452	0.0354244	0.206739	0.149278	0.0464138	0.0222838	1.33335
rs17002697	22264025	-0.00829028	0.994834	-0.129516	0.0822736	0.0167745	1.08474
rs12170095	22264238	0.0139906	0.0922342	0.0608664	0.416757	0.00370472	0.380117
rs867108	22267135	-0.0229166	0.117857	-0.0940171	0.207175	0.00883922	0.683663
rs7290863	22267621	0.0120044	0.35613	0.0957513	0.201432	0.00916831	0.695871
rs3747125	22267732	0.0288756	0.298947	0.146282	0.0523011	0.0213983	1.28149
rs7292276	22267811	-0.0151357	0.123838	-0.0704384	0.344643	0.00496157	0.46263
rs7288250	22268204	-0.00922707	0.0473748	-0.0378434	0.619674	0.00143213	0.207836
rs7293024	22268238	-0.0104171	0.0535735	-0.0427368	0.566391	0.00182644	0.246884
rs4358231	22268351	-0.00273508	0.973689	-0.0731869	0.328849	0.00535633	0.483004
rs5759913	22269293	-0.0192354	0.181862	-0.0941989	0.239378	0.00887342	0.620916
rs5759919	22269595	0	0	0	1	0	0
rs4820559	22270991	0.0057442	0.0439981	0.0261552	0.725657	0.000684092	0.139268
rs9624223	22274762	-0.0293878	0.357175	-0.158519	0.0463107	0.0251282	1.33432
rs11090264	22275369	-0.0246139	0.11234	-0.0992164	0.185599	0.0098439	0.731425
rs11090265	22276990	-0.00579704	0.0238323	-0.0231966	0.777791	0.000538084	0.109137
rs2154592	22277352	-0.00427914	0.019311	-0.0172281	0.819213	0.000296809	0.0866031
rs9612389	22279555	0.0380236	0.441564	0.20141	0.00688823	0.040566	2.16189
rs2298372	22280646	0.0167756	0.542918	0.139339	0.0630251	0.0194154	1.20049
rs17545261	22281753	0.00273508	0.973689	0.0731869	0.328849	0.00535633	0.483004
rs9624230	22282627	-0.00967694	0.045159	-0.0391089	0.627443	0.00152951	0.202426
rs17627963	22285765	-0.00959215	0.123328	-0.0529319	0.477608	0.00280179	0.320929
rs6003815	22290187	-0.0149968	0.116062	-0.0685143	0.360667	0.00469421	0.442894
rs12484556	22292404	0.00772249	0.045069	0.0325424	0.664165	0.00105901	0.177724
rs13055561	22295020	0.00459055	0.0270918	0.0193967	0.794683	0.000376233	0.0998061
rs9680742	22296720	0.0117504	0.114893	0.0582613	0.439568	0.00339437	0.356974
rs12167140	22301028	0.00693013	0.0446609	0.0299594	0.692701	0.000897566	0.159454
rs17002904	22301739	-0.0122124	0.19115	-0.0731626	0.326307	0.00535276	0.486373
rs12170399	22302141	-1.66534e-16	9.99201e-16	-7.06542e-16	1	4.99201e-31	0
rs8137495	22302409	0.00449662	0.0266799	0.0190248	0.799633	0.000361942	0.0971093
rs17002910	22303725	0.00454094	0.0527335	0.0240533	0.746916	0.000578561	0.126728
rs3747102	22303849	0	0	0	1	0	0
rs3747103	22303861	0	0	0	1	0	0
rs3827318	22304200	0.00301447	0.0342288	0.0158266	0.833696	0.000250482	0.0789923
rs3788361	22304361	0	0	0	1	0	0
rs7289104	22307513	5.55111e-17	3.9968e-15	6.75583e-16	1	4.56412e-31	0
rs9306387	22309219	0.0240865	0.163606	0.105691	0.156194	0.0111705	0.806335
rs10427870	22309342	-0.032002	0.163257	-0.1311	0.0819925	0.0171873	1.08623
rs2006091	22309780	-0.0262053	0.140804	-0.108421	0.145773	0.0117552	0.836322
rs16994633	22310868	-0.0243264	0.134731	-0.101292	0.174156	0.01026	0.759062
rs17003000	22312186	-0.00626689	0.990169	-0.112115	0.158759	0.0125697	0.799262
rs12627958	22312775	-0.0155024	0.0892066	-0.0651092	0.404391	0.00423921	0.393198
rs2330575	22312999	3.33067e-16	2.37144e-14	4.03156e-15	1	1.62535e-29	0
rs11703537	22313422	0.0037728	0.0264866	0.0167175	0.826457	0.000279476	0.0827799
rs7291114	22313495	-0.0138433	0.996719	-0.168476	0.0237998	0.0283843	1.62343
rs6003823	22321420	-0.0207817	0.0999767	-0.0843331	0.260528	0.00711208	0.584146
rs6003824	22323051	-0.0135434	0.0709038	-0.0557478	0.457016	0.00310782	0.340068
rs6003826	22323358	-0.0189096	0.105654	-0.0788889	0.295293	0.00622346	0.529746
rs6003827	22323416	-0.0146673	0.0812345	-0.0610728	0.412571	0.00372989	0.384502
rs8139016	22323831	-0.0143627	0.0798927	-0.0598611	0.424495	0.00358335	0.372127
rs6003828	22324026	-0.010503	0.378107	-0.0917044	0.218568	0.0084097	0.660413
rs9624263	22324781	-0.0173371	0.081237	-0.0701033	0.369313	0.00491448	0.432605
rs17003098	22324933	-0.0146673	0.0812345	-0.0610728	0.412571	0.00372989	0.384502
rs6519457	22325056	-0.0143627	0.0798927	-0.0598611	0.424495	0.00358335	0.372127
rs3747106	22325213	-0.014591	0.0802502	-0.0606635	0.42094	0.00368006	0.37578
rs3747107	22325540	-0.0143627	0.0798927	-0.0598611	0.424495	0.00358335	0.372127
rs8136455	22325561	-0.0146673	0.0812345	-0.0610728	0.412571	0.00372989	0.384502
rs6003829	22326225	-0.0291914	0.166808	-0.122403	0.121551	0.0149826	0.91524
rs6003830	22326259	-0.0143627	0.0798927	-0.0598611	0.424495	0.00358335	0.372127
rs6519460	22326463	-0.0132716	0.0741525	-0.0553677	0.462622	0.00306559	0.334774
rs6003832	22326567	0.0139949	0.0968878	0.0617541	0.407377	0.00381357	0.390003
rs8137658	22327651	-0.0231532	0.129658	-0.0966414	0.210346	0.00933955	0.677066
rs6003833	22327997	-0.00356859	0.0212716	-0.0151156	0.852165	0.00022848	0.0694765
rs3827319	22328208	-0.017289	0.0901124	-0.0711055	0.351057	0.005056	0.454622
rs2226387	22328404	-0.0116916	0.993789	-0.154266	0.0442852	0.023798	1.35374
rs17003135	22328833	-0.0111662	0.993789	-0.150678	0.0444001	0.0227038	1.35262
rs7288276	22329627	0.0127375	0.0809739	0.0548604	0.464212	0.00300966	0.333284
rs12166768	22330993	0.0112931	0.993789	0.151551	0.0443724	0.0229678	1.35289
rs6519465	22331094	0.0173756	0.0996199	0.0729143	0.33894	0.00531649	0.469877
rs7288934	22331281	0.0100071	0.0625003	0.042897	0.567107	0.00184015	0.246335
rs5751704	22331975	0.0106336	0.0580016	0.0441326	0.553783	0.00194769	0.25666
rs5751705	22332030	0.0102408	0.0635635	0.043827	0.556531	0.00192081	0.25451
rs10222270	22334787	0.0111662	0.993789	0.150678	0.0444001	0.0227038	1.35262
rs5759950	22342624	0.0137392	0.0791747	0.0577233	0.451678	0.00333198	0.345171
rs762262	22343178	0.0266375	0.155879	0.112323	0.157987	0.0126164	0.801379
rs2330555	22343288	0.0108172	0.0583474	0.0447904	0.550122	0.00200618	0.259541
rs12157657	22344229	0.0111662	0.993789	0.150678	0.0444001	0.0227038	1.35262
rs16990485	22344930	-0.0138433	0.996719	-0.168476	0.0237998	0.0283843	1.62343
rs1109403	22346138	-0.00573698	0.344219	-0.0639198	0.391128	0.00408574	0.407682
rs1811024	22346474	0.0100071	0.0625003	0.042897	0.567107	0.00184015	0.246335
rs12169702	22348850	0.0110421	0.993789	0.149819	0.0444273	0.0224458	1.35235
rs17003259	22349769	-0.0139984	0.996686	-0.169442	0.0237819	0.0287105	1.62375
rs5759958	22350846	0.00795807	0.0506718	0.0342904	0.668442	0.00117583	0.174936
rs762263	22351462	0.0112931	0.993789	0.151551	0.0443724	0.0229678	1.35289
rs9624283	22351525	0.00946649	0.0530124	0.0395131	0.608547	0.00156128	0.215706
rs9624285	22351950	-0.00430121	0.0352489	-0.0200279	0.795179	0.000401118	0.0995352
rs5751708	22352307	0.0139948	0.0816746	0.0589738	0.431394	0.0034779	0.365126
rs738785	22352631	0.0139948	0.0816746	0.0589738	0.431394	0.0034779	0.365126
rs2330578	22352975	0.0137888	0.0813764	0.0582626	0.434405	0.00339453	0.362105
rs5759960	22354308	0.0103171	0.0660292	0.0445169	0.5548	0.00198175	0.255864
rs2330579	22354430	0.0100071	0.0625003	0.042897	0.567107	0.00184015	0.246335
rs3747110	22354815	-0.0109479	0.0571195	-0.0450347	0.545708	0.00202813	0.26304
rs2051193	22354847	0.0100071	0.0625003	0.042897	0.567107	0.00184015	0.246335
rs3747112	22354933	-0.0042325	0.0307504	-0.018952	0.800384	0.000359177	0.0967019
rs2051194	22355007	0.0111662	0.993789	0.150678	0.0444001	0.0227038	1.35262
rs5759961	22355365	-0.0120032	0.098368	-0.0558913	0.468799	0.00312383	0.329013
rs5759963	22356415	0.00999239	0.0641022	0.0431437	0.573758	0.00186138	0.241271
rs1000470	22356845	0	0	0	1	0	0
rs1539766	22357192	0.0149299	0.0719909	0.0606067	0.421375	0.00367317	0.375332
rs1539767	22357233	0.0135103	0.080161	0.0571607	0.445691	0.00326735	0.350967
rs9624291	22358351	0.00847777	0.994725	0.130991	0.082248	0.0171586	1.08487
rs17003315	22358370	-0.0143193	0.996621	-0.171424	0.0237445	0.0293862	1.62444
rs11090280	22358412	0.0102304	0.0566607	0.042598	0.567652	0.00181459	0.245918
rs5751710	22358627	0.00985726	0.0622564	0.0423808	0.569629	0.00179613	0.244408
rs8140340	22359646	0.00496996	0.0210323	0.0199098	0.809888	0.000396398	0.091575
rs6003842	22360367	0.0122898	0.0835709	0.0539448	0.481835	0.00291004	0.317101
rs2070445	22360907	0.00586152	0.0336564	0.0246057	0.742699	0.000605439	0.129187
rs11703116	22361712	0	0	0	1	0	0
rs7287369	22362015	0.0111662	0.993789	0.150678	0.0444001	0.0227038	1.35262
rs13057362	22362771	5.55111e-17	3.9968e-15	6.75583e-16	1	4.56412e-31	0
rs5751713	22363466	-0.00654986	0.0496117	-0.0297165	0.691761	0.000883069	0.160044
rs5751714	22363486	-0.00851742	0.0631709	-0.0383854	0.608564	0.00147344	0.215694
rs17629631	22363869	0.0110421	0.993789	0.149819	0.0444273	0.0224458	1.35235
rs738786	22364288	0.0119148	0.0642676	0.049335	0.510403	0.00243394	0.292087
rs17003397	22365129	-0.00829028	0.994834	-0.129516	0.0822736	0.0167745	1.08474
rs2070446	22365970	0.0104013	0.0638422	0.0443845	0.553741	0.00196998	0.256693
rs2070447	22366563	-0.00429072	0.0324999	-0.0194668	0.79508	0.000378958	0.0995893
rs2070448	22366657	-0.00429072	0.0324999	-0.0194668	0.79508	0.000378958	0.0995893
rs12170464	22367306	0.0110421	0.993789	0.149819	0.0444273	0.0224458	1.35235
rs1007298	22368847	0.0141142	0.0999755	0.0627096	0.413567	0.0039325	0.383455
rs2186363	22370735	-0.0138433	0.996719	-0.168476	0.0237998	0.0283843	1.62343
rs9624295	22374488	-0.00537605	0.0297751	-0.0223852	0.763926	0.000501096	0.116948
rs8140076	22374515	0.00710983	0.0431493	0.0302515	0.688176	0.000915152	0.1623
rs7291110	22375321	0.0111662	0.993789	0.150678	0.0444001	0.0227038	1.35262
rs7286137	22375645	0.0110421	0.993789	0.149819	0.0444273	0.0224458	1.35235
rs6003847	22377657	0	0	0	1	0	0
rs5759967	22378368	-0.00482747	0.0338908	-0.0213908	0.779065	0.000457566	0.108426
rs6003849	22379993	-0.00526049	0.0256539	-0.0213905	0.77535	0.000457552	0.110502
rs17629956	22380471	0.0115557	0.993789	0.153345	0.0443149	0.0235147	1.35345
rs9608174	22382031	-0.0052151	0.029009	-0.0217355	0.771825	0.000472433	0.112481
rs8184966	22386274	0.0166038	0.996231	0.184995	0.0130657	0.0342233	1.88387
rs915588	22386339	0.00876553	0.052296	0.0371366	0.622244	0.00137912	0.206039
rs2070444	22386537	-5.55111e-17	3.13682e-16	-2.32173e-16	1	5.39041e-32	0
rs8143019	22387485	0.0110421	0.993789	0.149819	0.0444273	0.0224458	1.35235
rs9612404	22388900	1.11022e-16	6.17562e-16	4.6272e-16	1	2.14109e-31	0
rs9608176	22389933	-0.00374363	0.0176782	-0.0151528	0.843383	0.000229607	0.0739752
rs2330580	22391698	0.0111662	0.993789	0.150678	0.0444001	0.0227038	1.35262
rs738787	22400416	0.00427002	0.024129	0.0178591	0.811671	0.000318949	0.0906199
rs2330582	22402455	-0.00750837	0.0545506	-0.0336204	0.653755	0.00113033	0.184585
rs11703662	22404919	-0.00273508	0.973689	-0.0731869	0.328849	0.00535633	0.483004
rs140179	22405670	0.0152412	0.0889489	0.0642263	0.391508	0.00412501	0.407259
rs2070450	22408513	-0.0045441	0.0278914	-0.0193907	0.795863	0.000376	0.0991615
rs736860	22409243	-0.00784108	0.0581547	-0.0353373	0.637313	0.00124873	0.195647
rs5759980	22410163	0.00412616	0.031884	0.0188414	0.805944	0.000354999	0.0936951
rs5759982	22411194	-0.00216888	0.0167458	-0.00990119	0.898491	9.80336e-05	0.0464863
rs2067621	22415854	-0.0045441	0.0278914	-0.0193907	0.795863	0.000376	0.0991615
rs5759985	22416107	0.0156516	0.0870619	0.0652327	0.384129	0.00425531	0.415523
rs2070451	22417319	-0.00784108	0.0581547	-0.0353373	0.637313	0.00124873	0.195647
rs6003869	22418160	-0.00943896	0.994237	-0.13832	0.0820957	0.0191324	1.08568
rs5759986	22418324	0.00982205	0.0514213	0.0404298	0.589611	0.00163457	0.229435
rs6003870	22422597	0.00751726	0.0955766	0.0412938	0.581683	0.00170518	0.235314
rs2070452	22424836	0.0123157	0.079716	0.0533058	0.476968	0.00284151	0.321511
rs2070454	22426674	-0.0250177	0.123699	-0.101948	0.173782	0.0103934	0.759996
rs1076123	22426783	0.0118181	0.0751295	0.0509008	0.497074	0.00259089	0.303579
rs9612418	22427015	-0.0467824	0.256549	-0.194381	0.0112635	0.0377839	1.94833
rs5759997	22429143	0.0148704	0.196069	0.0829089	0.268665	0.00687389	0.570789
rs6003875	22431860	-5.55111e-17	1.16247e-15	-3.7774e-16	1	1.42687e-31	0
rs9612422	22432408	-0.000467313	0.017654	-0.004174	0.956599	1.74223e-05	0.0192702
rs2330621	22435274	-0.0131982	0.361427	-0.10145	0.175894	0.010292	0.754749
rs2298375	22436448	-0.00559395	0.153188	-0.0429986	0.566189	0.00184888	0.247039
rs140182	22438288	-0.032631	0.170833	-0.134317	0.0731317	0.018041	1.13589
rs9153	22438412	-0.0281592	0.149622	-0.116244	0.120928	0.0135127	0.917475
rs131442	22438977	-0.0236247	0.12743	-0.0978218	0.191857	0.0095691	0.717022
rs131444	22439550	-0.0213756	0.140921	-0.0929952	0.214713	0.00864811	0.668142
rs131445	22441044	-0.0119245	0.0517696	-0.0478461	0.523248	0.00228925	0.281292
rs131451	22443544	-0.0296808	0.14715	-0.121003	0.108432	0.0146416	0.964843
rs738789	22446586	-0.0123157	0.079716	-0.0533058	0.476968	0.00284151	0.321511
rs738790	22446817	-0.0123157	0.079716	-0.0533058	0.476968	0.00284151	0.321511
rs738791	22447525	-0.00405962	0.0253548	-0.0174023	0.816402	0.000302839	0.0880959
rs2267029	22447916	-0.0123157	0.079716	-0.0533058	0.476968	0.00284151	0.321511
rs7289910	22448638	-0.00556732	0.990983	-0.105639	0.158716	0.0111596	0.799378
rs738792	22451378	-0.016874	0.105388	-0.0723331	0.334523	0.00523207	0.475574
rs7289794	22452267	-0.012779	0.0839074	-0.0555323	0.46385	0.00308384	0.333622
rs2070455	22454842	-0.0123157	0.079716	-0.0533058	0.476968	0.00284151	0.321511
rs2877173	22455565	-0.016322	0.103761	-0.0702991	0.348293	0.00494196	0.458056
rs6003877	22456853	-0.00283049	0.973689	-0.0744598	0.328801	0.00554427	0.483067
rs2073387	22459005	-0.00815111	0.0518177	-0.0351069	0.63951	0.0012325	0.194153
rs2267030	22462374	0.00668076	0.216214	0.0554909	0.459093	0.00307924	0.338099
rs5760020	22463092	-0.0206652	0.0980907	-0.0837028	0.264108	0.00700616	0.578219
rs2073388	22463368	-0.0123157	0.079716	-0.0533058	0.476968	0.00284151	0.321511
rs2073389	22463493	-0.0206652	0.0980907	-0.0837028	0.264108	0.00700616	0.578219
rs2073390	22463570	-0.00895711	0.0643449	-0.0399678	0.59595	0.00159743	0.22479
rs5760022	22464394	-0.0121523	0.0795422	-0.0527623	0.479019	0.00278386	0.319647
rs738794	22464758	-0.016874	0.105388	-0.0723331	0.334523	0.00523207	0.475574
rs17630758	22466542	0.0110421	0.993789	0.149819	0.0444273	0.0224458	1.35235
rs5760023	22468301	-0.0206652	0.0980907	-0.0837028	0.264108	0.00700616	0.578219
rs2267031	22468344	-0.0192157	0.125258	-0.083334	0.268921	0.00694456	0.570375
rs2186364	22468841	-0.0164722	0.108594	-0.0716628	0.339021	0.00513556	0.469773
rs3788362	22470348	-0.0164722	0.108594	-0.0716628	0.339021	0.00513556	0.469773
rs12167679	22471690	-5.55111e-17	1.05179e-15	-3.61321e-16	1	1.30553e-31	0
rs738796	22472523	-0.0241211	0.151618	-0.103575	0.169418	0.0107278	0.77104
rs9608184	22472738	-0.0211582	0.134505	-0.0911284	0.224059	0.00830439	0.649637
rs17548631	22474125	0.0138433	0.996719	0.168476	0.0237998	0.0283843	1.62343
rs17003912	22475809	0.00734998	0.220499	0.0589309	0.429153	0.00347285	0.367388
rs17003930	22476055	0.00734998	0.220499	0.0589309	0.429153	0.00347285	0.367388
rs5760033	22476560	-0.0105958	0.0661774	-0.0454207	0.544523	0.00206304	0.263984
rs9620326	22476629	0.0110421	0.993789	0.149819	0.0444273	0.0224458	1.35235
rs5751739	22477056	-0.0190453	0.198615	-0.0967499	0.24239	0.00936054	0.615485
rs11912715	22477595	0.00734998	0.220499	0.0589309	0.429153	0.00347285	0.367388
rs2267032	22478273	-0.0112825	0.0610993	-0.0467553	0.535074	0.00218606	0.271586
rs2267033	22478533	0.0149821	0.533364	0.130127	0.0825432	0.0169331	1.08332
rs2267034	22478689	-0.0192157	0.125258	-0.083334	0.268921	0.00694456	0.570375
rs2267035	22478787	0.0149821	0.533364	0.130127	0.0825432	0.0169331	1.08332
rs2267036	22479191	0.00744103	0.22075	0.0593524	0.428443	0.00352271	0.368107
rs11703080	22479487	0.00734998	0.220499	0.0589309	0.429153	0.00347285	0.367388
rs5751741	22480853	-0.0164722	0.108594	-0.0716628	0.339021	0.00513556	0.469773
rs5760044	22485555	-0.0164722	0.108594	-0.0716628	0.339021	0.00513556	0.469773
rs5760045	22485614	-0.0192637	0.141529	-0.0865581	0.245521	0.0074923	0.609912
rs4607038	22487410	-0.0164722	0.108594	-0.0716628	0.339021	0.00513556	0.469773
rs738798	22488149	-0.016322	0.103761	-0.0702991	0.348293	0.00494196	0.458056
rs738799	22488265	0.00923402	0.0438308	0.0374017	0.617778	0.00139889	0.209167
rs738800	22488315	-0.00943223	0.039045	-0.0377504	0.614505	0.00142509	0.211474
rs9612450	22488370	0.0122007	0.518528	0.115228	0.132995	0.0132776	0.876164
rs2073391	22488573	0.00399919	0.0233395	0.0168525	0.822104	0.000284006	0.0850735
rs2070456	22488697	0.00399919	0.0233395	0.0168525	0.822104	0.000284006	0.0850735
rs2070457	22488899	0.0120228	0.0823097	0.0528771	0.480519	0.00279598	0.318289
rs9612452	22489244	0.00734998	0.220499	0.0589309	0.429153	0.00347285	0.367388
rs928782	22489437	-0.0206612	0.138781	-0.0903675	0.227951	0.00816629	0.642158
rs9612453	22489452	0.00734998	0.220499	0.0589309	0.429153	0.00347285	0.367388
rs2073395	22489620	0.00744103	0.22075	0.0593524	0.428443	0.00352271	0.368107
rs9608193	22491136	0.00737745	0.195219	0.0558206	0.46412	0.00311594	0.33337
rs9608194	22491209	0.0081756	0.490536	0.0910902	0.264584	0.00829742	0.577437
rs9612458	22491854	0.00787533	0.243419	0.0640255	0.403836	0.00409926	0.393795
rs9612459	22491912	0.0160691	0.520053	0.133471	0.0749581	0.0178144	1.12518
rs9612460	22491998	0.00734998	0.220499	0.0589309	0.429153	0.00347285	0.367388
rs9608195	22493001	0.0160691	0.520053	0.133471	0.0749581	0.0178144	1.12518
rs9608196	22493081	0.00744103	0.22075	0.0593524	0.428443	0.00352271	0.368107
rs2051195	22495088	-0.00804122	0.159037	-0.0533428	0.476662	0.00284545	0.321789
rs11703421	22495498	0.0145512	0.488922	0.123002	0.110872	0.0151294	0.955176
rs9612473	22495632	0.00753437	0.221008	0.0597829	0.427714	0.003574	0.368847
rs9612475	22495947	0.0160691	0.520053	0.133471	0.0749581	0.0178144	1.12518
rs9608199	22496230	0.00219069	0.0701019	0.0181002	0.810232	0.000327619	0.0913907
rs9624334	22496256	0.0110421	0.993789	0.149819	0.0444273	0.0224458	1.35235
rs5996618	22496401	-0.00300521	0.973689	-0.0767374	0.328714	0.00588863	0.483182
rs9608201	22496788	-0.0115507	0.0577536	-0.0471556	0.563577	0.00222365	0.249046
rs11704097	22497098	0.00734998	0.220499	0.0589309	0.429153	0.00347285	0.367388
rs11704313	22497185	0.00734998	0.220499	0.0589309	0.429153	0.00347285	0.367388
rs2229354	22497513	0.0149821	0.533364	0.130127	0.0825432	0.0169331	1.08332
rs9612476	22497906	0.0149821	0.533364	0.130127	0.0825432	0.0169331	1.08332
rs5751745	22498209	-0.0225161	0.154149	-0.0990277	0.186437	0.00980649	0.729469
rs8140489	22498335	0.00744103	0.22075	0.0593524	0.428443	0.00352271	0.368107
rs9608202	22498365	0.014805	0.532979	0.129266	0.0828664	0.0167098	1.08162
rs879452	22498665	0.00744103	0.22075	0.0593524	0.428443	0.00352271	0.368107
rs2267038	22499196	-0.0153084	0.0838427	-0.0635891	0.396224	0.00404357	0.402059
rs11705032	22499707	0.00734998	0.220499	0.0589309	0.429153	0.00347285	0.367388
rs2186369	22500996	0.0112931	0.993789	0.151551	0.0443724	0.0229678	1.35289
rs1573277	22501028	-0.0206612	0.138781	-0.0903675	0.227951	0.00816629	0.642158
rs9612478	22501052	0.0176995	0.608862	0.151273	0.0472642	0.0228835	1.32547
rs2186370	22501305	-0.015105	0.0836584	-0.0628951	0.398766	0.0039558	0.399282
rs11912883	22501536	0.014805	0.532979	0.129266	0.0828664	0.0167098	1.08162
rs9608205	22502594	0.014805	0.532979	0.129266	0.0828664	0.0167098	1.08162
rs6003904	22503394	0.014805	0.532979	0.129266	0.0828664	0.0167098	1.08162
rs8138827	22504145	0.00656273	0.192507	0.0520733	0.489673	0.00271162	0.310094
rs5760060	22504303	0.00394516	0.0232829	0.0166697	0.823031	0.00027788	0.0845837
rs9612480	22504335	5.55111e-17	4.71845e-15	7.32445e-16	1	5.36476e-31	0
rs9612481	22504510	0.0155399	0.534573	0.132816	0.0815326	0.01764	1.08867
rs17003993	22505101	0.0083389	0.0599039	0.0372093	0.621562	0.00138453	0.206515
rs2267044	22505208	0.00399919	0.0233395	0.0168525	0.822104	0.000284006	0.0850735
rs2267045	22505583	0.00744103	0.22075	0.0593524	0.428443	0.00352271	0.368107
rs2267046	22505620	0.0149821	0.533364	0.130127	0.0825432	0.0169331	1.08332
rs17003998	22506053	0.00734998	0.220499	0.0589309	0.429153	0.00347285	0.367388
rs9612483	22506164	0.00734998	0.220499	0.0589309	0.429153	0.00347285	0.367388
rs5030613	22506287	0.00829509	0.227158	0.0637613	0.394946	0.00406551	0.403463
rs9612484	22507511	-0.00660079	0.216026	-0.0551136	0.459648	0.00303751	0.337575
rs5760061	22508279	-0.0153084	0.0838427	-0.0635891	0.396224	0.00404357	0.402059
rs5760062	22508590	-0.0225161	0.154149	-0.0990277	0.186437	0.00980649	0.729469
rs1128127	22509132	0.00734998	0.220499	0.0589309	0.429153	0.00347285	0.367388
rs9612485	22509502	0.00508374	0.150818	0.0405498	0.588506	0.00164429	0.230249
rs5760063	22509819	-0.00576011	0.990739	-0.107461	0.158737	0.0115478	0.799323
rs6003907	22510449	0.00819153	0.226843	0.0632904	0.395809	0.00400567	0.402514
rs6003909	22511652	-0.01043	0.0571243	-0.043325	0.563245	0.00187706	0.249302
rs2275977	22511703	0.0133644	0.144174	0.0687794	0.358812	0.00473061	0.445134
rs2275978	22511883	0.00744533	0.0689673	0.0361906	0.631141	0.00130976	0.199874
rs6519476	22512500	0.0120921	0.391344	0.100438	0.180243	0.0100878	0.744142
rs738801	22513198	-0.00416226	0.0246961	-0.0176102	0.814249	0.000310117	0.089243
rs2070464	22513875	0.0233982	0.177229	0.106157	0.156684	0.0112693	0.804975
rs9624335	22514328	0.0257776	0.655489	0.191517	0.0106141	0.0366788	1.97412
rs12159216	22514686	0.00423928	0.0470423	0.0220577	0.772364	0.000486542	0.112178
rs12159218	22514696	0.00484497	0.0531384	0.0250947	0.743521	0.000629742	0.128707
rs5751749	22514850	0.0121628	0.135528	0.0633875	0.42853	0.00401798	0.368019
rs5751751	22514915	0.00731018	0.0735448	0.0366339	0.63693	0.00134204	0.195908
rs7284860	22515163	0.00703818	0.0979225	0.0401223	0.611796	0.0016098	0.213394
rs6003911	22515599	0.00870411	0.0903051	0.0441301	0.569643	0.00194747	0.244397
rs11090292	22516016	0.00457858	0.0482832	0.0233584	0.757992	0.000545615	0.120335
rs12627810	22516431	0.0124533	0.207118	0.0765749	0.335783	0.00586372	0.473942
rs6003913	22516623	0.0178902	0.172132	0.0881768	0.239425	0.00777514	0.62083
rs6003914	22516637	0.0183049	0.174144	0.0898466	0.233281	0.00807241	0.632121
rs5760065	22516723	-0.0240227	0.167688	-0.106264	0.156268	0.011292	0.806131
rs6003916	22516823	0.0272627	0.275835	0.136914	0.0725559	0.0187455	1.13933
rs735750	22517123	0.0325665	0.246674	0.147753	0.0486931	0.0218309	1.31253
rs762269	22517486	0.0197033	0.0887897	0.0793156	0.289963	0.00629096	0.537657
rs5760066	22517820	0.00961806	0.0462707	0.0390306	0.602553	0.00152339	0.220005
rs8138673	22519032	0.016982	0.543423	0.140311	0.0626822	0.0196872	1.20286
rs8140004	22520879	0.00273508	0.973689	0.0731869	0.328849	0.00535633	0.483004
rs738802	22522081	-0.0434395	0.498854	-0.229084	0.00224037	0.0524797	2.64968
rs738803	22522879	0.0444727	0.232828	0.18306	0.0145931	0.0335109	1.83585
rs738804	22523103	0.0533189	0.309594	0.224412	0.00260555	0.0503609	2.5841
rs5760071	22524941	0.0315706	0.193778	0.134719	0.0722761	0.0181492	1.14101
rs5760075	22528535	0.030762	0.196877	0.132734	0.0782523	0.0176184	1.1065
rs17004019	22530096	-0.00867398	0.994617	-0.132517	0.0822197	0.0175609	1.08502
rs5760076	22531562	-0.0635327	0.310604	-0.258438	0.000606763	0.0667904	3.21698
rs9620328	22533799	0.032547	0.20556	0.139934	0.0604613	0.0195816	1.21852
rs2275979	22534158	-0.0727601	0.368925	-0.297751	6.47621e-05	0.0886558	4.18868
rs4822441	22536355	0.0338057	0.250725	0.152352	0.0420903	0.023211	1.37582
rs2330625	22537962	0.0338057	0.250725	0.152352	0.0420903	0.023211	1.37582
rs6003933	22538246	0.03296	0.236774	0.147072	0.0510414	0.0216302	1.29208
rs6003934	22538382	0.0363306	0.233779	0.156995	0.0561433	0.0246473	1.2507
rs2330626	22539759	-0.135869	0.833953	-0.579783	1.03251e-14	0.336148	13.9861
rs4428104	22540050	0.109907	0.54489	0.448067	2.77674e-09	0.200764	8.55646
rs7292659	22540725	-0.00270469	0.973689	-0.0727769	0.328864	0.00529648	0.482984
rs1018743	22541980	-0.133996	0.831697	-0.573455	1.43219e-14	0.32885	13.844
rs11913427	22542826	-0.0359096	0.798989	-0.251098	0.000807929	0.0630502	3.09263
rs12157360	22547449	-0.0359096	0.798989	-0.251098	0.000807929	0.0630502	3.09263
rs1003784	22550358	-0.129009	0.791846	-0.550509	2.06168e-13	0.30306	12.6858
rs4822442	22551295	-0.129009	0.791846	-0.550509	2.06168e-13	0.30306	12.6858
rs9612496	22551405	0.113051	0.622708	0.470173	1.10032e-09	0.221062	8.95848
rs2236619	22552606	0.106604	0.534522	0.435414	6.27908e-09	0.189586	8.2021
rs2236620	22552710	0.106604	0.534522	0.435414	6.27908e-09	0.189586	8.2021
rs2236621	22552744	0.106604	0.534522	0.435414	6.27908e-09	0.189586	8.2021
rs9612498	22553667	0.105168	0.533246	0.430372	7.73932e-09	0.18522	8.1113
rs9608213	22554655	0.100412	0.5378	0.415173	1.80241e-07	0.172368	6.74415
rs2070460	22556242	-0.132773	0.829251	-0.569155	3.11973e-14	0.323938	13.5059
rs6003939	22557246	-0.0372745	0.792084	-0.255312	0.00087203	0.0651841	3.05947
rs1129067	22558125	-0.137845	0.870599	-0.592656	1.88738e-15	0.351241	14.7241
rs8141314	22558937	0.108257	0.561585	0.444842	9.9612e-09	0.197884	8.00169
rs1984309	22560815	-0.136682	0.868905	-0.58869	3.9968e-15	0.346556	14.3983
rs9612503	22562875	0.130916	0.764033	0.551676	1.8352e-13	0.304346	12.7363
rs915591	22563462	0.00279796	0.973689	0.0740282	0.328817	0.00548017	0.483045
rs5760090	22563592	0.131776	0.832273	0.566566	2.93099e-14	0.320997	13.533
rs12628766	22563914	-0.0335249	0.804597	-0.242595	0.00244543	0.0588524	2.61164
rs875643	22563998	0.130916	0.764033	0.551676	1.8352e-13	0.304346	12.7363
rs738806	22564172	-0.151361	0.883352	-0.637831	0	0.406829	25
rs738807	22564245	0.0748879	0.748879	0.37444	5.07023e-07	0.140205	6.29497
rs5751759	22564493	0.0695966	0.662108	0.341603	5.84608e-06	0.116693	5.23314
rs2012124	22564664	-0.147472	0.884832	-0.625671	1.11022e-16	0.391464	15.9546
rs2012133	22564734	-0.152401	0.884911	-0.641438	0	0.411443	25
rs12485058	22564859	0.0764968	0.73097	0.376081	8.12863e-07	0.141437	6.08998
rs12483884	22564935	-0.000699862	0.0453511	-0.00809325	0.917955	6.55007e-05	0.0371787
rs4822443	22565198	0.0748879	0.748879	0.37444	5.07023e-07	0.140205	6.29497
rs2096525	22566819	0.0703357	0.70762	0.352477	5.58942e-06	0.12424	5.25263
rs2070767	22567463	-0.125805	0.745509	-0.532104	1.68908e-11	0.283135	10.7723
rs2000466	22567862	0.0743149	0.747395	0.37237	7.81028e-07	0.13866	6.10733
rs10433311	22568830	-0.00017363	0.0274335	-0.00310623	0.968855	9.64869e-06	0.0137413
rs1007889	22569243	0.0109513	0.0631945	0.0460252	0.541469	0.00211832	0.266426
rs17004044	22569895	-0.0577389	0.863572	-0.339289	8.59777e-06	0.115117	5.06561
rs5760091	22570017	-0.173135	0.903312	-0.712198	0	0.507227	25
rs17004046	22570304	-0.0472855	0.851138	-0.300923	5.40691e-05	0.0905545	4.26705
rs5760093	22570340	-0.157056	0.822235	-0.646478	0	0.417934	25
rs17004047	22570919	-0.0166038	0.996231	-0.184995	0.0130657	0.0342233	1.88387
rs1007888	22571101	-0.21831	0.9037	-0.873735	0	0.763413	25
rs2000467	22571533	-0.203906	0.918869	-0.820823	0	0.673751	25
rs17004049	22571594	-0.00273508	0.973689	-0.0731869	0.328849	0.00535633	0.483004
rs2000468	22571611	-0.221329	0.926978	-0.886211	0	0.78537	25
rs11703791	22571984	0.00270469	0.973689	0.0727769	0.328864	0.00529648	0.482984
rs4822450	22572887	-0.221329	0.926978	-0.886211	0	0.78537	25
rs4820571	22572973	-0.203906	0.918869	-0.820823	0	0.673751	25
rs5751760	22573573	-0.221638	0.927787	-0.887429	0	0.787531	25
rs5751761	22573736	-0.221638	0.927787	-0.887429	0	0.787531	25
rs2000469	22575292	-0.20855	0.910035	-0.837111	0	0.700754	25
rs12628303	22575915	-0.0102114	0.993911	-0.143959	0.0819523	0.0207243	1.08644
rs11913559	22577073	-0.014157	0.996654	-0.170424	0.0237634	0.0290444	1.62409
rs5760095	22577293	-0.224341	0.950777	-0.898782	0	0.807809	25
rs5760096	22577310	-0.153473	0.958531	-0.657887	0	0.432815	25
rs4822451	22578166	-0.221464	0.949893	-0.887875	0	0.788322	25
rs7285522	22578278	-0.00270469	0.973689	-0.0727769	0.328864	0.00529648	0.482984
rs5760098	22578314	-0.209976	0.946219	-0.845255	0	0.714456	25
rs7293178	22578370	-0.00273508	0.973689	-0.0731869	0.328849	0.00535633	0.483004
rs5760101	22578712	-0.15552	0.960406	-0.66469	0	0.441812	25
rs5760102	22578761	-0.204257	0.944356	-0.824557	0	0.679894	25
rs5760103	22578781	-0.156346	0.959639	-0.667162	0	0.445105	25
rs5760106	22580645	-0.210412	0.946854	-0.846892	0	0.717226	25
rs2330634	22580795	-0.224341	0.950777	-0.898782	0	0.807809	25
rs2330635	22581344	-0.213141	0.972799	-0.859153	0	0.738144	25
rs2877178	22581517	-0.217478	0.932951	-0.871906	0	0.760221	25
rs3884794	22581766	-0.171293	0.999677	-0.721825	0	0.521031	25
rs2154593	22582085	-0.2245	0.974657	-0.900789	0	0.811421	25
rs5751770	22582842	-0.224784	0.974966	-0.901867	0	0.813365	25
rs7292185	22583687	-0.00273508	0.973689	-0.0731869	0.328849	0.00535633	0.483004
rs2154594	22584055	-0.213543	0.973109	-0.860626	0	0.740677	25
rs2186366	22584113	-0.213141	0.972799	-0.859153	0	0.738144	25
rs4822453	22584862	-0.2245	0.974657	-0.900789	0	0.811421	25
rs4822454	22585208	-0.213141	0.972799	-0.859153	0	0.738144	25
rs5996631	22586894	-0.196561	0.999654	-0.804798	0	0.647699	25
rs1002286	22587337	-0.230186	0.975549	-0.9222	0	0.850452	25
rs4461358	22590106	-0.190945	0.999654	-0.785973	0	0.617754	25
rs8141882	22590642	-0.0139984	0.996686	-0.169442	0.0237819	0.0287105	1.62375
rs8138536	22590743	-0.0139984	0.996686	-0.169442	0.0237819	0.0287105	1.62375
rs915589	22591004	-0.179715	0.999666	-0.749019	0	0.561029	25
rs6003952	22591108	-0.00909512	0.9944	-0.13574	0.0821539	0.0184254	1.08537
rs6003955	22592112	-0.0110421	0.993789	-0.149819	0.0444273	0.0224458	1.35235
rs6003959	22594395	-0.182523	0.999663	-0.758178	0	0.574833	25
rs4822458	22595659	-0.227204	0.951583	-0.909735	0	0.827617	25
rs5751777	22597047	-0.215976	0.973261	-0.869412	0	0.755876	25
rs4822461	22598120	-0.0447316	0.838128	-0.289727	0.00011089	0.0839416	3.95511
rs6003962	22598857	-0.0447316	0.838128	-0.289727	0.00011089	0.0839416	3.95511
rs1892714	22599358	-0.0447316	0.838128	-0.289727	0.00011089	0.0839416	3.95511
rs1892715	22599430	-0.0447316	0.838128	-0.289727	0.00011089	0.0839416	3.95511
rs2330638	22600033	-0.0447316	0.838128	-0.289727	0.00011089	0.0839416	3.95511
rs5996633	22600585	-0.0447316	0.838128	-0.289727	0.00011089	0.0839416	3.95511
rs5996634	22600732	-0.0447316	0.838128	-0.289727	0.00011089	0.0839416	3.95511
rs6003970	22600733	-0.0447316	0.838128	-0.289727	0.00011089	0.0839416	3.95511
rs5996635	22600777	-0.0447316	0.838128	-0.289727	0.00011089	0.0839416	3.95511
GSTT2B_L	22604043
rs575959	22619365	-0.233024	0.975959	-0.933039	0	0.870561	25
rs113413	22622264	0.0943073	0.485009	0.386903	2.09334e-07	0.149694	6.67916
rs413409	22623257	0.00729159	0.0947907	0.0404189	0.613677	0.00163369	0.21206
GSTT2B_R	22641297
rs9624364	22641474	-0.0202707	0.996161	-0.205181	0.00712551	0.0420992	2.14718
rs4822466	22642204	-0.233024	0.975959	-0.933039	0	0.870561	25
rs1006771	22644006	-0.195912	0.971281	-0.798692	0	0.63791	25
rs140188	22654052	0.215214	0.880645	0.861073	0	0.741447	25
rs140245	22659711	0.11944	0.850409	0.531506	1.32982e-12	0.282498	11.8762
rs12158716	22660265	0.00968307	0.994128	0.140125	0.0820521	0.0196349	1.08591
rs140277	22663547	0.127948	0.900753	0.567421	5.16254e-14	0.321967	13.2871
rs5760147	22664948	0.117432	0.674289	0.492961	4.80274e-11	0.243011	10.3185
rs140288	22665977	0.000205078	0.0356836	0.00384786	0.959519	1.4806e-05	0.0179462
rs140289	22666327	-0.191321	0.840869	-0.768395	0	0.590431	25
rs6004011	22668071	-0.0154093	0.616371	-0.141405	0.0578083	0.0199954	1.23801
rs402635	22668636	0.0922215	0.851275	0.447706	1.89451e-09	0.20044	8.7225
rs8141342	22668686	-0.0154093	0.616371	-0.141405	0.0578083	0.0199954	1.23801
rs6004014	22669438	-0.0154093	0.616371	-0.141405	0.0578083	0.0199954	1.23801
rs5996651	22670108	-0.0155867	0.616539	-0.142278	0.0576659	0.0202431	1.23908
rs7291786	22670544	-0.00971311	0.345787	-0.0843633	0.260357	0.00711717	0.58443
GSTT1_L	22673051
rs140294	22674335	-0.172887	0.820637	-0.700266	0	0.490372	25
rs407257	22676550	0.107254	0.60607	0.448584	2.16573e-09	0.201228	8.6644
rs428792	22699690	-0.0195798	0.583834	-0.156545	0.0449891	0.0245064	1.34689
rs6004035	22715247	-0.052255	0.681587	-0.290057	0.000381649	0.0841331	3.41834
GSTT1_R	22727805
rs9608229	22729364	0.0909858	0.852992	0.4442	5.3184e-08	0.197314	7.27422
rs8138555	22730360	-0.0155867	0.616539	-0.142278	0.0576659	0.0202431	1.23908
rs17004810	22732320	0.103234	0.52616	0.422842	1.06632e-07	0.178796	6.97211
rs5760176	22732321	0.11915	0.848349	0.530218	1.50535e-12	0.281131	11.8224
rs405597	22734578	0.00922416	0.121622	0.0514288	0.492621	0.00264492	0.307487
rs17004811	22734830	-0.154184	0.828451	-0.637918	0	0.40694	25
rs738809	22735492	-0.149473	0.794216	-0.617042	2.22045e-16	0.380741	15.6536
rs422674	22736778	-0.0410322	0.286421	-0.181505	0.0154536	0.0329439	1.81097
rs9624386	22737334	0.00748325	0.424051	0.0811094	0.290266	0.00657874	0.537203
rs11090305	22737483	0.0513394	0.217581	0.205683	0.00606681	0.0423053	2.21704
rs5760180	22744829	0.0434063	0.18396	0.1739	0.0203348	0.0302411	1.69176
rs6004041	22749426	-0.011057	0.0826871	-0.049961	0.512318	0.00249611	0.290461
rs9624387	22750128	-0.0142603	0.175058	-0.0772304	0.302831	0.00596453	0.5188
rs6004045	22753790	-0.0149881	0.177859	-0.0800766	0.28536	0.00641226	0.544606
rs4822469	22755114	0.0434063	0.18396	0.1739	0.0203348	0.0302411	1.69176
rs2267050	22755412	0.0537775	0.598275	0.280091	0.000186316	0.078451	3.72975
rs2267051	22757825	-0.00679465	0.0797238	-0.0361387	0.63163	0.001306	0.199537
rs873833	22757878	0.0447959	0.189978	0.179474	0.0172663	0.0322108	1.7628
rs5996663	22759241	0.0434063	0.18396	0.1739	0.0203348	0.0302411	1.69176
rs5760182	22761450	-0.00279796	0.973689	-0.0740282	0.328817	0.00548017	0.483045
rs2070465	22763140	-0.00981312	0.112693	-0.0517509	0.489916	0.00267815	0.309879
rs2282475	22768047	0.0326987	0.138674	0.131006	0.0822111	0.0171627	1.08507
rs5760189	22772459	0.04045	0.327277	0.187538	0.0123469	0.0351706	1.90844
rs12485146	22773697	-0.00321566	0.0421895	-0.0178923	0.818765	0.000320136	0.0868407
rs2070466	22776200	0.0537775	0.598275	0.280091	0.000186316	0.078451	3.72975
rs5760190	22777089	-0.00829028	0.994834	-0.129516	0.0822736	0.0167745	1.08474
rs17004824	22778398	-0.0147969	0.177563	-0.0794084	0.286706	0.00630569	0.542563
rs2073396	22781035	-5.55111e-17	4.94049e-16	-2.65987e-16	1	7.07492e-32	0
rs2070467	22782885	0.0359866	0.156234	0.144394	0.0540481	0.0208495	1.26722
rs9624393	22786538	0.0058274	0.990657	0.10809	0.158742	0.0116834	0.799309
rs2282476	22793564	-0.045478	0.351961	-0.207771	0.00557101	0.043169	2.25407
rs6004052	22793748	-0.0158828	0.199669	-0.0868477	0.249253	0.00754253	0.603359
rs3788367	22793996	0.0537775	0.598275	0.280091	0.000186316	0.078451	3.72975
rs3827321	22794377	-0.0149881	0.177859	-0.0800766	0.28536	0.00641226	0.544606
rs2267055	22794595	0.00563012	0.990901	0.106236	0.158724	0.011286	0.799358
rs2051198	22795672	0.0326987	0.138674	0.131006	0.0822111	0.0171627	1.08507
rs5996665	22799115	-0.0147969	0.177563	-0.0794084	0.286706	0.00630569	0.542563
rs2283807	22802270	0.0376108	0.161319	0.150786	0.0442476	0.0227364	1.35411
rs17004830	22803420	-0.0140818	0.174808	-0.0766076	0.304044	0.00586873	0.517063
rs2000470	22818861	0.0376108	0.161319	0.150786	0.0442476	0.0227364	1.35411
rs5751803	22819649	0.0384855	0.164938	0.154285	0.0384569	0.0238039	1.41503
rs2236622	22822061	0.0376108	0.161319	0.150786	0.0442476	0.0227364	1.35411
rs4820582	22827624	0.0304473	0.130701	0.122073	0.105343	0.0149019	0.977395
rs2070468	22828665	0.0360468	0.206978	0.151318	0.0435039	0.0228973	1.36147
rs17004835	22829356	0.00276616	0.973689	0.073604	0.328833	0.00541754	0.483024
rs176156	22830866	0.0376108	0.161319	0.150786	0.0442476	0.0227364	1.35411
rs176157	22833987	0.00406985	0.0804926	0.026998	0.718699	0.000728894	0.143453
rs112272	22840620	0.0376108	0.161319	0.150786	0.0442476	0.0227364	1.35411
rs12169286	22843946	0.0350966	0.202525	0.147501	0.0503691	0.0217564	1.29784
rs176159	22844352	-3.33067e-16	6.24062e-15	-2.15728e-15	1	4.65385e-30	0
rs2267057	22844600	0.0360468	0.206978	0.151318	0.0435039	0.0228973	1.36147
rs176160	22844910	-0.00589629	0.990576	-0.10873	0.158747	0.0118222	0.799296
rs13057912	22845227	-0.00563012	0.990901	-0.106236	0.158724	0.011286	0.799358
rs176161	22846291	-3.33067e-16	6.24062e-15	-2.15728e-15	1	4.65385e-30	0
rs6004064	22848728	0.0369273	0.211013	0.154841	0.0377635	0.0239758	1.42293
rs2070471	22850375	0.0295836	0.162027	0.122887	0.101106	0.0151012	0.995224
rs2267059	22855711	0.0376108	0.161319	0.150786	0.0442476	0.0227364	1.35411
rs8139439	22862142	0.0360468	0.206978	0.151318	0.0435039	0.0228973	1.36147
rs9608243	22862247	0.00276616	0.973689	0.073604	0.328833	0.00541754	0.483024
rs2001106	22865229	0.00406985	0.0804926	0.026998	0.718699	0.000728894	0.143453
rs9612557	22865630	-0.00829028	0.994834	-0.129516	0.0822736	0.0167745	1.08474
rs2267060	22865962	0.0376108	0.161319	0.150786	0.0442476	0.0227364	1.35411
rs2283808	22868040	0.0360468	0.206978	0.151318	0.0435039	0.0228973	1.36147
rs17004848	22868918	0.0040229	0.0804581	0.0268194	0.718982	0.000719278	0.143282
rs13057834	22869092	-0.00838297	0.994779	-0.130247	0.0822612	0.0169643	1.08481
rs5760216	22869734	0.000814468	0.0170559	0.00554226	0.941056	3.07166e-05	0.0263846
rs2267061	22870281	-0.0142603	0.175058	-0.0772304	0.302831	0.00596453	0.5188
rs5760220	22872480	-0.0030624	0.0800934	-0.0230472	0.763796	0.000531175	0.117022
rs2267062	22874482	0.0376108	0.161319	0.150786	0.0442476	0.0227364	1.35411
rs2267063	22874607	0.0376108	0.161319	0.150786	0.0442476	0.0227364	1.35411
rs2267064	22874632	0.0376108	0.161319	0.150786	0.0442476	0.0227364	1.35411
rs2267065	22875060	0.0360468	0.206978	0.151318	0.0435039	0.0228973	1.36147
rs2267066	22876298	0.0376108	0.161319	0.150786	0.0442476	0.0227364	1.35411
rs2267067	22877071	0.0360468	0.206978	0.151318	0.0435039	0.0228973	1.36147
rs5760222	22877685	-0.00829028	0.994834	-0.129516	0.0822736	0.0167745	1.08474
rs2267068	22880303	0.0376108	0.161319	0.150786	0.0442476	0.0227364	1.35411
rs879756	22882872	0.0359866	0.156234	0.144394	0.0540481	0.0208495	1.26722
rs8140812	22883535	0.00406985	0.0804926	0.026998	0.718699	0.000728894	0.143453
rs2267069	22884166	0.0515005	0.591426	0.271595	0.000290606	0.073764	3.5367
rs6519501	22886507	0.0376108	0.161319	0.150786	0.0442476	0.0227364	1.35411
rs2267070	22888318	0.0376108	0.161319	0.150786	0.0442476	0.0227364	1.35411
rs2267071	22889739	0.0382135	0.223016	0.161031	0.0316806	0.0259309	1.49921
rs5760229	22890254	0.00406985	0.0804926	0.026998	0.718699	0.000728894	0.143453
rs5760233	22894648	0.00406985	0.0804926	0.026998	0.718699	0.000728894	0.143453
rs8136015	22896894	0.0346064	0.201965	0.145831	0.0517	0.0212666	1.28651
rs8137732	22897031	0.0376108	0.161319	0.150786	0.0442476	0.0227364	1.35411
rs2267072	22900812	-2.22045e-16	3.95239e-14	-4.21327e-15	1	1.77516e-29	0
rs8137222	22906159	0.0302605	0.132997	0.121534	0.104918	0.0147705	0.97915
rs3788368	22907986	0	0	0	1	0	0
rs1985494	22910694	0.0115511	0.13702	0.0617042	0.418375	0.00380741	0.378434
rs3752497	22911207	-0.00373165	0.168457	-0.0362702	0.648455	0.00131553	0.18812
rs8141797	22912041	0.00406985	0.0804926	0.026998	0.718699	0.000728894	0.143453
rs2070469	22912739	0.0299893	0.176986	0.126716	0.0891178	0.0160569	1.05004
rs5760244	22914970	0.0316605	0.137453	0.127035	0.0901013	0.016138	1.04527
rs9624412	22915313	0.0324277	0.14065	0.130105	0.0808909	0.0169273	1.0921
rs5751813	22916071	0.0316605	0.137453	0.127035	0.0901013	0.016138	1.04527
rs9608247	22917303	-0.00829028	0.994834	-0.129516	0.0822736	0.0167745	1.08474
rs8138769	22921879	0.0519078	0.234251	0.208985	0.00556276	0.0436747	2.25471
rs4521150	22930438	0.0565622	0.258115	0.227993	0.00370932	0.0519809	2.43071
rs8141627	22935185	0.0553783	0.252752	0.223225	0.00289954	0.0498294	2.53767
rs5996674	22938329	0.0377014	0.186413	0.153635	0.0403898	0.0236036	1.39373
rs6004094	22938924	0	0	0	1	0	0
rs5760263	22941330	0.0442467	0.227554	0.181526	0.0148745	0.0329515	1.82756
rs743359	22941717	0.0377014	0.186413	0.153635	0.0403898	0.0236036	1.39373
rs738810	22945506	3.88578e-16	5.32053e-15	2.20049e-15	1	4.84217e-30	0
rs8140505	22946876	-0.00476402	0.0584825	-0.0258007	0.730677	0.000665677	0.136274
rs5996675	22948331	0.00992096	0.075146	0.045011	0.548158	0.00202599	0.261094
rs2275984	22952648	0.00700709	0.0519693	0.0315788	0.673526	0.00099722	0.171646
rs2275985	22960093	0.0106997	0.0875434	0.0497944	0.504094	0.00247948	0.297488
rs4822473	22961791	0.0151005	0.131117	0.0717283	0.33858	0.00514494	0.470339
rs4443101	22962403	0.0151005	0.131117	0.0717283	0.33858	0.00514494	0.470339
rs2267073	22969069	-0.027512	0.115227	-0.110159	0.141641	0.0121351	0.848812
rs2078191	22971203	-0.006758	0.048117	-0.0300731	0.688254	0.000904392	0.162251
rs5760275	22973449	0.030693	0.25411	0.143413	0.055701	0.0205673	1.25414
rs5760276	22973609	0.012834	0.243171	0.0835365	0.26239	0.00697834	0.581052
rs2276449	22974636	0.0267977	0.2385	0.128404	0.0866904	0.0164875	1.06203
rs16999793	22986875	0.00625677	0.115915	0.0403242	0.592676	0.00162605	0.227182
rs5760289	22988457	0.00836948	0.150651	0.053263	0.474857	0.00283695	0.323437
rs5760293	22992171	0.00846889	0.150746	0.0536331	0.474266	0.00287651	0.323978
rs5760294	22992649	0.00836948	0.150651	0.053263	0.474857	0.00283695	0.323437
rs5760301	22999465	-0.0106628	0.0622286	-0.0449326	0.548855	0.00201894	0.260542
rs4822482	23000719	-0.0114718	0.0704132	-0.0489528	0.513684	0.00239638	0.289304
rs5760304	23005337	0.00689087	0.0681431	0.0343106	0.647124	0.00117722	0.189012
rs4822483	23007025	-0.0106628	0.0622286	-0.0449326	0.548855	0.00201894	0.260542
rs5751837	23011371	-0.00194373	0.0417902	-0.0133836	0.860668	0.00017912	0.0651643
rs9624447	23011555	-0.00627231	0.0367976	-0.0264646	0.725519	0.000700376	0.139351
rs5751838	23011579	-0.0106628	0.0622286	-0.0449326	0.548855	0.00201894	0.260542
rs5996687	23015076	-0.00273508	0.973689	-0.0731869	0.328849	0.00535633	0.483004
rs5760317	23021208	0.00846889	0.150746	0.0536331	0.474266	0.00287651	0.323978
rs5751841	23025769	0.00846889	0.150746	0.0536331	0.474266	0.00287651	0.323978
rs5760326	23027313	0.00836948	0.150651	0.053263	0.474857	0.00283695	0.323437
rs1041748	23030854	-0.00465963	0.0271939	-0.0196356	0.793344	0.000385556	0.100539
rs5760327	23031862	0.00951596	0.167481	0.0599678	0.426286	0.00359613	0.370299
rs5751842	23032874	0.00183538	0.0394606	0.0126375	0.868362	0.000159707	0.0612992
rs4822484	23034556	0.00689087	0.0681431	0.0343106	0.647124	0.00117722	0.189012
rs5751843	23036160	-0.00681367	0.141724	-0.0462254	0.5637	0.00213679	0.248952
rs2000472	23036298	-1.66534e-16	7.31925e-16	-6.68841e-16	1	4.47349e-31	0
rs7289477	23037006	0.00939193	0.167176	0.0594787	0.427461	0.00353771	0.369104
rs5760331	23037112	0.00689087	0.0681431	0.0343106	0.647124	0.00117722	0.189012
rs5760332	23038563	0.00846889	0.150746	0.0536331	0.474266	0.00287651	0.323978
rs12106584	23041374	0.00846889	0.150746	0.0536331	0.474266	0.00287651	0.323978
rs5751846	23045049	-0.00489515	0.0363057	-0.0220609	0.768506	0.000486686	0.114353
rs9624456	23046720	0.00846889	0.150746	0.0536331	0.474266	0.00287651	0.323978
rs3747113	23047518	-0.00456356	0.0267729	-0.0192549	0.798379	0.000370752	0.0977908
rs718126	23049085	-1.66534e-16	7.31925e-16	-6.68841e-16	1	4.47349e-31	0
rs2298378	23049605	-0.00459055	0.0270918	-0.0193967	0.794683	0.000376233	0.0998061
rs5760341	23051549	0.0164367	0.294131	0.104335	0.173716	0.0108858	0.76016
rs5760342	23051578	0.00846889	0.150746	0.0536331	0.474266	0.00287651	0.323978
rs5760345	23053644	0.00777605	0.0973696	0.0424517	0.610458	0.00180214	0.214344
rs5760346	23054724	-0.00633941	0.130169	-0.0427609	0.595662	0.00182849	0.225
rs5751847	23055335	0.00846889	0.150746	0.0536331	0.474266	0.00287651	0.323978
rs2298379	23055805	0.00846889	0.150746	0.0536331	0.474266	0.00287651	0.323978
rs2298380	23056718	-0.0106628	0.0622286	-0.0449326	0.548855	0.00201894	0.260542
rs2298381	23056752	0.00716815	0.0697442	0.0354765	0.634098	0.00125858	0.197844
rs5760347	23057410	0.0157433	0.430318	0.120909	0.121528	0.014619	0.915322
rs5760351	23060587	-0.0106628	0.0622286	-0.0449326	0.548855	0.00201894	0.260542
rs5760352	23061070	0.00846889	0.150746	0.0536331	0.474266	0.00287651	0.323978
rs4822485	23062045	0.00285473	0.0287104	0.0143042	0.849492	0.000204611	0.0708408
rs5751849	23062460	-0.00829028	0.994834	-0.129516	0.0822736	0.0167745	1.08474
rs8135108	23063560	-0.00273508	0.973689	-0.0731869	0.328849	0.00535633	0.483004
rs5751850	23067327	0.00836948	0.150651	0.053263	0.474857	0.00283695	0.323437
rs5760354	23067974	0.00423759	0.114415	0.0323614	0.680418	0.00104726	0.167225
rs11090319	23072294	-0.0106628	0.0622286	-0.0449326	0.548855	0.00201894	0.260542
rs11090320	23072426	0.00716815	0.0697442	0.0354765	0.634098	0.00125858	0.197844
rs7293001	23072493	0.0121182	0.227057	0.0784898	0.295015	0.00616065	0.530157
rs11912242	23072850	0.00846889	0.150746	0.0536331	0.474266	0.00287651	0.323978
rs11912244	23072870	0.00449561	0.0963345	0.0309084	0.705023	0.000955328	0.151797
rs2082733	23075498	-0.00489515	0.0363057	-0.0220609	0.768506	0.000486686	0.114353
rs2099443	23075667	-0.00487565	0.0261137	-0.0201593	0.79996	0.000406399	0.0969317
rs2015686	23077989	0.00254964	0.0445517	0.016017	0.836506	0.000256545	0.077531
rs5760357	23078527	0.00770262	0.134025	0.0482995	0.524051	0.00233284	0.280627
rs5760358	23080273	0.00689087	0.0681431	0.0343106	0.647124	0.00117722	0.189012
rs4822487	23080512	-0.0106628	0.0622286	-0.0449326	0.548855	0.00201894	0.260542
rs5760359	23082835	0.00939193	0.167176	0.0594787	0.427461	0.00353771	0.369104
rs5760361	23084634	0.00460511	0.095556	0.0312085	0.687616	0.000973968	0.162654
rs5760362	23084791	0.00939193	0.167176	0.0594787	0.427461	0.00353771	0.369104
rs5760363	23084911	0.00836948	0.150651	0.053263	0.474857	0.00283695	0.323437
rs5760364	23085025	0.00525123	0.0983915	0.0340123	0.649987	0.00115684	0.187095
rs9608277	23086865	0.00716815	0.0697442	0.0354765	0.634098	0.00125858	0.197844
rs17004905	23088832	-0.00608889	0.0707096	-0.0322527	0.665221	0.00104024	0.177034
rs8137515	23090101	0.00846889	0.150746	0.0536331	0.474266	0.00287651	0.323978
rs8137517	23090102	0.00846889	0.150746	0.0536331	0.474266	0.00287651	0.323978
rs5760367	23091853	0.00846889	0.150746	0.0536331	0.474266	0.00287651	0.323978
rs2196263	23096986	-0.0106628	0.0622286	-0.0449326	0.548855	0.00201894	0.260542
rs11703914	23097602	-0.00465963	0.0271939	-0.0196356	0.793344	0.000385556	0.100539
rs5751856	23104907	-1.66534e-16	7.31925e-16	-6.68841e-16	1	4.47349e-31	0
rs5760381	23104955	0.00836948	0.150651	0.053263	0.474857	0.00283695	0.323437
rs5760382	23105644	-1.66534e-16	7.31925e-16	-6.68841e-16	1	4.47349e-31	0
rs12163470	23105940	0.00836948	0.150651	0.053263	0.474857	0.00283695	0.323437
rs5760387	23111680	-0.0106628	0.0622286	-0.0449326	0.548855	0.00201894	0.260542
rs3890551	23116798	0.00689087	0.0681431	0.0343106	0.647124	0.00117722	0.189012
rs5751858	23120533	0.00846889	0.150746	0.0536331	0.474266	0.00287651	0.323978
rs5760392	23123612	0.00762098	0.134129	0.0480259	0.524036	0.00230649	0.280639
rs1347387	23123716	0.00746961	0.0773324	0.0378405	0.61566	0.0014319	0.210659
rs17004913	23123892	0.00525123	0.0983915	0.0340123	0.649987	0.00115684	0.187095
rs4820586	23126290	-0.0106628	0.0622286	-0.0449326	0.548855	0.00201894	0.260542
rs5751861	23130272	0.00846889	0.150746	0.0536331	0.474266	0.00287651	0.323978
rs5751862	23132564	-1.66534e-16	7.31925e-16	-6.68841e-16	1	4.47349e-31	0
rs9608282	23134081	0.00054495	0.0191822	0.00470809	0.950197	2.21662e-05	0.0221865
rs1003774	23136804	-0.0106628	0.0622286	-0.0449326	0.548855	0.00201894	0.260542
rs4822488	23137343	0.0181949	0.194079	0.0932327	0.238274	0.00869234	0.622923
rs743363	23138435	-1.66534e-16	7.31925e-16	-6.68841e-16	1	4.47349e-31	0
rs5760401	23138993	-0.0106628	0.0622286	-0.0449326	0.548855	0.00201894	0.260542
rs5760403	23139372	0.00836948	0.150651	0.053263	0.474857	0.00283695	0.323437
rs3747114	23141667	-0.0106628	0.0622286	-0.0449326	0.548855	0.00201894	0.260542
rs3747115	23142377	-0.00514802	0.0310626	-0.0218721	0.770432	0.00047839	0.113266
rs7678	23143165	0.00846889	0.150746	0.0536331	0.474266	0.00287651	0.323978
rs1057685	23143574	0.00846889	0.150746	0.0536331	0.474266	0.00287651	0.323978
rs5760410	23145406	-0.0126537	0.0742353	-0.0533896	0.478763	0.00285045	0.319879
rs12484115	23152446	-5.23562e-05	0.0093194	-0.000993451	0.989425	9.86945e-07	0.00461712
rs2298382	23155148	0.00846889	0.150746	0.0536331	0.474266	0.00287651	0.323978
rs2298383	23155511	0.00477701	0.0215268	0.0192298	0.79752	0.000369785	0.0982582
rs3761422	23156672	-0.00471139	0.0284281	-0.020017	0.789423	0.000400681	0.10269
rs3761423	23156863	0.00846889	0.150746	0.0536331	0.474266	0.00287651	0.323978
rs4530	23159521	-0.00273508	0.973689	-0.0731869	0.328849	0.00535633	0.483004
rs5751873	23160084	0.00136474	0.0436717	0.011276	0.886582	0.000127148	0.0522813
rs2267076	23160595	-0.00471139	0.0284281	-0.020017	0.789423	0.000400681	0.10269
rs11704811	23163164	0.00439878	0.218682	0.0447717	0.554802	0.00200451	0.255862
rs8184997	23163732	0.00836948	0.150651	0.053263	0.474857	0.00283695	0.323437
rs4822489	23163760	0.00486884	0.0219098	0.0195967	0.792614	0.00038403	0.100938
rs2236624	23166024	-0.00864127	0.0668759	-0.0394786	0.598395	0.00155856	0.223012
rs2236625	23166222	0.00846889	0.150746	0.0536331	0.474266	0.00287651	0.323978
rs4990	23167117	-0.00289788	0.973689	-0.0753463	0.328767	0.00567706	0.483111
rs5760423	23170118	0.0101331	0.046768	0.0408975	0.583213	0.0016726	0.234173
rs9612623	23170734	0.00992893	0.0459052	0.0400817	0.592818	0.00160654	0.227079
rs5751878	23171990	0.00836948	0.150651	0.053263	0.474857	0.00283695	0.323437
rs5760425	23172452	0.00992893	0.0459052	0.0400817	0.592818	0.00160654	0.227079
rs5760428	23172857	-0.00829028	0.994834	-0.129516	0.0822736	0.0167745	1.08474
rs4822492	23173594	0.00477701	0.0215268	0.0192298	0.79752	0.000369785	0.0982582
rs11703436	23173731	0.00465609	0.0212177	0.0187651	0.801227	0.000352127	0.0962445
rs1041749	23176391	0.00477701	0.0215268	0.0192298	0.79752	0.000369785	0.0982582
rs1041750	23177606	0.0130512	0.0609057	0.0527459	0.512752	0.00278213	0.290093
rs5751879	23178425	0.0130644	0.294882	0.0919455	0.247789	0.00845397	0.605918
rs2186376	23178460	0.00477701	0.0215268	0.0192298	0.79752	0.000369785	0.0982582
rs738816	23182233	0.00477701	0.0215268	0.0192298	0.79752	0.000369785	0.0982582
rs1008932	23185182	-0.00481497	0.0288898	-0.0204282	0.784029	0.00041731	0.105668
rs1008931	23185541	0.00477701	0.0215268	0.0192298	0.79752	0.000369785	0.0982582
rs9612627	23186329	0.00477701	0.0215268	0.0192298	0.79752	0.000369785	0.0982582
rs11704465	23192597	0.00415947	0.0274886	0.0181084	0.823337	0.000327913	0.0844223
rs738813	23192738	-0.00481497	0.0288898	-0.0204282	0.784029	0.00041731	0.105668
rs5760440	23195187	-0.00471139	0.0284281	-0.020017	0.789423	0.000400681	0.10269
rs3966269	23197882	0.00477701	0.0215268	0.0192298	0.79752	0.000369785	0.0982582
rs2032115	23199659	-0.00471139	0.0284281	-0.020017	0.789423	0.000400681	0.10269
rs4822493	23200064	-0.00471139	0.0284281	-0.020017	0.789423	0.000400681	0.10269
rs4822494	23200126	-0.00471139	0.0284281	-0.020017	0.789423	0.000400681	0.10269
rs17842490	23200527	-0.00273508	0.973689	-0.0731869	0.328849	0.00535633	0.483004
rs5760441	23201831	-0.00481497	0.0288898	-0.0204282	0.784029	0.00041731	0.105668
rs4820590	23204697	0.00477701	0.0215268	0.0192298	0.79752	0.000369785	0.0982582
rs9620391	23205123	-0.00488919	0.0290092	-0.0206857	0.782562	0.000427898	0.106481
rs4822498	23206800	-0.00481497	0.0288898	-0.0204282	0.784029	0.00041731	0.105668
rs4822499	23206846	-0.00481497	0.0288898	-0.0204282	0.784029	0.00041731	0.105668
rs5760444	23208218	-0.00481497	0.0288898	-0.0204282	0.784029	0.00041731	0.105668
rs1547358	23208430	-0.00471139	0.0284281	-0.020017	0.789423	0.000400681	0.10269
rs5760446	23208804	-0.00481497	0.0288898	-0.0204282	0.784029	0.00041731	0.105668
rs5760447	23209289	-0.00872541	0.0535989	-0.037241	0.625259	0.00138689	0.20394
rs1972487	23209656	-0.00905788	0.0549943	-0.0385442	0.615277	0.00148566	0.210929
rs4822500	23211233	-0.00471139	0.0284281	-0.020017	0.789423	0.000400681	0.10269
rs4822501	23211685	-0.00471139	0.0284281	-0.020017	0.789423	0.000400681	0.10269
rs4822502	23211781	-0.00471139	0.0284281	-0.020017	0.789423	0.000400681	0.10269
rs5760450	23213528	-0.00481497	0.0288898	-0.0204282	0.784029	0.00041731	0.105668
rs5760452	23215223	-0.00471139	0.0284281	-0.020017	0.789423	0.000400681	0.10269
rs2070473	23220894	0.0124181	0.210517	0.0769921	0.304325	0.00592778	0.516662
rs2070474	23221292	0.0284663	0.133342	0.1151	0.124631	0.013248	0.904374
rs2070475	23221355	0.0131121	0.12422	0.0642599	0.388612	0.00412934	0.410484
rs3788369	23222973	0.0124181	0.210517	0.0769921	0.304325	0.00592778	0.516662
rs3788371	23223336	0.0124181	0.210517	0.0769921	0.304325	0.00592778	0.516662
rs5760455	23224017	0.0124181	0.210517	0.0769921	0.304325	0.00592778	0.516662
rs3788372	23224856	0.0229136	0.107332	0.0926481	0.216429	0.00858368	0.664685
rs762279	23227743	0.0229136	0.107332	0.0926481	0.216429	0.00858368	0.664685
