# Supplementary material for: Linkage Disequilibrium between Two High-Frequency Deletion Polymorphisms: Implications for Association Studies Involving the glutathione-S transferase (GST) Genes
Source: PLoS Genet. 2009 May 8;5(5):e1000472. doi: 10.1371/journal.pgen.1000472 (PMC2672168; doi:10.1371/journal.pgen.1000472)
Supplement: Table S7 — Linkage analysis between GSTT2B deletion and SNP (YRI). (0.45 MB XLS) [file pgen.1000472.s010.xls]

## Sheet: Sheet1
Table S7; LD - GSTT2B deletion and SNPs (YRI)
SNPs	position	D	D'	r	P	r^2	plog
rs6003709	22104625	-0.0380067	0.213371	-0.157209	0.0850436	0.0247148	1.07036
rs5996543	22109599	-0.0457287	0.320903	-0.199826	0.0285977	0.0399306	1.54367
rs5759802	22109822	-0.0168685	0.17249	-0.0835408	0.398826	0.00697906	0.399217
rs5751660	22111075	0.0190766	0.189581	0.0970522	0.287712	0.00941913	0.541042
rs8137947	22114222	-0.00787361	0.994562	-0.123161	0.177286	0.0151686	0.751327
rs8140874	22114676	0.00453394	0.984513	0.0973678	0.298524	0.00948048	0.52502
rs5759809	22116770	-0.00839662	0.0751277	-0.0396393	0.688908	0.00157127	0.161839
rs5751666	22117339	0.0190766	0.189581	0.0970522	0.287712	0.00941913	0.541042
rs5759811	22118591	0.00989994	0.143313	0.0586473	0.531196	0.0034395	0.274745
rs8139275	22119488	-0.00787361	0.994562	-0.123161	0.177286	0.0151686	0.751327
rs5751670	22123801	0.0116593	0.106599	0.0574902	0.528843	0.00330513	0.276674
rs5759822	22130070	-0.0370732	0.334495	-0.175526	0.0545062	0.0308094	1.26355
rs2000463	22133722	-0.00218503	0.0157717	-0.00962653	0.916016	9.267e-05	0.0380969
rs7288974	22133972	0.00879583	0.402095	0.088145	0.334254	0.00776954	0.475923
rs8139466	22134031	-0.0053892	0.08774	-0.0321625	0.729042	0.00103443	0.137248
rs17842460	22134985	0.0113402	0.0740586	0.0499612	0.584174	0.00249612	0.233458
rs2000464	22137739	-0.02541	0.15657	-0.107289	0.239879	0.0115109	0.620008
rs5759826	22140298	0.0142379	0.449414	0.119734	0.1972	0.0143361	0.705093
rs8142493	22142823	0.0580135	0.592692	0.298289	0.00119425	0.0889764	2.92291
rs6519442	22143258	0.0741894	0.724998	0.375035	4.62283e-05	0.140651	4.33509
rs6519443	22143308	0.0697833	0.712937	0.358806	9.71376e-05	0.128742	4.01261
rs5996549	22143336	-0.00814371	0.99439	-0.125281	0.177233	0.0156954	0.751454
rs11090253	22145383	0.00168388	0.00874745	0.00699736	0.9389	4.8963e-05	0.0273806
rs12169718	22145573	0.0034237	0.0289837	0.0164182	0.857268	0.000269558	0.0668833
rs12169802	22145731	-0.000463171	0.0039784	-0.00215626	0.982626	4.64944e-06	0.00761184
rs4822416	22146428	0.0034237	0.0289837	0.0164182	0.857268	0.000269558	0.0668833
rs5759839	22147240	-0.000754857	0.0105945	-0.00423334	0.963012	1.79212e-05	0.0163682
rs7289380	22147486	0.0450299	0.180571	0.180571	0.0479226	0.0326058	1.31946
rs5759844	22147891	-0.0185412	0.292756	-0.109224	0.231508	0.0119298	0.635434
rs5759845	22148166	-0.0185412	0.292756	-0.109224	0.231508	0.0119298	0.635434
rs2330498	22149697	0.0409288	0.292349	0.185339	0.0423269	0.0343507	1.37338
rs5996555	22150990	-0.00461548	0.116601	-0.0334407	0.714123	0.00111828	0.146227
rs8138547	22151418	0.0187503	0.53062	0.149858	0.126449	0.0224574	0.898085
rs5759847	22151430	0.0376047	0.260466	0.168648	0.064683	0.028442	1.18921
rs131305	22156549	0.00879583	0.402095	0.088145	0.334254	0.00776954	0.475923
rs7290428	22156586	-0.00778773	0.24183	-0.0620334	0.500404	0.00384814	0.30068
rs140154	22156675	-0.0127407	0.459815	-0.108858	0.233073	0.0118501	0.632508
rs7290879	22156866	-0.000198185	0.00254731	-0.00107236	0.990785	1.14995e-06	0.00402058
rs140152	22157304	-0.0127407	0.459815	-0.108858	0.233073	0.0118501	0.632508
rs17002022	22157584	-0.00935456	0.140318	-0.0539298	0.564742	0.00290842	0.24815
rs9620278	22157836	0.000478052	0.0026651	0.00201848	0.982359	4.07425e-06	0.00772968
rs4822418	22159461	-0.00396391	0.0192578	-0.0160185	0.860707	0.000256593	0.0651446
rs131313	22163339	0.0183537	0.996344	0.199745	0.0329499	0.0398981	1.48215
rs131320	22164373	0.0108294	0.065139	0.0466186	0.609575	0.00217329	0.214973
rs131321	22164440	0.0108294	0.065139	0.0466186	0.609575	0.00217329	0.214973
rs9612360	22164813	0.01079	0.264897	0.0807679	0.384357	0.00652345	0.415266
rs17543753	22164889	0.0110723	0.421804	0.101734	0.26509	0.0103498	0.576607
rs140156	22165039	0.0195447	0.496372	0.148594	0.103575	0.0220801	0.984743
rs131329	22166045	0.0195447	0.496372	0.148594	0.103575	0.0220801	0.984743
rs140157	22166819	0.0169626	0.149122	0.0824511	0.366416	0.00679818	0.436025
rs140158	22166820	0.026066	0.23922	0.128707	0.185132	0.0165655	0.73252
rs131333	22168200	0.00553018	0.0451443	0.0261831	0.774249	0.000685555	0.111119
rs140159	22168745	0.0192848	0.163257	0.0924796	0.31103	0.00855248	0.507198
rs131338	22168833	0.0142982	0.117008	0.0677541	0.465553	0.00459062	0.332031
rs9612361	22169091	0.0114354	0.290423	0.0869407	0.340901	0.00755868	0.467372
rs9608151	22169286	0.013144	0.458997	0.115905	0.224129	0.0134339	0.649502
rs131341	22169467	0.0192848	0.163257	0.0924796	0.31103	0.00855248	0.507198
rs131343	22169920	0.0114629	0.0655022	0.0486938	0.593747	0.00237109	0.226398
rs9608153	22172521	0.01402	0.996979	0.173887	0.0657326	0.0302365	1.18222
rs131347	22173130	0.0243065	0.241555	0.123659	0.175539	0.0152916	0.755627
rs5996564	22173439	0.00922641	0.044814	0.0378426	0.702319	0.00143206	0.153465
rs131349	22173675	0.0307087	0.438696	0.1809	0.0475167	0.032725	1.32315
rs1612189	22174366	0	0	0	0	0	0
rs12159208	22175271	-0.00118762	0.0068926	-0.00494646	0.960157	2.44675e-05	0.0176578
rs140161	22175547	-0.000366152	0.00160099	-0.00146745	0.987833	2.1534e-06	0.00531665
rs131351	22176120	0.0229293	0.524098	0.16613	0.068779	0.0275993	1.16254
rs140162	22176539	0.0182254	0.0742631	0.0730335	0.423686	0.0053339	0.372955
rs5759855	22179044	-0.0349686	0.154986	-0.140225	0.124516	0.0196631	0.904773
rs4822421	22182072	-0.00925479	0.46761	-0.0927443	0.309647	0.00860151	0.509133
rs4822422	22182494	-0.0078175	0.103945	-0.042883	0.638526	0.00183895	0.194821
rs5996566	22183909	-0.0201251	0.0876593	-0.0806461	0.377002	0.00650379	0.423656
rs915580	22184125	-0.018254	0.0781618	-0.0731177	0.423152	0.0053462	0.373503
rs738781	22184282	-0.018254	0.0781618	-0.0731177	0.423152	0.0053462	0.373503
rs738782	22184533	-0.018254	0.0781618	-0.0731177	0.423152	0.0053462	0.373503
rs915583	22184860	-0.018254	0.0781618	-0.0731177	0.423152	0.0053462	0.373503
rs1811021	22184964	-0.0176459	0.0755794	-0.070682	0.442604	0.00499594	0.353984
rs2330512	22185154	-0.018254	0.0781618	-0.0731177	0.423152	0.0053462	0.373503
rs5759867	22185522	-0.00925479	0.46761	-0.0927443	0.309647	0.00860151	0.509133
rs5759868	22185657	-0.0303814	0.426405	-0.170383	0.0619783	0.0290303	1.20776
rs12157529	22185755	-0.00132737	0.00588308	-0.00532279	0.953503	2.83321e-05	0.0206779
rs12157976	22185943	-0.00132737	0.00588308	-0.00532279	0.953503	2.83321e-05	0.0206779
rs12167450	22186789	0.0241709	0.102311	0.0972923	0.286522	0.00946578	0.542843
rs9624200	22188672	0.033633	0.139989	0.135187	0.141967	0.0182755	0.847812
rs131356	22190188	-0.01505	0.122512	-0.068827	0.458518	0.00473716	0.338644
rs131357	22190506	-0.00108868	0.00743339	-0.0047208	0.958757	2.2286e-05	0.0182916
rs131359	22190874	-0.00787361	0.994562	-0.123161	0.177286	0.0151686	0.751327
rs1892707	22191112	-0.025237	0.108062	-0.101088	0.268135	0.0102189	0.571646
rs1892709	22191265	-0.025237	0.108062	-0.101088	0.268135	0.0102189	0.571646
rs107261	22192788	0.0142917	0.0604939	0.0575267	0.528581	0.00330932	0.276888
rs5751691	22196318	-0.00303709	0.0590205	-0.0195681	0.830268	0.000382912	0.0807819
rs4822423	22197924	0.0210134	0.200128	0.105199	0.249159	0.0110668	0.603523
rs6003775	22199046	0.0210433	0.249402	0.114737	0.224646	0.0131647	0.648502
rs131381	22199059	0.00018542	0.00105049	0.000785978	0.993246	6.17761e-07	0.00294326
rs131382	22199130	0.0194523	0.0846901	0.0785223	0.405973	0.00616575	0.391503
rs6003777	22199275	0.00870695	0.99508	0.136196	0.135711	0.0185494	0.867384
rs131384	22199391	-0.0172674	0.0855352	-0.0699475	0.443535	0.00489266	0.353072
rs2211894	22200528	0.0189722	0.103779	0.0797471	0.39869	0.0063596	0.399365
rs131385	22200698	0.0134924	0.0833504	0.0585063	0.521585	0.00342298	0.282675
rs2226386	22200769	-0.0141611	0.0707189	-0.0574263	0.56193	0.00329778	0.250318
rs9612370	22201042	0.00864453	0.0391062	0.0350612	0.708143	0.00122929	0.149879
rs131387	22201201	-0.0195349	0.14257	-0.0863457	0.378558	0.00745558	0.421868
rs9612371	22201825	0.0240461	0.0982662	0.0965268	0.294385	0.00931743	0.531084
rs6003782	22202134	-0.021682	0.238155	-0.110307	0.22691	0.0121677	0.644146
rs131390	22202195	-0.0127624	0.0599366	-0.0513891	0.579937	0.00264084	0.236619
rs12169250	22202382	0.00210815	0.0464016	0.015015	0.878301	0.000225451	0.0563567
rs4820556	22202936	0.0245615	0.101602	0.0983847	0.29778	0.00967955	0.526104
rs5759884	22203076	0.0417501	0.280673	0.185534	0.042111	0.0344228	1.3756
rs9624206	22203741	0.0385299	0.21422	0.162579	0.0911094	0.0264321	1.04044
rs7292958	22205177	-0.0250736	0.126688	-0.101845	0.318343	0.0103723	0.497105
rs7285184	22205374	-0.00528024	0.0327313	-0.0223271	0.818191	0.000498499	0.087145
rs131391	22205858	0.00772174	0.10982	0.045402	0.630879	0.00206134	0.200054
rs140168	22206408	0.0234763	0.137776	0.100407	0.283697	0.0100815	0.547144
rs131392	22207257	0.048204	0.234427	0.197755	0.0302885	0.039107	1.51872
rs4822424	22207733	-0.0265865	0.479757	-0.165844	0.0692588	0.0275042	1.15953
rs7286533	22208658	0.00885383	0.995002	0.137354	0.135686	0.0188663	0.867466
rs8137773	22208808	-0.0320496	0.302278	-0.154129	0.102859	0.0237557	0.987757
rs131393	22209339	0.0132523	0.30291	0.0960174	0.292883	0.00921933	0.533305
rs25271	22209817	-0.00971495	0.0588634	-0.0408563	0.657178	0.00166924	0.182317
rs9624207	22211587	-0.00561568	0.0489206	-0.0262686	0.773532	0.000690041	0.111522
rs6519451	22215832	-0.00458229	0.284585	-0.0507056	0.581768	0.00257106	0.23525
rs131408	22220836	-0.0270628	0.310769	-0.140057	0.12497	0.0196158	0.903194
rs131409	22221107	0.0501721	0.382263	0.232025	0.0110312	0.0538356	1.95738
rs7285131	22221700	-0.0119009	0.187909	-0.0701065	0.4425	0.00491493	0.354087
rs131411	22221904	0.0315648	0.150308	0.129024	0.157542	0.0166472	0.802603
rs179303	22222145	-0.0313971	0.172875	-0.129378	0.19133	0.0167387	0.718218
rs179304	22224242	0.0489855	0.746446	0.296608	0.00115741	0.087976	2.93651
rs179305	22224580	0.0489855	0.746446	0.296608	0.00115741	0.087976	2.93651
rs179306	22224697	0.0540373	0.398432	0.247214	0.00676715	0.0611146	2.16959
rs10470286	22224877	0.0104025	0.0990717	0.0520778	0.56835	0.0027121	0.245384
rs179307	22225043	0.0489855	0.746446	0.296608	0.00115741	0.087976	2.93651
rs17002476	22225625	0.00258687	0.0246369	0.0129506	0.887186	0.000167717	0.0519855
rs17002478	22225789	-0.0071389	0.0693658	-0.0347005	0.703853	0.00120412	0.152518
rs28376	22227780	-0.0330052	0.185292	-0.136521	0.13478	0.018638	0.870374
rs131414	22228323	-0.0244611	0.182731	-0.10888	0.253478	0.0118548	0.596059
rs12165365	22229570	0.0592305	0.308191	0.246216	0.00916855	0.0606223	2.0377
rs9620289	22229964	0.0715426	0.423956	0.30676	0.00116859	0.0941014	2.93234
rs131416	22233613	0.00430725	0.984513	0.0948814	0.298631	0.00900247	0.524865
rs8135486	22239857	-0.0355767	0.998645	-0.270482	0.00304677	0.0731604	2.51616
rs8142803	22239983	-0.0211636	0.0954751	-0.0849496	0.352073	0.00721644	0.453368
rs1807623	22240084	0.0442682	0.297602	0.196724	0.0311612	0.0387005	1.50639
rs8141940	22245370	0.039926	0.190124	0.163201	0.0738112	0.0266347	1.13188
rs8138948	22248011	0.0180043	0.411526	0.130447	0.153012	0.0170164	0.815276
rs131421	22251202	0.00430725	0.984513	0.0948814	0.298631	0.00900247	0.524865
rs5996577	22251427	0.0596594	0.487016	0.282463	0.0019733	0.0797851	2.70481
rs9624216	22252552	0.0557873	0.783679	0.32631	0.000393154	0.106478	3.40544
rs140174	22252983	0.0182671	0.278356	0.110607	0.225648	0.012234	0.646568
rs11912445	22253378	-0.040255	0.598217	-0.23117	0.0113304	0.0534396	1.94575
rs131422	22253425	-0.0393763	0.184564	-0.158525	0.0850664	0.02513	1.07024
rs12627824	22255335	-0.0647522	0.395329	-0.272803	0.00330145	0.0744216	2.4813
rs131428	22255431	0.0266375	0.163489	0.1153	0.214304	0.013294	0.668969
rs131429	22255779	-0.0287262	0.196139	-0.124564	0.172401	0.0155162	0.763461
rs17002666	22256248	0.0116516	0.166451	0.0686378	0.452118	0.00471115	0.344749
rs17627359	22256532	-0.012459	0.996718	-0.155861	0.0960837	0.0242928	1.01735
rs6003804	22256803	-0.0160371	0.995989	-0.17746	0.0538919	0.0314919	1.26848
rs6003805	22256905	-0.0160371	0.995989	-0.17746	0.0538919	0.0314919	1.26848
rs131430	22257134	-0.0201251	0.0876593	-0.0806461	0.377002	0.00650379	0.423656
rs9612384	22259701	-0.00536988	0.0452201	-0.0248335	0.789111	0.000616703	0.102862
rs11090262	22260279	-0.00319164	0.0244336	-0.0143137	0.875403	0.000204883	0.0577918
rs131432	22260914	0.0379355	0.309677	0.179609	0.0491238	0.0322593	1.30871
rs140176	22261022	-0.0207743	0.131206	-0.0882484	0.333688	0.00778778	0.47666
rs9612385	22262181	0.00107996	0.0112204	0.00558905	0.95118	3.12375e-05	0.0217373
rs12169815	22262463	-0.0123513	0.278939	-0.0850709	0.355431	0.00723706	0.449245
rs131433	22263452	0.0504274	0.268053	0.210592	0.0210593	0.044349	1.67656
rs17002697	22264025	0.0253654	0.386521	0.153588	0.0924778	0.0235892	1.03396
rs12170095	22264238	8.78781e-06	5.02161e-05	3.73302e-05	0.999674	1.39354e-09	0.000141733
rs12157649	22264761	-0.00389058	0.982883	-0.0857029	0.347819	0.00734499	0.458647
rs3747125	22267732	0.0132685	0.994085	0.168798	0.0667107	0.0284928	1.1758
rs7292276	22267811	-0.0635747	0.294451	-0.255676	0.00732812	0.0653703	2.13501
rs7288250	22268204	-0.0646374	0.382317	-0.270339	0.00331801	0.073083	2.47912
rs7293024	22268238	-0.0960163	0.516101	-0.393903	1.59609e-05	0.15516	4.79694
rs4358231	22268351	-0.00389058	0.982883	-0.0857029	0.347819	0.00734499	0.458647
rs11912505	22268696	0.017732	0.996371	0.196215	0.0330531	0.0385002	1.48079
rs5759913	22269293	-0.0175215	0.995959	-0.18579	0.0535096	0.0345179	1.27157
rs5759919	22269595	-0.0960163	0.516101	-0.393903	1.59609e-05	0.15516	4.79694
rs11090264	22275369	0.0450668	0.259725	0.191852	0.0371561	0.0368072	1.42997
rs11090265	22276990	0.0042758	0.0362796	0.020521	0.839019	0.000421113	0.076228
rs2154592	22277352	-0.0138272	0.0592234	-0.0553859	0.547411	0.00306759	0.261687
rs9612389	22279555	0.0801779	0.462075	0.341322	0.000209145	0.116501	3.67955
rs2298372	22280646	-0.0333779	0.1961	-0.139391	0.126774	0.0194298	0.896971
rs10428020	22281630	0.00272314	0.0239397	0.0132365	0.884712	0.000175206	0.0531982
rs9624230	22282627	0.017797	0.271193	0.107761	0.27179	0.0116124	0.565767
rs10427674	22283042	0.0332517	0.393353	0.181165	0.0490731	0.0328208	1.30916
rs17002820	22283204	0.023419	0.267646	0.125837	0.168057	0.0158349	0.774544
rs17002839	22285309	-0.0116078	0.110909	-0.0560824	0.542385	0.00314524	0.265693
rs17002841	22286145	-0.018759	0.186405	-0.091929	0.317986	0.00845095	0.497592
rs7286125	22287256	0.0130474	0.994085	0.167349	0.0667699	0.0280058	1.17542
rs6003815	22290187	0.010812	0.0447777	0.043308	0.635204	0.00187558	0.197087
rs12484556	22292404	0.0297775	0.523561	0.191858	0.0355797	0.0368095	1.4488
rs12165550	22293642	0.00430725	0.984513	0.0948814	0.298631	0.00900247	0.524865
rs9624231	22294969	0.000416663	0.0476186	0.00651754	0.943083	4.24783e-05	0.0254503
rs9680742	22296720	-0.0172701	0.155821	-0.0817668	0.370408	0.00668581	0.43132
rs8137649	22297558	0.0629128	0.639114	0.322775	0.000635642	0.104184	3.19679
rs5996585	22298773	0.0391022	0.194297	0.16105	0.0776955	0.0259372	1.1096
rs12167140	22301028	-0.0156924	0.169902	-0.0793992	0.409292	0.00630423	0.387967
rs8137495	22302409	-0.0172701	0.155821	-0.0817668	0.370408	0.00668581	0.43132
rs17002910	22303725	0.0147792	0.225207	0.0894882	0.326941	0.00800814	0.485531
rs3747102	22303849	0.00047679	0.00501657	0.00247963	0.978694	6.14858e-06	0.00935312
rs3747103	22303861	0.000369481	0.00395454	0.00193443	0.983235	3.74201e-06	0.00734267
rs3747105	22303912	-0.000754857	0.0105945	-0.00423334	0.963012	1.79212e-05	0.0163682
rs12167828	22304182	0.00430725	0.984513	0.0948814	0.298631	0.00900247	0.524865
rs3827318	22304200	0.0148195	0.260563	0.095483	0.295578	0.009117	0.529328
rs3788361	22304361	-0.000623341	0.00874865	-0.00349578	0.969453	1.22205e-05	0.0134732
rs5996586	22304738	0.00430725	0.984513	0.0948814	0.298631	0.00900247	0.524865
rs6519455	22309060	0.0335854	0.150523	0.136049	0.136134	0.0185094	0.866033
rs9306387	22309219	0.0285616	0.123177	0.115176	0.207061	0.0132655	0.683902
rs10427870	22309342	-0.00035027	0.00465733	-0.00192141	0.983207	3.69182e-06	0.00735486
rs16994633	22310868	-0.0146798	0.36399	-0.105461	0.277573	0.011122	0.556623
rs2330575	22312999	-0.0117974	0.993462	-0.151316	0.0974006	0.0228967	1.01144
rs11703537	22313422	0.0323075	0.549108	0.20509	0.0271827	0.0420618	1.56571
rs7291114	22313495	-0.030187	0.136347	-0.121178	0.188064	0.0146841	0.725695
rs6003823	22321420	0.0041304	0.0325549	0.0193209	0.83238	0.000373298	0.0796783
rs6003824	22323051	-0.0213827	0.163695	-0.0958961	0.293493	0.00919606	0.532402
rs6003826	22323358	-0.0322798	0.175179	-0.132656	0.153076	0.0175976	0.815092
rs6003827	22323416	-0.039186	0.231777	-0.163891	0.075025	0.0268603	1.12479
rs8139016	22323831	-0.0404612	0.237716	-0.168972	0.0641709	0.0285514	1.19266
rs6003828	22324026	-0.0490396	0.619448	-0.263504	0.00389502	0.0694343	2.40949
rs9624263	22324781	-0.0206756	0.160507	-0.0931297	0.311706	0.00867314	0.506254
rs17003098	22324933	-0.0306694	0.70437	-0.212839	0.0197252	0.0453004	1.70498
rs6519457	22325056	-0.0404612	0.237716	-0.168972	0.0641709	0.0285514	1.19266
rs3747106	22325213	-0.0404612	0.237716	-0.168972	0.0641709	0.0285514	1.19266
rs3747107	22325540	-0.0404612	0.237716	-0.168972	0.0641709	0.0285514	1.19266
rs8136455	22325561	-0.0404612	0.237716	-0.168972	0.0641709	0.0285514	1.19266
rs6003829	22326225	-0.0121509	0.150927	-0.0648539	0.481125	0.00420603	0.317742
rs6003830	22326259	-0.0404612	0.237716	-0.168972	0.0641709	0.0285514	1.19266
rs8140665	22326321	0.0300355	0.132369	0.121414	0.187206	0.0147413	0.72768
rs6519460	22326463	-0.0404612	0.237716	-0.168972	0.0641709	0.0285514	1.19266
rs6003832	22326567	-0.00787361	0.994562	-0.123161	0.177286	0.0151686	0.751327
rs8137658	22327651	-0.0361757	0.217054	-0.151792	0.105083	0.0230408	0.978469
rs6003833	22327997	-0.030961	0.168878	-0.127356	0.173898	0.0162194	0.759706
rs3827319	22328208	-0.0404612	0.237716	-0.168972	0.0641709	0.0285514	1.19266
rs2226387	22328404	-0.0296134	0.997503	-0.244983	0.00952385	0.0600166	2.02119
rs7288276	22329627	-0.0307583	0.263483	-0.143062	0.120173	0.0204667	0.920194
rs12166768	22330993	0.029971	0.121987	0.120106	0.195811	0.0144254	0.708163
rs6519465	22331094	-0.0277452	0.201417	-0.122443	0.220791	0.0149922	0.656019
rs7288934	22331281	-0.0435743	0.44033	-0.214859	0.0185894	0.0461645	1.73073
rs7285232	22331807	0.0516254	0.245835	0.211024	0.020797	0.044531	1.682
rs5751704	22331975	-0.00227986	0.015999	-0.00996259	0.913096	9.92531e-05	0.0394837
rs5751705	22332030	-0.0328763	0.346066	-0.164587	0.0713942	0.0270889	1.14634
rs10222270	22334787	-0.0374471	0.998588	-0.278087	0.00298622	0.0773322	2.52488
rs5759950	22342624	0.00442414	0.0279142	0.0192982	0.842507	0.000372421	0.0744263
rs2330555	22343288	-0.017013	0.130243	-0.0762991	0.403259	0.00582156	0.394416
rs12157657	22344229	-0.0474267	0.998457	-0.316574	0.000524556	0.100219	3.28021
rs16990485	22344930	0.00430725	0.984513	0.0948814	0.298631	0.00900247	0.524865
rs1109403	22346138	-0.0474267	0.998457	-0.316574	0.000524556	0.100219	3.28021
rs1811024	22346474	-0.0328763	0.346066	-0.164587	0.0713942	0.0270889	1.14634
rs12169702	22348850	-0.0355767	0.998645	-0.270482	0.00304677	0.0731604	2.51616
rs5759958	22350846	-0.0555949	0.563929	-0.274513	0.00470912	0.0753575	2.32706
rs762263	22351462	-0.0355767	0.998645	-0.270482	0.00304677	0.0731604	2.51616
rs9624283	22351525	-0.00227986	0.015999	-0.00996259	0.913096	9.92531e-05	0.0394837
rs9624285	22351950	0.032164	0.997741	0.268292	0.00417571	0.0719805	2.37927
rs5751708	22352307	-0.00227986	0.015999	-0.00996259	0.913096	9.92531e-05	0.0394837
rs5996594	22352565	0.0340657	0.165167	0.139678	0.139351	0.0195099	0.855891
rs5996596	22352629	0.000416663	0.0476186	0.00651754	0.943083	4.24783e-05	0.0254503
rs738785	22352631	-0.00238739	0.0169451	-0.0104666	0.909478	0.00010955	0.0412076
rs2330578	22352975	-0.00263518	0.0190209	-0.0116097	0.898799	0.000134786	0.0463373
rs5759960	22354308	-0.0328763	0.346066	-0.164587	0.0713942	0.0270889	1.14634
rs2330579	22354430	-0.0157705	0.996032	-0.175931	0.0539517	0.0309516	1.26799
rs3747110	22354815	0.00927851	0.0922088	0.0472045	0.605087	0.00222827	0.218182
rs2051193	22354847	-0.0334985	0.346739	-0.166653	0.0702478	0.0277731	1.15337
rs3747112	22354933	-0.0154555	0.278897	-0.0964099	0.290915	0.00929487	0.536235
rs2051194	22355007	-0.0355767	0.998645	-0.270482	0.00304677	0.0731604	2.51616
rs5759961	22355365	-0.0374471	0.998588	-0.278087	0.00298622	0.0773322	2.52488
rs5759963	22356415	-0.0392025	0.389549	-0.192113	0.0368984	0.0369076	1.43299
rs1000470	22356845	-0.036179	0.998626	-0.272947	0.00302721	0.0745	2.51896
rs1539766	22357192	-0.0339455	0.285857	-0.156984	0.0854918	0.024644	1.06808
rs1539767	22357233	-0.034985	0.327345	-0.16777	0.0660884	0.0281466	1.17987
rs8140104	22357254	0.00885383	0.995002	0.137354	0.135686	0.0188663	0.867466
rs9624291	22358351	-0.0355767	0.998645	-0.270482	0.00304677	0.0731604	2.51616
rs11090280	22358412	-0.0128173	0.0875152	-0.0555792	0.54263	0.00308905	0.265496
rs5751710	22358627	-0.0157705	0.996032	-0.175931	0.0539517	0.0309516	1.26799
rs8140340	22359646	1.36635e-05	0.000114514	6.52905e-05	0.999454	4.26285e-09	0.000237363
rs9624292	22359652	-0.0248608	0.575724	-0.173174	0.0693307	0.0299891	1.15907
rs5996597	22359831	0.00612187	0.116607	0.0408636	0.668228	0.00166983	0.175075
rs6003842	22360367	-0.0536753	0.728226	-0.296863	0.00138713	0.0881279	2.85788
rs2070445	22360907	-0.0357232	0.360992	-0.176146	0.0536584	0.0310274	1.27036
rs11703116	22361712	0.00786915	0.0827956	0.0409249	0.659376	0.00167485	0.180867
rs7287369	22362015	-0.0471797	0.220724	-0.189907	0.0374955	0.0360647	1.42602
rs17003376	22362329	0.0683658	0.306401	0.276939	0.00241563	0.0766952	2.61697
rs13057362	22362771	-0.032123	0.997503	-0.255876	0.00544382	0.0654726	2.2641
rs5751713	22363466	-0.0395252	0.998531	-0.286373	0.00170651	0.0820096	2.76789
rs5751714	22363486	-0.0395252	0.998531	-0.286373	0.00170651	0.0820096	2.76789
rs7292680	22363767	0.0516064	0.256429	0.212551	0.0198919	0.0451779	1.70132
rs17629631	22363869	-0.0355767	0.998645	-0.270482	0.00304677	0.0731604	2.51616
rs6003844	22364244	-0.0531913	0.999221	-0.337662	0.000276123	0.114015	3.5589
rs738786	22364288	0.00435781	0.021193	0.0178778	0.844735	0.000319614	0.0732797
rs17003394	22364326	0.0611104	0.331742	0.256418	0.00618537	0.0657499	2.20863
rs6003845	22365215	-0.0203089	0.466424	-0.140939	0.12261	0.0198638	0.911474
rs2070446	22365970	-0.0157705	0.996032	-0.175931	0.0539517	0.0309516	1.26799
rs17003398	22366138	0.0174372	0.99641	0.194523	0.0330976	0.0378394	1.4802
rs2070447	22366563	-0.00395652	0.982883	-0.0864323	0.347785	0.00747054	0.45869
rs2070448	22366657	-0.0203089	0.466424	-0.140939	0.12261	0.0198638	0.911474
rs8137247	22367193	0.000939713	0.0715972	0.012053	0.894957	0.000145276	0.0481978
rs12170464	22367306	-0.0236947	0.997673	-0.21771	0.017084	0.0473976	1.76741
rs1007298	22368847	0.0041157	0.156789	0.0378156	0.678692	0.00143002	0.168327
rs9624295	22374488	0.00889266	0.0781772	0.0432251	0.635852	0.00186841	0.196644
rs8140076	22374515	-0.00787361	0.994562	-0.123161	0.177286	0.0151686	0.751327
rs12158543	22374531	-0.0185407	0.460589	-0.133312	0.147578	0.0177721	0.830978
rs7291110	22375321	-0.0307821	0.598195	-0.198331	0.0298101	0.0393351	1.52564
rs7286137	22375645	-0.0307821	0.598195	-0.198331	0.0298101	0.0393351	1.52564
rs7287346	22376068	0.0497888	0.270959	0.209033	0.0220307	0.0436947	1.65697
rs6003847	22377657	-0.00817391	0.0516247	-0.0347224	0.703675	0.00120564	0.152628
rs5759967	22378368	-0.00395652	0.982883	-0.0864323	0.347785	0.00747054	0.45869
rs8143088	22379093	0.0497888	0.270959	0.209033	0.0220307	0.0436947	1.65697
rs8135323	22379351	0.0405209	0.237806	0.173305	0.0642571	0.0300347	1.19208
rs6003848	22379706	0.00430725	0.984513	0.0948814	0.298631	0.00900247	0.524865
rs6003849	22379993	-0.0337344	0.60874	-0.210431	0.0211577	0.0442813	1.67453
rs17629956	22380471	-0.0463171	0.354581	-0.207721	0.0228779	0.0431479	1.64058
rs6003851	22381318	0.00430725	0.984513	0.0948814	0.298631	0.00900247	0.524865
rs9608174	22382031	0.009508	0.0869303	0.0468826	0.60755	0.00219798	0.216418
rs6003852	22382561	0.00430725	0.984513	0.0948814	0.298631	0.00900247	0.524865
rs5996603	22383904	0.00430725	0.984513	0.0948814	0.298631	0.00900247	0.524865
rs6003856	22386082	0.00430725	0.984513	0.0948814	0.298631	0.00900247	0.524865
rs6003858	22386128	0.00438025	0.984513	0.0956889	0.298597	0.00915636	0.524915
rs915588	22386339	-0.00828587	0.994305	-0.126384	0.177204	0.015973	0.751526
rs2070444	22386537	0.00822826	0.0854884	0.0425832	0.640875	0.00181333	0.193227
rs6003859	22387206	0.00885383	0.995002	0.137354	0.135686	0.0188663	0.867466
rs8143019	22387485	-0.0395252	0.998531	-0.286373	0.00170651	0.0820096	2.76789
rs9612404	22388900	0.00287467	0.0234667	0.0136104	0.881479	0.000185242	0.0547879
rs9608176	22389933	-0.0317014	0.495781	-0.185994	0.0578572	0.0345939	1.23764
rs6003861	22395215	0.0130474	0.994085	0.167349	0.0667699	0.0280058	1.17542
rs738787	22400416	-0.0522497	0.998457	-0.334174	0.00028335	0.111673	3.54768
rs2330582	22402455	-0.00199629	0.0296662	-0.011464	0.900063	0.000131422	0.0457269
rs8135607	22403640	0.0041157	0.156789	0.0378156	0.678692	0.00143002	0.168327
rs9624314	22405594	-0.00624041	0.262754	-0.0573376	0.529937	0.0032876	0.275776
rs140179	22405670	0.0321531	0.170913	0.134276	0.141314	0.01803	0.849816
rs2070450	22408513	-0.00787361	0.994562	-0.123161	0.177286	0.0151686	0.751327
rs736860	22409243	-0.00892873	0.0939866	-0.0446996	0.624375	0.00199805	0.204554
rs5759980	22410163	-0.046317	0.446919	-0.22457	0.0185072	0.0504317	1.73266
rs7284889	22410953	0.00870695	0.99508	0.136196	0.135711	0.0185494	0.867384
rs5759982	22411194	0.00500771	0.217478	0.0489688	0.601083	0.00239794	0.221066
rs2067621	22415854	-0.00787361	0.994562	-0.123161	0.177286	0.0151686	0.751327
rs5759985	22416107	0.00574906	0.0691617	0.0315366	0.729744	0.000994555	0.136829
rs2070451	22417319	-0.0159071	0.182665	-0.082323	0.367161	0.00677708	0.435143
rs6003868	22417497	-0.00890815	0.993962	-0.13111	0.177061	0.0171898	0.751876
rs6003869	22418160	-0.00507916	0.0534648	-0.0254276	0.809379	0.000646562	0.0918481
rs5759986	22418324	-0.0314642	0.180656	-0.130749	0.152062	0.0170953	0.817979
rs6003870	22422597	0.00870695	0.99508	0.136196	0.135711	0.0185494	0.867384
rs2070452	22424836	-0.0127407	0.459815	-0.108858	0.233073	0.0118501	0.632508
rs2070454	22426674	-0.00787361	0.994562	-0.123161	0.177286	0.0151686	0.751327
rs1076123	22426783	0.0202133	0.0967013	0.0826881	0.390164	0.00683732	0.408753
rs9612418	22427015	0.00478583	0.984513	0.10006	0.298405	0.0100121	0.525193
rs5759997	22429143	0.0717377	0.31533	0.289898	0.00149487	0.0840411	2.8254
rs6003875	22431860	-0.0631628	0.339509	-0.259123	0.00453189	0.0671448	2.34372
rs9612422	22432408	-0.0168957	0.995959	-0.182317	0.0536737	0.0332395	1.27024
rs2330621	22435274	-0.0117974	0.993462	-0.151316	0.0974006	0.0228967	1.01144
rs2298375	22436448	-0.0281076	0.997503	-0.23827	0.00964591	0.0567724	2.01566
rs140182	22438288	-0.0129912	0.149181	-0.0672326	0.461429	0.00452023	0.335896
rs9153	22438412	-0.0129912	0.149181	-0.0672326	0.461429	0.00452023	0.335896
rs131442	22438977	-0.0189697	0.471246	-0.136396	0.138435	0.018604	0.858754
rs131444	22439550	-0.00389058	0.982883	-0.0857029	0.347819	0.00734499	0.458647
rs131445	22441044	-0.000754857	0.0105945	-0.00423334	0.963012	1.79212e-05	0.0163682
rs131451	22443544	-0.0601969	0.362087	-0.25273	0.00563113	0.0638726	2.2494
rs738789	22446586	0.0164428	0.469795	0.132001	0.148177	0.0174243	0.829218
rs738790	22446817	0.0164428	0.469795	0.132001	0.148177	0.0174243	0.829218
rs738791	22447525	0.00267555	0.0873648	0.0228602	0.802262	0.000522587	0.0956837
rs2267029	22447916	0.0164428	0.469795	0.132001	0.148177	0.0174243	0.829218
rs7289910	22448638	-0.082063	0.647866	-0.371609	4.68579e-05	0.138093	4.32922
rs738792	22451378	-0.00189833	0.00841367	-0.00761237	0.933542	5.79482e-05	0.0298661
rs7289794	22452267	0.0142379	0.449414	0.119734	0.1972	0.0143361	0.705093
rs2070455	22454842	0.0164428	0.469795	0.132001	0.148177	0.0174243	0.829218
rs2877173	22455565	0.0164428	0.469795	0.132001	0.148177	0.0174243	0.829218
rs6003877	22456853	-0.0271284	0.485455	-0.168611	0.0885895	0.0284296	1.05262
rs6003878	22458705	0.0104402	0.994305	0.149333	0.135352	0.0223002	0.868535
rs2073387	22459005	0.0168087	0.472244	0.13389	0.145831	0.0179265	0.836151
rs2267030	22462374	-0.0160371	0.995989	-0.17746	0.0538919	0.0314919	1.26848
rs5760020	22463092	-0.000506882	0.00711413	-0.00284266	0.975158	8.08073e-06	0.010925
rs2073388	22463368	0.0164428	0.469795	0.132001	0.148177	0.0174243	0.829218
rs2073389	22463493	-0.000506882	0.00711413	-0.00284266	0.975158	8.08073e-06	0.010925
rs2073390	22463570	0.0182492	0.58596	0.154699	0.0928667	0.0239319	1.03214
rs738794	22464758	-0.00189833	0.00841367	-0.00761237	0.933542	5.79482e-05	0.0298661
rs17630758	22466542	-0.00135312	0.0089958	-0.00582495	0.949122	3.393e-05	0.0226779
rs5760023	22468301	-0.000506882	0.00711413	-0.00284266	0.975158	8.08073e-06	0.010925
rs2267031	22468344	0.00879583	0.402095	0.088145	0.334254	0.00776954	0.475923
rs2186364	22468841	0.0164428	0.469795	0.132001	0.148177	0.0174243	0.829218
rs3788362	22470348	0.0164428	0.469795	0.132001	0.148177	0.0174243	0.829218
rs12167679	22471690	-0.000741894	0.00480579	-0.00317192	0.972282	1.00611e-05	0.0122078
rs738796	22472523	-0.0137716	0.0599853	-0.0551862	0.545489	0.00304551	0.263214
rs9608184	22472738	-0.00189833	0.00841367	-0.00761237	0.933542	5.79482e-05	0.0298661
rs17003912	22475809	-0.00760133	0.147718	-0.0489757	0.591612	0.00239862	0.227963
rs17003930	22476055	0.0167503	0.106351	0.0731957	0.422658	0.00535761	0.374011
rs5760033	22476560	0.0179656	0.504748	0.143105	0.12006	0.0204791	0.920602
rs9620326	22476629	-0.00135312	0.0089958	-0.00582495	0.949122	3.393e-05	0.0226779
rs5751739	22477056	0.0046149	0.984513	0.098241	0.298486	0.0096513	0.525076
rs11912715	22477595	-0.00760133	0.147718	-0.0489757	0.591612	0.00239862	0.227963
rs2267032	22478273	0.00810991	0.0363469	0.0328519	0.718941	0.00107925	0.143307
rs2267033	22478533	-0.0160371	0.995989	-0.17746	0.0538919	0.0314919	1.26848
rs2267034	22478689	0.0164428	0.469795	0.132001	0.148177	0.0174243	0.829218
rs2267035	22478787	-0.0177934	0.552532	-0.141734	0.123652	0.0200884	0.907797
rs2267036	22479191	-0.0200004	0.451683	-0.137754	0.134551	0.0189763	0.871114
rs11703080	22479487	-0.00952738	0.169057	-0.0589995	0.521589	0.00348094	0.282672
rs5751741	22480853	0.00879583	0.402095	0.088145	0.334254	0.00776954	0.475923
rs7288119	22483549	-0.0634146	0.640821	-0.312689	0.000614046	0.0977742	3.2118
rs5760044	22485555	0.021795	0.996344	0.218413	0.0167298	0.0477042	1.77651
rs5760045	22485614	0.017732	0.996371	0.196215	0.0330531	0.0385002	1.48079
rs4607038	22487410	0.0305558	0.997741	0.261072	0.00423774	0.0681586	2.37287
rs738798	22488149	0.021795	0.996344	0.218413	0.0167298	0.0477042	1.77651
rs738799	22488265	-0.00483317	0.0555005	-0.0250128	0.784083	0.000625641	0.105638
rs738800	22488315	0.0180309	0.343445	0.120356	0.187358	0.0144856	0.727328
rs9612450	22488370	-0.00769712	0.324089	-0.0707221	0.479429	0.00500161	0.319275
rs2073391	22488573	0.00870695	0.99508	0.136196	0.135711	0.0185494	0.867384
rs2070456	22488697	0.00267555	0.0873648	0.0228602	0.802262	0.000522587	0.0956837
rs9612452	22489244	-0.00801281	0.202429	-0.0580555	0.524798	0.00337044	0.280007
rs928782	22489437	0.021795	0.996344	0.218413	0.0167298	0.0477042	1.77651
rs9612453	22489452	-0.00802433	0.1448	-0.0500549	0.583469	0.0025055	0.233982
rs2073395	22489620	-0.0217838	0.450962	-0.144326	0.116932	0.02083	0.932067
rs9608193	22491136	-0.0134589	0.264455	-0.0871385	0.356431	0.00759311	0.448024
rs9608194	22491209	0.00565884	0.991645	0.109287	0.294526	0.0119436	0.530876
rs9612458	22491854	-0.00897696	0.195861	-0.0608826	0.515661	0.00370669	0.287635
rs9612459	22491912	-0.00362079	0.0691907	-0.0231575	0.801385	0.000536271	0.0961588
rs6003893	22491932	-0.0713781	0.688736	-0.34608	0.00028373	0.119771	3.54709
rs9612460	22491998	-0.00802433	0.1448	-0.0500549	0.583469	0.0025055	0.233982
rs9608195	22493001	-0.00802433	0.1448	-0.0500549	0.583469	0.0025055	0.233982
rs9608196	22493081	-0.00801281	0.202429	-0.0580555	0.524798	0.00337044	0.280007
rs8136927	22494401	-0.0489952	0.242701	-0.198472	0.029694	0.039391	1.52733
rs11703421	22495498	0.0011926	0.0235423	0.00808833	0.93118	6.5421e-05	0.0309661
rs9612473	22495632	-0.00802433	0.1448	-0.0500549	0.583469	0.0025055	0.233982
rs9612475	22495947	-0.00802433	0.1448	-0.0500549	0.583469	0.0025055	0.233982
rs9608199	22496230	-0.0166631	0.363559	-0.113011	0.227576	0.0127715	0.642873
rs9624334	22496256	-0.0503465	0.553005	-0.256138	0.00501838	0.0656067	2.29944
rs6003894	22496378	-0.0489952	0.242701	-0.198472	0.029694	0.039391	1.52733
rs5996618	22496401	-0.0735472	0.390777	-0.301114	0.00193418	0.0906696	2.7135
rs9608201	22496788	0.00547611	0.0278152	0.0226511	0.817317	0.000513074	0.0876095
rs11704097	22497098	-0.00809652	0.143668	-0.0501387	0.585997	0.00251389	0.232105
rs11704313	22497185	-0.00663663	0.117763	-0.0410982	0.655279	0.00168906	0.183574
rs2229354	22497513	-0.0200458	0.995959	-0.199276	0.0304115	0.0397108	1.51696
rs5751745	22498209	0.0305558	0.997741	0.261072	0.00423774	0.0681586	2.37287
rs9608202	22498365	-0.00760133	0.147718	-0.0489757	0.591612	0.00239862	0.227963
rs879452	22498665	-0.0283318	0.35191	-0.151217	0.100458	0.0228666	0.998017
rs2267038	22499196	-0.0514642	0.254931	-0.208473	0.0223886	0.0434611	1.64997
rs11705032	22499707	-0.0022922	0.0482569	-0.0153005	0.866891	0.000234105	0.0620354
rs2186369	22500996	-0.013503	0.0953155	-0.0591051	0.527995	0.00349341	0.27737
rs1573277	22501028	0.0310737	0.997741	0.263414	0.00421771	0.0693867	2.37492
rs9612478	22501052	-0.00364814	0.145926	-0.0327162	0.726854	0.00107035	0.138553
rs2186370	22501305	0.0391077	0.186227	0.159856	0.079922	0.0255541	1.09733
rs11912883	22501536	-0.00354119	0.149103	-0.0325368	0.721523	0.00105865	0.14175
rs5996619	22501574	0.00870695	0.99508	0.136196	0.135711	0.0185494	0.867384
rs6003899	22501924	-0.0686628	0.542075	-0.310928	0.000659107	0.0966763	3.18104
rs9608205	22502594	-0.00354119	0.149103	-0.0325368	0.721523	0.00105865	0.14175
rs6003904	22503394	0.0769054	0.319607	0.309082	0.000709648	0.0955317	3.14896
rs5760058	22504007	0.00949479	0.994692	0.142307	0.135562	0.0202511	0.867862
rs5760060	22504303	0.00870695	0.99508	0.136196	0.135711	0.0185494	0.867384
rs9612480	22504335	-0.00425074	0.129759	-0.0335923	0.717502	0.00112844	0.144177
rs9612481	22504510	-0.00306586	0.126937	-0.0279462	0.761453	0.00078099	0.118357
rs17003991	22504672	-0.0350903	0.180581	-0.142919	0.133887	0.0204258	0.87326
rs17003993	22505101	0.00190399	0.0725329	0.0174941	0.848026	0.000306043	0.071591
rs2267043	22505135	0.032164	0.997741	0.268292	0.00417571	0.0719805	2.37927
rs2267044	22505208	0.00870695	0.99508	0.136196	0.135711	0.0185494	0.867384
rs2267046	22505620	-0.00354119	0.149103	-0.0325368	0.721523	0.00105865	0.14175
rs17003998	22506053	-0.00760133	0.147718	-0.0489757	0.591612	0.00239862	0.227963
rs9612483	22506164	-0.00734973	0.206308	-0.0558783	0.540461	0.00312239	0.267236
rs5030613	22506287	-0.0200004	0.451683	-0.137754	0.134551	0.0189763	0.871114
rs5760061	22508279	0.0391077	0.186227	0.159856	0.079922	0.0255541	1.09733
rs5760062	22508590	0.0270966	0.997843	0.245005	0.00832049	0.0600273	2.07985
rs1128127	22509132	0.0769054	0.319607	0.309082	0.000709648	0.0955317	3.14896
rs9612485	22509502	0.0795267	0.337916	0.320223	0.000562852	0.102543	3.24961
rs6003906	22510049	-0.0530069	0.418475	-0.240033	0.0085529	0.0576157	2.06789
rs6003907	22510449	-0.0265865	0.479757	-0.165844	0.0692588	0.0275042	1.15953
rs6003909	22511652	-0.00130458	0.0205986	-0.00768506	0.932909	5.90601e-05	0.0301608
rs6519476	22512500	0.0299953	0.214252	0.135829	0.13677	0.0184494	0.864009
rs738801	22513198	0.00870695	0.99508	0.136196	0.135711	0.0185494	0.867384
rs2070464	22513875	0.0240722	0.177491	0.110127	0.227669	0.012128	0.642696
rs9624335	22514328	-0.0225052	0.10191	-0.0903564	0.334674	0.00816428	0.475378
rs12159216	22514686	-0.0278091	0.180384	-0.118938	0.204118	0.0141462	0.69012
rs12159218	22514696	-0.0139938	0.0892746	-0.0595956	0.551204	0.00355164	0.258687
rs5751749	22514850	-0.0439586	0.266746	-0.184933	0.0671391	0.0342001	1.17302
rs5751751	22514915	-0.0222624	0.156228	-0.0972829	0.330638	0.00946396	0.480647
rs7284860	22515163	-0.0161726	0.107301	-0.0695824	0.47795	0.0048417	0.320618
rs6003911	22515599	-0.0240379	0.149155	-0.101667	0.281953	0.0103362	0.549824
rs11090292	22516016	-0.0337109	0.212911	-0.143202	0.116718	0.0205068	0.932863
rs12627810	22516431	-0.0241607	0.176331	-0.106792	0.276122	0.0114046	0.558899
rs6003913	22516623	-0.0453497	0.27278	-0.190396	0.0370075	0.0362506	1.43171
rs6003914	22516637	-0.0422411	0.257893	-0.177963	0.0552733	0.0316709	1.25748
rs5760065	22516723	0.0261947	0.997894	0.24068	0.0083761	0.0579271	2.07696
rs6003916	22516823	-0.0127681	0.0568036	-0.05121	0.587849	0.00262247	0.230734
rs735750	22517123	0.0327029	0.226514	0.146664	0.108136	0.0215104	0.96603
rs762269	22517486	-0.0364203	0.209112	-0.151344	0.0973394	0.022905	1.01171
rs5760066	22517820	-0.0364203	0.209112	-0.151344	0.0973394	0.022905	1.01171
rs8138673	22519032	-0.000819664	0.00357022	-0.00328459	0.971298	1.07885e-05	0.0126477
rs8140004	22520879	0.0342692	0.186499	0.143875	0.115008	0.0207002	0.939272
rs738802	22522081	0.00670112	0.382921	0.0747555	0.412841	0.00558838	0.384218
rs738803	22522879	0.0397903	0.216546	0.167055	0.0672504	0.0279074	1.17231
rs738804	22523103	0.0296626	0.339002	0.159386	0.0808138	0.0254038	1.09251
rs5760071	22524941	0.00822826	0.0854884	0.0425832	0.640875	0.00181333	0.193227
rs5760075	22528535	0.00822826	0.0854884	0.0425832	0.640875	0.00181333	0.193227
rs16986337	22529704	-0.00941917	0.0645886	-0.0408925	0.662393	0.00167219	0.178884
rs7285454	22530498	0.0132685	0.994085	0.168798	0.0667107	0.0284928	1.1758
rs7285765	22530692	0.0130474	0.994085	0.167349	0.0667699	0.0280058	1.17542
rs5760076	22531562	-0.0728071	0.45217	-0.308001	0.000820618	0.0948645	3.08586
rs17550765	22533746	-0.0163131	0.995959	-0.179032	0.0538266	0.0320523	1.269
rs9620328	22533799	0.00822826	0.0854884	0.0425832	0.640875	0.00181333	0.193227
rs2275979	22534158	-0.0429487	0.355438	-0.197479	0.0349881	0.0389978	1.45608
rs9612492	22534776	0.00404611	0.100189	0.0304063	0.756497	0.000924544	0.121193
rs4822441	22536355	-0.00805609	0.101761	-0.0432876	0.635363	0.00187382	0.196978
rs2330625	22537962	0.0202032	0.288617	0.119014	0.192325	0.0141643	0.715964
rs6003933	22538246	-0.0305161	0.513955	-0.184775	0.0429591	0.0341418	1.36694
rs6003934	22538382	0.00398263	0.0560195	0.023308	0.819358	0.000543261	0.0865262
rs2330626	22539759	-0.0229152	0.578909	-0.166028	0.0689502	0.0275653	1.16146
rs4428104	22540050	0.0114354	0.290423	0.0869407	0.340901	0.00755868	0.467372
rs1018743	22541980	0.00430725	0.984513	0.0948814	0.298631	0.00900247	0.524865
rs11912846	22542224	0.0612052	0.999268	0.381791	2.88558e-05	0.145765	4.53977
rs11913427	22542826	0.0453364	0.463177	0.233107	0.0113352	0.0543389	1.94557
rs12157360	22547449	0.0941029	0.716974	0.435187	1.86771e-06	0.189388	5.72869
rs17004023	22549598	0.00430725	0.984513	0.0948814	0.298631	0.00900247	0.524865
rs17004024	22550160	-0.0315876	0.997503	-0.253581	0.00547209	0.0643035	2.26185
rs1003784	22550358	-0.068572	0.72181	-0.343289	0.000169543	0.117848	3.77072
rs4822442	22551295	-0.0205247	0.576132	-0.156045	0.0873798	0.0243499	1.05859
rs9612496	22551405	0.0236052	0.179849	0.109164	0.2397	0.0119169	0.620332
rs2236619	22552606	0.0402388	0.418066	0.208246	0.0225356	0.0433663	1.64713
rs2236620	22552710	0.0408997	0.415489	0.209837	0.0263711	0.0440314	1.57887
rs2236621	22552744	0.0430669	0.427994	0.219103	0.016388	0.0480063	1.78547
rs9612498	22553667	0.0410951	0.419846	0.2113	0.0217159	0.0446475	1.66322
rs9608213	22554655	0.044678	0.567339	0.25056	0.0122243	0.0627804	1.91277
rs2070460	22556242	-0.0568656	0.410458	-0.250531	0.00606168	0.0627656	2.21741
rs6003939	22557246	0.0294919	0.551537	0.195262	0.0424355	0.0381273	1.37227
rs1129067	22558125	-0.0330052	0.185292	-0.136521	0.13478	0.018638	0.870374
rs1984309	22560815	-0.0254045	0.583453	-0.176301	0.0534477	0.0310822	1.27207
rs5760088	22562044	0.019713	0.185955	0.0983355	0.315943	0.00966988	0.500391
rs9612503	22562875	0.0358716	0.157677	0.144961	0.112295	0.0210136	0.949641
rs915591	22563462	0.0381362	0.998806	0.294076	0.00204038	0.0864805	2.69029
rs5760090	22563592	0.0219123	0.11383	0.091056	0.318537	0.0082912	0.49684
rs12628766	22563914	0.000375356	0.0378931	0.00552448	0.954642	3.05198e-05	0.0201593
rs875643	22563998	0.00844681	0.0495051	0.0361138	0.692395	0.00130421	0.159646
rs738806	22564172	-0.0373247	0.554671	-0.214342	0.0188743	0.0459427	1.72413
rs738807	22564245	0.0122503	0.233338	0.0817706	0.370385	0.00668644	0.431347
rs5751759	22564493	0.0595417	0.577374	0.30011	0.00149289	0.0900658	2.82597
rs2012124	22564664	-0.0163394	0.247671	-0.0946122	0.32549	0.00895146	0.487462
rs12485058	22564859	0.037861	0.367137	0.190832	0.0434274	0.0364169	1.36224
rs4822443	22565198	0.054191	0.563024	0.280451	0.00212493	0.078653	2.67265
rs4822447	22565380	0.054191	0.563024	0.280451	0.00212493	0.078653	2.67265
rs2096525	22566819	0.0454386	0.482856	0.237229	0.0145891	0.0562776	1.83597
rs2070767	22567463	-0.0116419	0.134801	-0.0604442	0.526117	0.0036535	0.278917
rs2000466	22567862	0.0710462	0.713537	0.362908	9.28167e-05	0.131702	4.03237
rs6003942	22569065	-0.050298	0.624197	-0.268364	0.00450997	0.0720192	2.34583
rs1007889	22569243	0.0512546	0.488139	0.256594	0.00494119	0.0658403	2.30617
rs17004043	22569800	0.0349209	0.997741	0.280341	0.00213357	0.078591	2.67089
rs17004044	22569895	-0.0262519	0.122816	-0.105669	0.247051	0.0111659	0.607214
rs5760093	22570340	0.0418327	0.188048	0.169524	0.0655478	0.0287385	1.18344
rs8142578	22570783	-0.0276391	0.997503	-0.236152	0.00968404	0.0557676	2.01394
rs17004047	22570919	-0.104746	0.499286	-0.422393	3.70849e-06	0.178416	5.4308
rs1007888	22571101	0.118064	0.999482	0.566172	5.57153e-10	0.32055	9.25403
rs2000467	22571533	-0.0662622	0.669597	-0.32673	0.000344716	0.106752	3.46254
rs17004049	22571594	-0.0502856	0.343344	-0.218051	0.0169113	0.0475462	1.77182
rs2000468	22571611	0.069943	0.999185	0.412024	6.37689e-06	0.169763	5.19539
rs11703791	22571984	0.0480578	0.998603	0.33351	0.00025877	0.111229	3.58709
rs4822450	22572887	0.118064	0.999482	0.566172	5.57153e-10	0.32055	9.25403
rs4820571	22572973	-0.0488095	0.224197	-0.196165	0.0316439	0.0384807	1.49971
rs5751760	22573573	0.069943	0.999185	0.412024	6.37689e-06	0.169763	5.19539
rs5751761	22573736	0.111173	0.999503	0.54481	3.25571e-09	0.296818	8.48735
rs2000469	22575292	-0.114314	0.754503	-0.491151	1.22409e-07	0.24123	6.91219
rs11703881	22575592	0.0444317	0.998655	0.319475	0.000519714	0.102064	3.28424
rs11913559	22577073	-0.0015043	0.0102712	-0.00652302	0.943035	4.25498e-05	0.0254723
rs5760095	22577293	0.00179536	0.100882	0.0198667	0.829138	0.000394684	0.0813732
rs5760096	22577310	-0.150158	0.932562	-0.635225	5.18885e-12	0.403511	11.2849
rs4822451	22578166	-0.138205	0.658771	-0.557316	1.02738e-09	0.310602	8.98827
rs7285522	22578278	-0.0420343	0.503015	-0.22107	0.0215945	0.0488719	1.66566
rs5760098	22578314	-0.147439	0.779295	-0.6031	5.70237e-11	0.363729	10.2439
rs7293178	22578370	-0.0559327	0.614364	-0.284558	0.00182593	0.0809732	2.73852
rs5760101	22578712	-0.15426	0.934671	-0.648743	1.8261e-12	0.420868	11.7385
rs5760102	22578761	-0.151716	0.785197	-0.618468	1.83873e-11	0.382503	10.7355
rs5760103	22578781	0.000429703	0.0482904	0.00666622	0.942273	4.44385e-05	0.0258234
rs1018744	22579091	-0.00389058	0.982883	-0.0857029	0.347819	0.00734499	0.458647
rs2330634	22580795	0.209577	0.921219	0.846922	0	0.717276	25
rs17004053	22580835	-0.0434745	0.998457	-0.301703	0.000949801	0.0910246	3.02237
rs2330635	22581344	-0.11868	0.99941	-0.548846	1.82903e-09	0.301232	8.73778
rs2877178	22581517	-0.158451	0.760253	-0.639408	2.45454e-10	0.408843	9.61003
rs3884794	22581766	-0.0513789	0.998457	-0.331037	0.000287483	0.109585	3.54139
rs2154593	22582085	-0.168021	0.848947	-0.68247	7.66054e-14	0.465766	13.1157
rs9624347	22582211	-0.0141394	0.330747	-0.0989382	0.322476	0.00978877	0.491502
rs9624349	22583406	-0.00983184	0.993534	-0.137848	0.176814	0.0190021	0.752483
rs7292185	22583687	-0.105715	0.89023	-0.488887	8.53239e-08	0.239011	7.06893
rs2154594	22584055	-0.11868	0.99941	-0.548846	1.82903e-09	0.301232	8.73778
rs2186366	22584113	-0.11868	0.99941	-0.548846	1.82903e-09	0.301232	8.73778
rs4822453	22584862	-0.130911	0.848007	-0.559701	8.72071e-10	0.313266	9.05945
rs4822454	22585208	-0.11868	0.99941	-0.548846	1.82903e-09	0.301232	8.73778
rs5996631	22586894	-0.0786359	0.536917	-0.340985	0.000187485	0.116271	3.72703
rs1002286	22587337	0.00173675	0.0992431	0.0193747	0.831921	0.000375378	0.0799181
rs4461358	22590106	-0.0786359	0.536917	-0.340985	0.000187485	0.116271	3.72703
rs8136818	22590624	-0.0117974	0.993462	-0.151316	0.0974006	0.0228967	1.01144
rs8141882	22590642	-0.0699301	0.504758	-0.308088	0.000738319	0.0949185	3.13176
rs8138536	22590743	-0.0699301	0.504758	-0.308088	0.000738319	0.0949185	3.13176
rs915589	22591004	-0.00389058	0.982883	-0.0857029	0.347819	0.00734499	0.458647
rs915590	22591143	-0.126592	0.99941	-0.573251	3.3934e-10	0.328616	9.46937
rs6003953	22591246	0.00616641	0.138598	0.044338	0.630066	0.00196586	0.200614
rs17004186	22592015	-0.110768	0.999413	-0.524442	9.19357e-09	0.275039	8.03652
rs6003954	22592095	0.0195447	0.496372	0.148594	0.103575	0.0220801	0.984743
rs6003955	22592112	-0.0251775	0.361683	-0.142561	0.124678	0.0203237	0.904212
rs6003956	22592271	0.0168087	0.472244	0.13389	0.145831	0.0179265	0.836151
rs6003959	22594395	-0.0117974	0.993462	-0.151316	0.0974006	0.0228967	1.01144
rs4822458	22595659	0.0130474	0.994085	0.167349	0.0667699	0.0280058	1.17542
rs5751777	22597047	0.218872	0.89135	0.877088	0	0.769283	25
rs4822461	22598120	-0.102859	0.999441	-0.499974	4.32746e-08	0.249974	7.36377
rs6003962	22598857	-0.0949501	0.999475	-0.475345	1.91771e-07	0.225953	6.71722
rs1892714	22599358	-0.102859	0.999441	-0.499974	4.32746e-08	0.249974	7.36377
rs1892715	22599430	-0.102859	0.999441	-0.499974	4.32746e-08	0.249974	7.36377
rs2330638	22600033	-0.102859	0.999441	-0.499974	4.32746e-08	0.249974	7.36377
rs5996633	22600585	-0.102859	0.999441	-0.499974	4.32746e-08	0.249974	7.36377
rs5996634	22600732	-0.102859	0.999441	-0.499974	4.32746e-08	0.249974	7.36377
rs6003970	22600733	-0.104602	0.999435	-0.505376	4.0242e-08	0.255405	7.39532
rs5996635	22600777	-0.102859	0.999441	-0.499974	4.32746e-08	0.249974	7.36377
rs8136119	22601385	-0.0434745	0.998457	-0.301703	0.000949801	0.0910246	3.02237
rs8139775	22601705	-0.0434745	0.998457	-0.301703	0.000949801	0.0910246	3.02237
GSTT2B_L	22604043
rs575959	22619365	0.205899	0.852733	0.824744	0	0.680202	25
rs2858908	22625776	0.00683272	0.383934	0.0756078	0.411469	0.00571654	0.385663
GSTT2B_R	22641297
rs9624364	22641474	-0.121302	0.837055	-0.527552	1.00028e-08	0.278311	7.99988
rs4822466	22642204	0.0174372	0.99641	0.194523	0.0330976	0.0378394	1.4802
rs1006771	22644006	-0.10591	0.810797	-0.474981	1.95927e-07	0.225607	6.7079
rs12158716	22660265	0.00985155	0.994537	0.144995	0.135486	0.0210235	0.868104
rs140277	22663547	0.0962076	0.99956	0.497897	4.91956e-08	0.247902	7.30807
rs5760147	22664948	0.0852337	0.695785	0.403546	9.8416e-06	0.162849	5.00693
rs140289	22666327	-0.0197117	0.995959	-0.197535	0.0304727	0.0390202	1.51609
rs6004011	22668071	0.115571	0.562045	0.474123	2.06088e-07	0.224793	6.68595
rs402635	22668636	0.0130474	0.994085	0.167349	0.0667699	0.0280058	1.17542
rs8141342	22668686	-0.108623	0.999421	-0.517817	1.85577e-08	0.268135	7.73148
rs6004014	22669438	0.12479	0.596765	0.510453	2.94053e-08	0.260562	7.53157
rs368588	22669634	-0.0197117	0.995959	-0.197535	0.0304727	0.0390202	1.51609
rs5996651	22670108	0.101129	0.453239	0.409658	7.20387e-06	0.167819	5.14243
rs7291786	22670544	-0.106814	0.999427	-0.512222	2.01027e-08	0.262372	7.69675
GSTT1_L	22673051
rs140294	22674335	0.0304054	0.23166	0.140612	0.12348	0.0197718	0.908403
rs140296	22674468	-0.00448913	0.982883	-0.0921192	0.347507	0.00848595	0.459036
rs407257	22676550	0.0687459	0.476162	0.308308	0.00073189	0.0950539	3.13555
rs140305	22677288	0.0174372	0.99641	0.194523	0.0330976	0.0378394	1.4802
rs428792	22699690	-0.00800638	0.994476	-0.124207	0.177261	0.0154275	0.751388
GSTT1_R	22727805
rs8138555	22730360	-0.102314	0.999444	-0.498281	8.02098e-08	0.248284	7.09577
rs5760176	22732321	0.0174372	0.99641	0.194523	0.0330976	0.0378394	1.4802
rs405597	22734578	-0.0133365	0.187179	-0.0747931	0.412606	0.005594	0.384465
rs738809	22735492	0.0226219	0.147735	0.0996644	0.274935	0.00993299	0.56077
rs11090305	22737483	-0.0265261	0.111689	-0.106237	0.244517	0.0112863	0.61169
rs5760180	22744829	-0.0418463	0.185468	-0.167805	0.0660319	0.0281584	1.18025
rs6004041	22749426	-0.0346898	0.20973	-0.145814	0.122794	0.0212618	0.910823
rs9624387	22750128	-0.00624041	0.262754	-0.0573376	0.529937	0.0032876	0.275776
rs6004043	22751067	-0.0223558	0.997776	-0.211166	0.0296985	0.0445912	1.52727
rs6004045	22753790	-0.00199629	0.0296662	-0.011464	0.900063	0.000131422	0.0457269
rs4822469	22755114	-0.0384579	0.167512	-0.15411	0.0913749	0.0237499	1.03917
rs2267050	22755412	0.00879583	0.402095	0.088145	0.334254	0.00776954	0.475923
rs8137455	22756407	-0.0281076	0.997503	-0.23827	0.00964591	0.0567724	2.01566
rs2267051	22757825	-0.00624041	0.262754	-0.0573376	0.529937	0.0032876	0.275776
rs873833	22757878	0.0366101	0.170776	0.149152	0.102285	0.0222463	0.99019
rs5996663	22759241	0.0366101	0.170776	0.149152	0.102285	0.0222463	0.99019
rs2070465	22763140	-0.00101129	0.0141936	-0.00567147	0.950461	3.21656e-05	0.0220657
rs5760185	22764865	0.00445577	0.984513	0.0965174	0.298561	0.0093156	0.524967
rs2282475	22768047	-0.0299052	0.135603	-0.120078	0.203807	0.0144186	0.690782
rs5760189	22772459	0.00465207	0.118148	0.0353687	0.698427	0.00125094	0.155879
rs8142186	22772771	0.00818978	0.258507	0.0688718	0.458226	0.00474332	0.338921
rs2070466	22776200	0.00879583	0.402095	0.088145	0.334254	0.00776954	0.475923
rs17004823	22777303	0.00811689	0.163041	0.0554792	0.550154	0.00307794	0.259516
rs762271	22778082	-0.0160371	0.995989	-0.17746	0.0538919	0.0314919	1.26848
rs17004824	22778398	-0.00624041	0.262754	-0.0573376	0.529937	0.0032876	0.275776
rs2073396	22781035	-0.00101129	0.0141936	-0.00567147	0.950461	3.21656e-05	0.0220657
rs2051197	22782548	0.0164428	0.469795	0.132001	0.148177	0.0174243	0.829218
rs2070467	22782885	-0.0418463	0.185468	-0.167805	0.0660319	0.0281584	1.18025
rs9624393	22786538	0.00453394	0.984513	0.0973678	0.298524	0.00948048	0.52502
rs8138467	22788096	-0.0157705	0.996032	-0.175931	0.0539517	0.0309516	1.26799
rs9624395	22790593	0.00370851	0.0935958	0.0281139	0.772237	0.000790391	0.112249
rs6004052	22793748	-0.00101129	0.0141936	-0.00567147	0.950461	3.21656e-05	0.0220657
rs3788367	22793996	0.00879583	0.402095	0.088145	0.334254	0.00776954	0.475923
rs3827321	22794377	-0.00101129	0.0141936	-0.00567147	0.950461	3.21656e-05	0.0220657
rs2051198	22795672	0.0399299	0.182537	0.162188	0.0756207	0.026305	1.12136
rs5996665	22799115	-0.00101129	0.0141936	-0.00567147	0.950461	3.21656e-05	0.0220657
rs2283807	22802270	0.0414753	0.19421	0.169073	0.0662678	0.0285858	1.1787
rs17004830	22803420	-0.00630946	0.261234	-0.0575126	0.532137	0.0033077	0.273976
rs5760201	22804704	-0.031211	0.438049	-0.175035	0.0551852	0.0306373	1.25818
rs12166151	22809193	0.0165588	0.299635	0.108048	0.24865	0.0116743	0.604412
rs4820581	22810503	-0.031211	0.438049	-0.175035	0.0551852	0.0306373	1.25818
rs9624399	22811481	-0.0276391	0.997503	-0.236152	0.00968404	0.0557676	2.01394
rs17004831	22812989	0.00594845	0.135964	0.0430985	0.636841	0.00185748	0.195969
rs8135100	22813100	0.00670112	0.382921	0.0747555	0.412841	0.00558838	0.384218
rs738808	22818461	-0.0157705	0.996032	-0.175931	0.0539517	0.0309516	1.26799
rs2000470	22818861	0.0261935	0.124731	0.107068	0.240845	0.0114637	0.618262
rs5751803	22819649	0.035137	0.16453	0.143235	0.119724	0.0205164	0.921819
rs5751804	22820105	-0.031211	0.438049	-0.175035	0.0551852	0.0306373	1.25818
rs2330722	22821488	-0.0157705	0.996032	-0.175931	0.0539517	0.0309516	1.26799
rs2236622	22822061	0.0261935	0.124731	0.107068	0.240845	0.0114637	0.618262
rs6004059	22827521	-0.0117974	0.993462	-0.151316	0.0974006	0.0228967	1.01144
rs4820582	22827624	0.0341329	0.139318	0.137007	0.133397	0.018771	0.874854
rs2070468	22828665	0.00456468	0.0948505	0.0316778	0.728581	0.00100348	0.137522
rs17004835	22829356	-0.014342	0.278711	-0.0924063	0.311414	0.00853893	0.506663
rs176156	22830866	0.0332937	0.140926	0.134013	0.142093	0.0179596	0.847428
rs176157	22833987	-0.0373247	0.554671	-0.214342	0.0188743	0.0459427	1.72413
rs112272	22840620	0.0288989	0.134805	0.117736	0.197144	0.0138617	0.705217
rs12169286	22843946	0.00456468	0.0948505	0.0316778	0.728581	0.00100348	0.137522
rs176159	22844352	-0.0373247	0.554671	-0.214342	0.0188743	0.0459427	1.72413
rs2267057	22844600	-0.0104764	0.132333	-0.0562927	0.537462	0.00316887	0.269652
rs176161	22846291	-0.0157705	0.996032	-0.175931	0.0539517	0.0309516	1.26799
rs9620358	22848086	0.0251998	0.514905	0.173566	0.0593746	0.0301252	1.2264
rs11913832	22848182	-0.014342	0.278711	-0.0924063	0.311414	0.00853893	0.506663
rs6004064	22848728	0.0208578	0.203828	0.105439	0.252062	0.0111173	0.598492
rs2070471	22850375	0.0116432	0.115709	0.0592349	0.516412	0.00350877	0.287004
rs2267059	22855711	0.0299687	0.143315	0.122587	0.182979	0.0150276	0.737598
rs10427943	22857298	0.0134194	0.306729	0.0972279	0.28684	0.00945327	0.54236
rs8139439	22862142	0.0116432	0.115709	0.0592349	0.516412	0.00350877	0.287004
rs2001106	22865229	-0.0326635	0.330073	-0.161059	0.077679	0.0259401	1.1097
rs9612557	22865630	0.0174372	0.99641	0.194523	0.0330976	0.0378394	1.4802
rs2267060	22865962	-0.0418463	0.185468	-0.167805	0.0660319	0.0281584	1.18025
rs8141596	22867746	-0.014342	0.278711	-0.0924063	0.311414	0.00853893	0.506663
rs2283808	22868040	0.0116432	0.115709	0.0592349	0.516412	0.00350877	0.287004
rs9624408	22868915	-0.0240956	0.997644	-0.219639	0.0170378	0.0482413	1.76859
rs17004848	22868918	-0.0157705	0.996032	-0.175931	0.0539517	0.0309516	1.26799
rs5760216	22869734	-0.0160371	0.995989	-0.17746	0.0538919	0.0314919	1.26848
rs763055	22870169	-0.0157705	0.996032	-0.175931	0.0539517	0.0309516	1.26799
rs2267062	22874482	0.0436854	0.195789	0.176963	0.0525588	0.0313158	1.27935
rs2267063	22874607	0.0224754	0.109818	0.0922822	0.31613	0.00851601	0.500134
rs2267064	22874632	0.0461612	0.219815	0.188689	0.0387362	0.0356034	1.41188
rs2267065	22875060	0.00456468	0.0948505	0.0316778	0.728581	0.00100348	0.137522
rs2267066	22876298	-0.0418463	0.185468	-0.167805	0.0660319	0.0281584	1.18025
rs16986418	22876898	-0.014342	0.278711	-0.0924063	0.311414	0.00853893	0.506663
rs2267067	22877071	0.0116432	0.115709	0.0592349	0.516412	0.00350877	0.287004
rs17004849	22879060	-0.00673677	0.149563	-0.0460461	0.619943	0.00212024	0.207648
rs2267068	22880303	0.0399299	0.182537	0.162188	0.0756207	0.026305	1.12136
rs879756	22882872	0.0320244	0.146397	0.130077	0.154179	0.0169201	0.811976
rs8140812	22883535	-0.0373247	0.554671	-0.214342	0.0188743	0.0459427	1.72413
rs6519501	22886507	0.0185127	0.0900314	0.0759476	0.405429	0.00576804	0.392085
rs2267070	22888318	-0.0418463	0.185468	-0.167805	0.0660319	0.0281584	1.18025
rs2267071	22889739	0.00456468	0.0948505	0.0316778	0.728581	0.00100348	0.137522
rs5760229	22890254	-0.0160371	0.995989	-0.17746	0.0538919	0.0314919	1.26848
rs8136015	22896894	0.0111063	0.111544	0.0567319	0.541186	0.00321851	0.266654
rs8137732	22897031	-0.0384579	0.167512	-0.15411	0.0913749	0.0237499	1.03917
rs11090310	22899468	0.00939713	0.178993	0.062726	0.492002	0.00393455	0.308033
rs8137222	22906159	-0.0418463	0.185468	-0.167805	0.0660319	0.0281584	1.18025
rs3788368	22907986	-0.0500328	0.526661	-0.250478	0.00607245	0.062739	2.21664
rs3752497	22911207	0.00749238	0.349644	0.0758272	0.452862	0.00574977	0.344034
rs8141797	22912041	-0.0500328	0.526661	-0.250478	0.00607245	0.062739	2.21664
rs2070469	22912739	0.00456468	0.0948505	0.0316778	0.728581	0.00100348	0.137522
rs17004850	22914604	0.000893433	0.0578604	0.0105891	0.914833	0.000112128	0.0386581
rs5760244	22914970	0.0289158	0.138892	0.118369	0.202353	0.0140113	0.693891
rs9624412	22915313	0.034903	0.161869	0.14207	0.132702	0.020184	0.877123
rs5751813	22916071	0.0185127	0.0900314	0.0759476	0.405429	0.00576804	0.392085
rs9608247	22917303	-0.00840124	0.235824	-0.0638727	0.484121	0.00407972	0.315046
rs8138769	22921879	-0.0525156	0.276398	-0.214663	0.0186974	0.04608	1.72822
rs11914058	22926350	-0.014342	0.278711	-0.0924063	0.311414	0.00853893	0.506663
rs6004086	22929917	-0.0276391	0.997503	-0.236152	0.00968404	0.0557676	2.01394
rs4521150	22930438	0.038903	0.163022	0.156455	0.100816	0.0244781	0.996471
rs8141627	22935185	0.0361326	0.192067	0.150895	0.0983373	0.0227692	1.00728
rs5996674	22938329	0.00781306	0.048266	0.0338794	0.710541	0.00114781	0.148411
rs6004094	22938924	0.0392158	0.248989	0.171366	0.0604875	0.0293664	1.21833
rs743359	22941717	0.00781306	0.048266	0.0338794	0.710541	0.00114781	0.148411
rs743360	22942498	-0.0129912	0.149181	-0.0672326	0.461429	0.00452023	0.335896
rs8140505	22946876	-0.0416184	0.224758	-0.170882	0.0634178	0.0292006	1.19779
rs5996675	22948331	-0.024268	0.153272	-0.103089	0.258777	0.0106274	0.587075
rs8142702	22952470	0.00818475	0.133629	0.0510556	0.575967	0.00260667	0.239603
rs2275984	22952648	0.0127505	0.0620087	0.0523086	0.566637	0.00273619	0.246695
rs2275985	22960093	0.0299953	0.214252	0.135829	0.13677	0.0184494	0.864009
rs5996676	22961342	-0.0321172	0.142348	-0.128791	0.158294	0.0165871	0.800536
rs4822473	22961791	0.0130474	0.994085	0.167349	0.0667699	0.0280058	1.17542
rs4443101	22962403	0.0130474	0.994085	0.167349	0.0667699	0.0280058	1.17542
rs2267073	22969069	-0.0538773	0.309344	-0.223886	0.0141846	0.0501252	1.84818
rs2078191	22971203	0.018137	0.376872	0.125866	0.167957	0.0158424	0.774802
rs5760275	22973449	0.0130474	0.994085	0.167349	0.0667699	0.0280058	1.17542
rs2276449	22974636	0.0133328	0.258575	0.089713	0.3424	0.00804842	0.465466
rs16999793	22986875	0.00900578	0.994925	0.138543	0.135658	0.0191942	0.867555
rs5760289	22988457	0.00430725	0.984513	0.0948814	0.298631	0.00900247	0.524865
rs5760293	22992171	0.0262652	0.375217	0.154724	0.0900904	0.0239396	1.04532
rs5760294	22992649	0.0190766	0.189581	0.0970522	0.287712	0.00941913	0.541042
rs5760301	22999465	-0.0350019	0.180461	-0.1426	0.118263	0.0203347	0.927149
rs4822483	23007025	-0.0350019	0.180461	-0.1426	0.118263	0.0203347	0.927149
rs12167270	23007237	-0.00389058	0.982883	-0.0857029	0.347819	0.00734499	0.458647
rs5751837	23011371	0.00628257	0.128371	0.0432718	0.638318	0.00187245	0.194963
rs9624447	23011555	0.0142927	0.23335	0.0891564	0.328738	0.00794886	0.48315
rs5751838	23011579	-0.0350019	0.180461	-0.1426	0.118263	0.0203347	0.927149
rs7288682	23012015	-0.00700507	0.252815	-0.059852	0.512052	0.00358227	0.290686
rs17004892	23014511	-0.00700507	0.252815	-0.059852	0.512052	0.00358227	0.290686
rs17004893	23016038	0.00639655	0.141333	0.0456377	0.623049	0.0020828	0.205478
rs17004894	23017240	-0.00700507	0.252815	-0.059852	0.512052	0.00358227	0.290686
rs5760317	23021208	0.0199454	0.10131	0.0825013	0.366125	0.00680646	0.436371
rs3966232	23022019	0.0488839	0.319242	0.215366	0.0183137	0.0463824	1.73722
rs5751841	23025769	0.0262652	0.375217	0.154724	0.0900904	0.0239396	1.04532
rs5760326	23027313	0.0262652	0.375217	0.154724	0.0900904	0.0239396	1.04532
rs1041748	23030854	0.034713	0.610338	0.223657	0.0142839	0.0500225	1.84515
rs5760327	23031862	0.0262652	0.375217	0.154724	0.0900904	0.0239396	1.04532
rs2000472	23036298	0.0142927	0.23335	0.0891564	0.328738	0.00794886	0.48315
rs7289477	23037006	0.0140713	0.310908	0.100395	0.27957	0.0100791	0.553509
rs5760332	23038563	0.0122503	0.233338	0.0817706	0.370385	0.00668644	0.431347
rs12106584	23041374	0.0122503	0.233338	0.0817706	0.370385	0.00668644	0.431347
rs5751846	23045049	0.00430725	0.984513	0.0948814	0.298631	0.00900247	0.524865
rs9624456	23046720	0.0290838	0.391043	0.167018	0.0673111	0.027895	1.17191
rs3747113	23047518	0.034713	0.610338	0.223657	0.0142839	0.0500225	1.84515
rs718126	23049085	0.0142927	0.23335	0.0891564	0.328738	0.00794886	0.48315
rs17004899	23049434	-0.00585397	0.204229	-0.0492289	0.595966	0.00242348	0.224779
rs2298378	23049605	0.0142927	0.23335	0.0891564	0.328738	0.00794886	0.48315
rs5760341	23051549	0.0067637	0.0991018	0.0402742	0.687138	0.00162201	0.162956
rs5760342	23051578	0.0122503	0.233338	0.0817706	0.370385	0.00668644	0.431347
rs5760346	23054724	0.0189486	0.255055	0.108866	0.262356	0.0118517	0.581109
rs5751847	23055335	0.0122503	0.233338	0.0817706	0.370385	0.00668644	0.431347
rs2298379	23055805	0.0369263	0.518727	0.215989	0.0189638	0.0466513	1.72208
rs2298380	23056718	-0.0261372	0.129472	-0.105878	0.246117	0.0112101	0.608859
rs5760347	23057410	0.0059033	0.167059	0.047181	0.630407	0.00222605	0.200379
rs8140263	23057761	-0.00554979	0.271063	-0.0547219	0.555611	0.00299449	0.255229
rs16986443	23059939	-0.0078175	0.103945	-0.042883	0.638526	0.00183895	0.194821
rs5760351	23060587	-0.0261372	0.129472	-0.105878	0.246117	0.0112101	0.608859
rs5760352	23061070	0.0122503	0.233338	0.0817706	0.370385	0.00668644	0.431347
rs8135108	23063560	-0.00520986	0.0636151	-0.0276189	0.766111	0.000762805	0.115708
rs8140449	23064737	0.00939713	0.178993	0.062726	0.492002	0.00393455	0.308033
rs7290102	23066945	-0.00700507	0.252815	-0.059852	0.512052	0.00358227	0.290686
rs5751850	23067327	0.0449626	0.342572	0.207933	0.0227387	0.0432363	1.64323
rs5760354	23067974	0.00445577	0.984513	0.0965174	0.298561	0.0093156	0.524967
rs17004901	23071881	0.0192998	0.465645	0.143323	0.125951	0.0205414	0.899799
rs11090319	23072294	0.0280105	0.116006	0.112198	0.219047	0.0125884	0.659463
rs7293001	23072493	0.0199454	0.10131	0.0825013	0.366125	0.00680646	0.436371
rs11912242	23072850	0.0110236	0.206474	0.0730359	0.427561	0.00533424	0.369002
rs11912244	23072870	0.03446	0.643254	0.227968	0.0240225	0.0519695	1.61938
rs2082733	23075498	0.00430725	0.984513	0.0948814	0.298631	0.00900247	0.524865
rs2099443	23075667	-0.0476501	0.24623	-0.194198	0.0435743	0.0377128	1.36077
rs2330783	23077031	-0.00700507	0.252815	-0.059852	0.512052	0.00358227	0.290686
rs2015686	23077989	0.0425045	0.347832	0.201414	0.0300604	0.0405676	1.52201
rs5760357	23078527	0.0390751	0.313664	0.183931	0.045716	0.0338308	1.33993
rs4822487	23080512	-0.0350019	0.180461	-0.1426	0.118263	0.0203347	0.927149
rs7289958	23080599	-0.000727265	0.00986698	-0.0040223	0.965445	1.61789e-05	0.0152724
rs5760359	23082835	0.0262652	0.375217	0.154724	0.0900904	0.0239396	1.04532
rs5760361	23084634	0.0118424	0.248127	0.082491	0.386944	0.00680477	0.412352
rs5760362	23084791	0.0125518	0.235098	0.0831608	0.366336	0.00691572	0.43612
rs5760363	23084911	0.0190766	0.189581	0.0970522	0.287712	0.00941913	0.541042
rs5760364	23085025	0.0222006	0.258172	0.120125	0.19574	0.01443	0.708321
rs9624463	23085936	0.00430725	0.984513	0.0948814	0.298631	0.00900247	0.524865
rs8137515	23090101	0.0199454	0.10131	0.0825013	0.366125	0.00680646	0.436371
rs8137517	23090102	0.0199454	0.10131	0.0825013	0.366125	0.00680646	0.436371
rs5760367	23091853	0.0310731	0.202927	0.136898	0.133708	0.018741	0.873843
rs2196263	23096986	0.0408146	0.259141	0.178353	0.05073	0.0318097	1.29474
rs11703914	23097602	0.0195447	0.496372	0.148594	0.103575	0.0220801	0.984743
rs5751856	23104907	0.0142927	0.23335	0.0891564	0.328738	0.00794886	0.48315
rs5760381	23104955	0.0262652	0.375217	0.154724	0.0900904	0.0239396	1.04532
rs5760382	23105644	0.0142927	0.23335	0.0891564	0.328738	0.00794886	0.48315
rs12163470	23105940	0.0140429	0.263025	0.0930395	0.312175	0.00865635	0.505601
rs5760387	23111680	-0.0350019	0.180461	-0.1426	0.118263	0.0203347	0.927149
rs6004146	23119632	0.00430725	0.984513	0.0948814	0.298631	0.00900247	0.524865
rs5751858	23120533	0.0122503	0.233338	0.0817706	0.370385	0.00668644	0.431347
rs17004911	23123239	-0.00700507	0.252815	-0.059852	0.512052	0.00358227	0.290686
rs5760392	23123612	0.00430725	0.984513	0.0948814	0.298631	0.00900247	0.524865
rs17004912	23123793	0.01402	0.996979	0.173887	0.0657326	0.0302365	1.18222
rs17004913	23123892	0.0165129	0.0848506	0.0684637	0.460893	0.00468728	0.3364
rs17004914	23125914	-0.00700507	0.252815	-0.059852	0.512052	0.00358227	0.290686
rs4820586	23126290	0.0270285	0.111907	0.108265	0.239571	0.0117213	0.620565
rs5751861	23130272	0.0122503	0.233338	0.0817706	0.370385	0.00668644	0.431347
rs5751862	23132564	0.0142927	0.23335	0.0891564	0.328738	0.00794886	0.48315
rs1003774	23136804	0.0280105	0.116006	0.112198	0.219047	0.0125884	0.659463
rs4822488	23137343	-0.00828587	0.994305	-0.126384	0.177204	0.015973	0.751526
rs743363	23138435	0.0142927	0.23335	0.0891564	0.328738	0.00794886	0.48315
rs5760401	23138993	0.0280105	0.116006	0.112198	0.219047	0.0125884	0.659463
rs5760403	23139372	0.0122503	0.233338	0.0817706	0.370385	0.00668644	0.431347
rs3747114	23141667	-0.00933252	0.059446	-0.0397291	0.666055	0.0015784	0.17649
rs3747115	23142377	-0.0373946	0.197651	-0.152963	0.0965919	0.0233977	1.01506
rs7678	23143165	0.0208581	0.10418	0.0859931	0.35024	0.00739481	0.455634
rs1057685	23143574	0.00430725	0.984513	0.0948814	0.298631	0.00900247	0.524865
rs5760410	23145406	0.0280105	0.116006	0.112198	0.219047	0.0125884	0.659463
rs7285057	23152663	0.00428279	0.0591433	0.0248713	0.788798	0.000618581	0.103034
rs2298382	23155148	0.00430725	0.984513	0.0948814	0.298631	0.00900247	0.524865
rs2298383	23155511	0.000216128	0.00242886	0.00115355	0.990002	1.33069e-06	0.00436388
rs3761422	23156672	-0.0193265	0.120028	-0.0817582	0.374476	0.0066844	0.426577
rs3761423	23156863	0.0156222	0.324617	0.108414	0.234983	0.0117537	0.628963
rs4530	23159521	-0.00395652	0.982883	-0.0864323	0.347785	0.00747054	0.45869
rs2267076	23160595	-0.0312516	0.200841	-0.133341	0.150966	0.0177799	0.821121
rs5996697	23162378	0.00430725	0.984513	0.0948814	0.298631	0.00900247	0.524865
rs17004919	23162547	-0.00419647	0.13252	-0.0336887	0.712097	0.00113493	0.147461
rs11704811	23163164	0.00430725	0.984513	0.0948814	0.298631	0.00900247	0.524865
rs8184997	23163732	0.0212384	0.34675	0.132483	0.146702	0.0175517	0.833563
rs4822489	23163760	0.000682532	0.00742892	0.00359708	0.968568	1.2939e-05	0.0138698
rs17004920	23164564	-0.00419647	0.13252	-0.0336887	0.712097	0.00113493	0.147461
rs9624472	23164731	-0.00184673	0.0269863	-0.0105311	0.908923	0.000110904	0.0414729
rs2236624	23166024	0.00430725	0.984513	0.0948814	0.298631	0.00900247	0.524865
rs7289199	23166214	0.00438025	0.984513	0.0956889	0.298597	0.00915636	0.524915
rs2236625	23166222	0.00430725	0.984513	0.0948814	0.298631	0.00900247	0.524865
rs4991	23167262	0.0153905	0.99672	0.18241	0.0654382	0.0332735	1.18417
rs5760423	23170118	-0.00561568	0.0489206	-0.0262686	0.773532	0.000690041	0.111522
rs17004921	23170676	0.00727266	0.0426236	0.0310937	0.733393	0.000966821	0.134663
rs9612623	23170734	-0.00561568	0.0489206	-0.0262686	0.773532	0.000690041	0.111522
rs5751878	23171990	0.0122503	0.233338	0.0817706	0.370385	0.00668644	0.431347
rs5760425	23172452	-0.0055001	0.0471152	-0.0255818	0.781097	0.000654431	0.107295
rs1964959	23172915	0.010166	0.152328	0.0611138	0.506776	0.0037349	0.295184
rs4822492	23173594	0.000682532	0.00742892	0.00359708	0.968568	1.2939e-05	0.0138698
rs17004922	23174948	-0.00419647	0.13252	-0.0336887	0.712097	0.00113493	0.147461
rs7290459	23175989	0.0116678	0.166682	0.0687331	0.45149	0.00472424	0.345352
rs1041749	23176391	-0.00561568	0.0489206	-0.0262686	0.773532	0.000690041	0.111522
rs1041750	23177606	-0.0137858	0.122788	-0.0649788	0.495553	0.00422225	0.30491
rs5751879	23178425	-0.0015954	0.034198	-0.010735	0.909548	0.000115241	0.0411745
rs2186376	23178460	-0.00558401	0.0495423	-0.0262846	0.775243	0.00069088	0.110562
rs738816	23182233	0.0271021	0.147494	0.113785	0.212598	0.012947	0.67244
rs1008931	23185541	0.0227936	0.121162	0.0951893	0.297065	0.00906101	0.527148
rs9612627	23186329	0.0227936	0.121162	0.0951893	0.297065	0.00906101	0.527148
rs17004925	23189617	0.00157404	0.0149909	0.00788005	0.931211	6.20952e-05	0.030952
rs9620388	23189667	-0.00199629	0.0296662	-0.011464	0.900063	0.000131422	0.0457269
rs11704465	23192597	0.003178	0.135595	0.0308155	0.744333	0.000949594	0.128233
rs738813	23192738	-0.0297836	0.183519	-0.125755	0.168333	0.0158144	0.773831
rs11914174	23194138	0.0261843	0.284999	0.137996	0.130616	0.019043	0.884002
rs5760440	23195187	-0.0297836	0.183519	-0.125755	0.168333	0.0158144	0.773831
rs3966269	23197882	0.000682532	0.00742892	0.00359708	0.968568	1.2939e-05	0.0138698
rs12157302	23197890	0.0110236	0.206474	0.0730359	0.427561	0.00533424	0.369002
rs2032115	23199659	-0.0287407	0.178495	-0.121584	0.186589	0.0147826	0.729115
rs4822493	23200064	0.0309016	0.128422	0.124193	0.173682	0.0154239	0.760245
rs4822494	23200126	0.0309016	0.128422	0.124193	0.173682	0.0154239	0.760245
rs17842490	23200527	0.0139259	0.14147	0.0714472	0.449574	0.0051047	0.347199
rs5760441	23201831	-0.0278339	0.172863	-0.117748	0.200873	0.0138645	0.697078
rs4820590	23204697	0.000682532	0.00742892	0.00359708	0.968568	1.2939e-05	0.0138698
rs9620391	23205123	-0.0297836	0.183519	-0.125755	0.168333	0.0158144	0.773831
rs17842489	23205316	0.0135809	0.141101	0.0702846	0.441342	0.00493993	0.355225
rs4822498	23206800	-0.016036	0.0801801	-0.0650403	0.487406	0.00423024	0.312109
rs9624482	23208206	-0.00199629	0.0296662	-0.011464	0.900063	0.000131422	0.0457269
rs5760444	23208218	0.0131973	0.0898864	0.0588809	0.522426	0.00346696	0.281975
rs1547358	23208430	0.0309016	0.128422	0.124193	0.173682	0.0154239	0.760245
rs1547359	23208741	0.0135809	0.141101	0.0702846	0.441342	0.00493993	0.355225
rs5760446	23208804	0.0309016	0.128422	0.124193	0.173682	0.0154239	0.760245
rs17004934	23208869	0.00110246	0.0109561	0.00560878	0.951008	3.14584e-05	0.0218159
rs5760447	23209289	-0.0336944	0.20735	-0.142224	0.128879	0.0202277	0.889819
rs1972487	23209656	0.0300185	0.121532	0.120321	0.228896	0.0144771	0.640361
rs17004935	23209998	0.00456468	0.0948505	0.0316778	0.728581	0.00100348	0.137522
rs17004936	23210174	0.0135809	0.141101	0.0702846	0.441342	0.00493993	0.355225
rs4822500	23211233	0.0309016	0.128422	0.124193	0.173682	0.0154239	0.760245
rs4822501	23211685	-0.0297836	0.183519	-0.125755	0.168333	0.0158144	0.773831
rs4822502	23211781	0.0126959	0.0879372	0.0569381	0.532808	0.00324195	0.27343
rs17004940	23213064	0.00117372	0.0157987	0.0067434	0.944649	4.54734e-05	0.0247294
rs5760450	23213528	-0.0314683	0.189283	-0.132116	0.147824	0.0174547	0.830254
rs5760452	23215223	0.00778136	0.0342038	0.0314452	0.730497	0.000988799	0.136382
rs5996707	23217244	0.0135809	0.141101	0.0702846	0.441342	0.00493993	0.355225
rs2070474	23221292	-0.0292238	0.172852	-0.122225	0.184276	0.014939	0.734532
rs3788369	23222973	0.0135398	0.386851	0.108696	0.233771	0.0118147	0.63121
rs1015011	23223021	0.0116593	0.106599	0.0574902	0.528843	0.00330513	0.276674
rs3788371	23223336	0.00800493	0.261386	0.068395	0.453719	0.00467787	0.343213
rs5760455	23224017	0.0135398	0.386851	0.108696	0.233771	0.0118147	0.63121
rs3788372	23224856	0.00272314	0.0239397	0.0132365	0.884712	0.000175206	0.0531982
rs762279	23227743	0.00176961	0.0165725	0.00880364	0.923813	7.75041e-05	0.034416
