# Supplementary material for: Linkage Disequilibrium between Two High-Frequency Deletion Polymorphisms: Implications for Association Studies Involving the glutathione-S transferase (GST) Genes
Source: PLoS Genet. 2009 May 8;5(5):e1000472. doi: 10.1371/journal.pgen.1000472 (PMC2672168; doi:10.1371/journal.pgen.1000472)
Supplement: Table S8 — Linkage analysis between GSTT1 deletion and SNP (YRI). (0.17 MB XLS) [file pgen.1000472.s011.xls]

## Sheet: Sheet1
Table S8; LD - GSTT1 deletion and SNPs (YRI)
SNPs	position	D	D'	r	P	r^2	plog
rs6003709	22104625	0.00841482	0.0395992	0.0350763	0.700799	0.00123035	0.154407
rs5996543	22109599	0.0134017	0.0788336	0.0590168	0.517957	0.00348299	0.285706
rs5759802	22109822	-0.0320499	0.359241	-0.159956	0.106208	0.0255859	0.973844
rs5751660	22111075	-0.0364316	0.438642	-0.186782	0.0407471	0.0348875	1.3899
rs8137947	22114222	0.00940139	0.995442	0.148198	0.104498	0.0219627	0.980893
rs8140874	22114676	0.00489944	0.985652	0.106032	0.257587	0.0112428	0.589076
rs5759809	22116770	-0.0445899	0.437324	-0.212134	0.0321579	0.0450006	1.49271
rs5751666	22117339	-0.0364316	0.438642	-0.186782	0.0407471	0.0348875	1.3899
rs5759811	22118591	-0.0165495	0.290254	-0.0987991	0.291478	0.00976126	0.535395
rs8139275	22119488	0.00940139	0.995442	0.148198	0.104498	0.0219627	0.980893
rs5751670	22123801	-0.0398641	0.441571	-0.198087	0.0300118	0.0392385	1.52271
rs5759822	22130070	0.0163527	0.123676	0.0780228	0.392719	0.00608756	0.405918
rs2000463	22133722	0.0292212	0.176801	0.129736	0.155262	0.0168315	0.808935
rs7288974	22133972	0.00707654	0.299712	0.071465	0.43371	0.00510724	0.362801
rs8139466	22134031	-0.0355426	0.634299	-0.21376	0.0213203	0.0456933	1.67121
rs17842460	22134985	-0.0253458	0.200538	-0.11253	0.217686	0.012663	0.662169
rs2000464	22137739	0.037803	0.195252	0.160852	0.0780612	0.0258734	1.10756
rs5759826	22140298	-0.0260778	0.997263	-0.221	0.0173012	0.048841	1.76192
rs8142493	22142823	0.0167752	0.158781	0.0869217	0.345062	0.00755537	0.462103
rs6519442	22143258	0.00764261	0.0691939	0.0389335	0.67235	0.00151581	0.172405
rs6519443	22143308	0.0173643	0.164357	0.0899741	0.328387	0.00809533	0.483614
rs5996549	22143336	-0.00742532	0.993851	-0.115115	0.21504	0.0132514	0.66748
rs11090253	22145383	0.0198011	0.0952995	0.0829207	0.363693	0.00687584	0.439265
rs12169718	22145573	-0.00958374	0.0982948	-0.0463146	0.611908	0.00214504	0.213314
rs12169802	22145731	-0.0120104	0.113083	-0.0563466	0.569307	0.00317494	0.244654
rs4822416	22146428	-0.00958374	0.0982948	-0.0463146	0.611908	0.00214504	0.213314
rs5759839	22147240	-0.00630863	0.0970559	-0.0356538	0.696117	0.00127119	0.157318
rs7289380	22147486	-0.0324927	0.157859	-0.131306	0.150324	0.0172413	0.82297
rs5759844	22147891	-0.00751865	0.13013	-0.0446344	0.624881	0.00199223	0.204203
rs5759845	22148166	-0.00751865	0.13013	-0.0446344	0.624881	0.00199223	0.204203
rs2330498	22149697	-0.0187539	0.162294	-0.0855821	0.348499	0.00732429	0.457798
rs5996555	22150990	-0.036053	0.99839	-0.263239	0.00393104	0.069295	2.40549
rs8138547	22151418	-0.00871793	0.298901	-0.0702162	0.47395	0.00493031	0.324267
rs5759847	22151430	-0.0108295	0.0908768	-0.0489438	0.591853	0.00239549	0.227786
rs131305	22156549	-0.0180146	0.997731	-0.181927	0.0462714	0.0330974	1.33469
rs7290428	22156586	-0.00462402	0.157395	-0.0371181	0.686797	0.00137775	0.163172
rs140154	22156675	-0.00528498	0.209076	-0.0455052	0.618142	0.00207073	0.208912
rs7290879	22156866	-0.032782	0.461868	-0.178754	0.0541992	0.0319531	1.26601
rs140152	22157304	-0.00528498	0.209076	-0.0455052	0.618142	0.00207073	0.208912
rs17002022	22157584	-0.0337007	0.554117	-0.195792	0.0365738	0.0383346	1.43683
rs9620278	22157836	-0.0310062	0.209423	-0.131932	0.148391	0.017406	0.828593
rs4822418	22159461	-0.0456829	0.243282	-0.186039	0.0415545	0.0346105	1.38138
rs131313	22163339	0.00439053	0.220818	0.0481526	0.607161	0.00231868	0.216696
rs131320	22164373	0.00646783	0.0360436	0.0280586	0.758564	0.000787285	0.120008
rs131321	22164440	0.00646783	0.0360436	0.0280586	0.758564	0.000787285	0.120008
rs9612360	22164813	-0.0144518	0.429848	-0.109016	0.240338	0.0118846	0.619177
rs17543753	22164889	-0.00793898	0.366414	-0.0735094	0.420672	0.00540364	0.376056
rs140156	22165039	0.0119876	0.282062	0.0918452	0.314361	0.00843554	0.502572
rs131329	22166045	0.0119876	0.282062	0.0918452	0.314361	0.00843554	0.502572
rs140157	22166819	0.0324605	0.264384	0.159005	0.0815412	0.0252826	1.08862
rs140158	22166820	0.0468363	0.398234	0.233057	0.0164187	0.0543157	1.78466
rs131333	22168200	0.0285591	0.215994	0.136263	0.135519	0.0185677	0.868001
rs140159	22168745	0.0354466	0.278013	0.1713	0.0605868	0.0293438	1.21762
rs131338	22168833	0.0413128	0.313221	0.197284	0.0336026	0.0389208	1.47363
rs9612361	22169091	-0.0152644	0.469673	-0.116951	0.200148	0.0136774	0.698649
rs9608151	22169286	-0.00339377	0.143582	-0.0301583	0.751772	0.000909525	0.123914
rs131341	22169467	0.0354466	0.278013	0.1713	0.0605868	0.0293438	1.21762
rs131343	22169920	0.00190105	0.0100644	0.00813812	0.928964	6.62289e-05	0.0320012
rs9608153	22172521	0.002157	0.142108	0.0269599	0.775401	0.000726838	0.110474
rs131347	22173130	0.0347292	0.319757	0.178054	0.0511187	0.0317032	1.29142
rs5996564	22173439	-0.00503622	0.0296362	-0.0208163	0.833485	0.000433319	0.0791024
rs131349	22173675	0.0132005	0.174713	0.0783648	0.390648	0.00614104	0.408215
rs1612189	22174366	0.00463909	0.0900529	0.0325649	0.732694	0.00106048	0.135077
rs12159208	22175271	0.019311	0.0939457	0.0810539	0.413013	0.00656973	0.384037
rs140161	22175547	-0.0160363	0.0768604	-0.0647676	0.500893	0.00419484	0.300255
rs131351	22176120	0.00308646	0.0653604	0.0225357	0.805012	0.000507858	0.0941978
rs140162	22176539	-0.0129736	0.0619429	-0.0523911	0.566025	0.00274482	0.247164
rs5759855	22179044	-0.0203037	0.0986413	-0.082049	0.368758	0.00673203	0.433258
rs4822421	22182072	0.00693146	0.293568	0.0699999	0.443194	0.00489998	0.353406
rs4822422	22182494	-0.00315025	0.0459145	-0.0174146	0.848708	0.000303268	0.0712418
rs5996566	22183909	0.0292756	0.13076	0.118223	0.195296	0.0139767	0.709306
rs915580	22184125	0.0225866	0.102537	0.0911731	0.317915	0.00831254	0.497689
rs738781	22184282	0.0225866	0.102537	0.0911731	0.317915	0.00831254	0.497689
rs738782	22184533	0.0225866	0.102537	0.0911731	0.317915	0.00831254	0.497689
rs915583	22184860	0.0225866	0.102537	0.0911731	0.317915	0.00831254	0.497689
rs1811021	22184964	0.0218993	0.0993892	0.0883991	0.336924	0.0078144	0.472468
rs2330512	22185154	0.0225866	0.102537	0.0911731	0.317915	0.00831254	0.497689
rs5759867	22185522	0.00693146	0.293568	0.0699999	0.443194	0.00489998	0.353406
rs5759868	22185657	-0.0252652	0.388695	-0.142788	0.117779	0.0203884	0.928933
rs12157529	22185755	0.00476983	0.0209663	0.0192753	0.83277	0.000371537	0.0794749
rs12157976	22185943	0.00476983	0.0209663	0.0192753	0.83277	0.000371537	0.0794749
rs12167450	22186789	-0.0135007	0.0692344	-0.0547639	0.548567	0.00299908	0.26077
rs9624200	22188672	-0.00593823	0.0299449	-0.0240534	0.793871	0.000578567	0.10025
rs131356	22190188	-0.0455153	0.406136	-0.209764	0.0238695	0.0440008	1.62216
rs131357	22190506	-0.0547567	0.409821	-0.239279	0.008763	0.0572542	2.05735
rs131359	22190874	0.00940139	0.995442	0.148198	0.104498	0.0219627	0.980893
rs1892707	22191112	-0.0304805	0.143064	-0.123038	0.17772	0.0151383	0.750265
rs1892709	22191265	-0.0304805	0.143064	-0.123038	0.17772	0.0151383	0.750265
rs107261	22192788	-0.042992	0.220472	-0.174392	0.0560864	0.0304124	1.25114
rs5751691	22196318	-0.00150661	0.0320935	-0.00978237	0.914662	9.56947e-05	0.0387395
rs4822423	22197924	-0.00714165	0.0824037	-0.03603	0.693073	0.00129816	0.159221
rs6003775	22199046	0.0359504	0.394749	0.197536	0.0365706	0.0390206	1.43687
rs131381	22199059	-0.0113339	0.0777951	-0.0484157	0.602051	0.00234408	0.220367
rs131382	22199130	-0.0223569	0.117926	-0.0909465	0.335805	0.00827126	0.473913
rs6003777	22199275	0.00940139	0.995442	0.148198	0.104498	0.0219627	0.980893
rs131384	22199391	-0.00808701	0.0439114	-0.033013	0.717622	0.00108986	0.144104
rs2211894	22200528	0.026085	0.132195	0.110494	0.242258	0.012209	0.615722
rs131385	22200698	-0.00692727	0.0518465	-0.0302711	0.740189	0.000916341	0.130658
rs2226386	22200769	0.0318932	0.133506	0.130336	0.188065	0.0169874	0.725692
rs9612370	22201042	0.0298897	0.125273	0.122168	0.192097	0.0149251	0.71648
rs131387	22201201	-0.0545844	0.436676	-0.243137	0.0131559	0.0591156	1.88088
rs9612371	22201825	0.00269589	0.0116526	0.0109058	0.905697	0.000118937	0.043017
rs6003782	22202134	0.0247516	0.227892	0.126899	0.164494	0.0161035	0.783849
rs131390	22202195	-0.0477967	0.246054	-0.19395	0.0367162	0.0376166	1.43514
rs12169250	22202382	-0.0103981	0.277284	-0.074633	0.446591	0.00557009	0.35009
rs4820556	22202936	0.0242234	0.109839	0.0977822	0.300749	0.00956135	0.521796
rs5759884	22203076	0.0179191	0.111607	0.0802478	0.379363	0.00643971	0.420945
rs9624206	22203741	-0.0122791	0.0827115	-0.0522137	0.587391	0.00272627	0.231073
rs7292958	22205177	0.0196231	0.0831096	0.080323	0.431281	0.00645178	0.365239
rs7285184	22205374	-0.0157393	0.106947	-0.0670683	0.489873	0.00449815	0.309916
rs131391	22205858	-0.00508859	0.0876803	-0.0301515	0.749656	0.000909113	0.125138
rs140168	22206408	0.0401914	0.218529	0.173227	0.0643766	0.0300077	1.19127
rs131392	22207257	0.00238326	0.0107381	0.00985297	0.914048	9.7081e-05	0.0390309
rs4822424	22207733	0.0156452	0.236651	0.0983494	0.281318	0.00967261	0.550803
rs7286533	22208658	0.00956005	0.99537	0.149459	0.104473	0.0223381	0.980996
rs8137773	22208808	0.0320072	0.253045	0.155118	0.100671	0.0240615	0.997097
rs131393	22209339	0.00209468	0.0443579	0.0152942	0.866945	0.000233913	0.0620083
rs25271	22209817	0.0488383	0.248045	0.206981	0.0245514	0.0428411	1.60992
rs9624207	22211587	-0.0294952	0.281652	-0.139039	0.127734	0.019332	0.893695
rs6519451	22215832	0.00466655	0.242935	0.052038	0.571885	0.00270795	0.242691
rs131408	22220836	-0.0321397	0.404555	-0.167619	0.0663319	0.0280961	1.17828
rs131409	22221107	0.0498153	0.351638	0.23216	0.0109847	0.0538983	1.95921
rs7285131	22221700	-0.0193986	0.335745	-0.11516	0.207125	0.0132617	0.683767
rs131411	22221904	0.0456607	0.201444	0.188089	0.0393597	0.0353773	1.40495
rs179303	22222145	0.0163208	0.075327	0.0677743	0.493668	0.00459336	0.306565
rs179304	22224242	0.0163781	0.231219	0.0999374	0.273622	0.00998749	0.562849
rs179305	22224580	0.0163781	0.231219	0.0999374	0.273622	0.00998749	0.562849
rs179306	22224697	0.0537198	0.366966	0.247665	0.00666697	0.0613381	2.17607
rs10470286	22224877	0.0271299	0.239382	0.136872	0.133782	0.0187339	0.873603
rs179307	22225043	0.0163781	0.231219	0.0999374	0.273622	0.00998749	0.562849
rs17002476	22225625	-0.0305128	0.352071	-0.153938	0.091736	0.023697	1.03746
rs17002478	22225789	-0.0377753	0.40234	-0.185039	0.0426622	0.0342395	1.36996
rs28376	22227780	3.35856e-06	1.5805e-05	1.39998e-05	0.999878	1.95995e-10	5.31609e-05
rs131414	22228323	0.0125998	0.0788983	0.0565182	0.553337	0.0031943	0.25701
rs12165365	22229570	0.0504585	0.243244	0.211376	0.0252864	0.04468	1.59711
rs9620289	22229964	0.019253	0.105703	0.0831923	0.378629	0.00692096	0.421786
rs131416	22233613	0.00465447	0.985652	0.103324	0.257692	0.0106759	0.588898
rs8135486	22239857	-0.0324517	0.998515	-0.248635	0.00645639	0.0618191	2.19001
rs8142803	22239983	0.0183582	0.0794343	0.0742594	0.415948	0.00551446	0.380961
rs1807623	22240084	-0.00311521	0.0253728	-0.013951	0.878536	0.00019463	0.0562405
rs8141940	22245370	0.0502735	0.221795	0.20709	0.0232953	0.0428862	1.63273
rs8138948	22248011	0.0233167	0.493765	0.170246	0.0621883	0.0289837	1.20629
rs131421	22251202	-0.00354336	0.981237	-0.0786589	0.388872	0.00618722	0.410193
rs5996577	22251427	0.0230615	0.174414	0.110032	0.228071	0.0121071	0.64193
rs9624216	22252552	0.0138953	0.180843	0.0819057	0.373615	0.00670854	0.427576
rs140174	22252983	1.59813e-05	0.000225619	9.75166e-05	0.999148	9.50949e-09	0.000370307
rs11912445	22253378	-0.0264244	0.430443	-0.152921	0.0939009	0.023385	1.02733
rs131422	22253425	-0.0474695	0.243893	-0.192587	0.0364357	0.0370898	1.43847
rs12627824	22255335	-0.0175536	0.117474	-0.0745268	0.42216	0.00555425	0.374522
rs131428	22255431	0.00619594	0.0352318	0.0270268	0.770985	0.000730446	0.112954
rs131429	22255779	0.00800977	0.0458429	0.0350015	0.701407	0.0012251	0.15403
rs17002666	22256248	0.0154909	0.205026	0.0919613	0.31375	0.00845688	0.503417
rs17627359	22256532	0.0148713	0.997249	0.18748	0.0453126	0.0351488	1.34378
rs6003804	22256803	-0.0146331	0.996179	-0.163178	0.0763001	0.0266271	1.11748
rs6003805	22256905	-0.0146355	0.996339	-0.163204	0.0762529	0.0266357	1.11774
rs131430	22257134	0.03854	0.172139	0.155635	0.0882133	0.0242223	1.05447
rs9612384	22259701	-0.0159773	0.147483	-0.0744608	0.422572	0.00554441	0.374099
rs11090262	22260279	-0.0189291	0.158846	-0.0855499	0.34868	0.00731879	0.457573
rs131432	22260914	-0.0111213	0.109991	-0.0530627	0.561057	0.00281565	0.250993
rs140176	22261022	0.00324372	0.0171726	0.0138859	0.879098	0.000192819	0.0559627
rs9612385	22262181	-0.00056344	0.00709225	-0.00293853	0.974321	8.63494e-06	0.0112981
rs12169815	22262463	0.00899625	0.170303	0.0624425	0.497582	0.00389907	0.303135
rs131433	22263452	-0.0391456	0.252101	-0.164744	0.0711244	0.0271407	1.14798
rs17002697	22264025	0.00600869	0.0848286	0.0366645	0.687949	0.00134429	0.162444
rs12170095	22264238	-0.0162887	0.112768	-0.0697297	0.444957	0.00486222	0.351682
rs12157649	22264761	-0.00354336	0.981237	-0.0786589	0.388872	0.00618722	0.410193
rs3747125	22267732	-0.010938	0.992833	-0.140228	0.127692	0.0196639	0.893837
rs7292276	22267811	0.000970054	0.00410408	0.00393145	0.96711	1.54563e-05	0.0145242
rs7288250	22268204	-0.0206711	0.134022	-0.0871245	0.343937	0.00759067	0.463521
rs7293024	22268238	-0.018263	0.107605	-0.0755038	0.408179	0.00570082	0.389149
rs4358231	22268351	-0.00354336	0.981237	-0.0786589	0.388872	0.00618722	0.410193
rs11912505	22268696	-0.0146247	0.995604	-0.163084	0.07647	0.0265964	1.11651
rs5759913	22269293	-0.0159783	0.995571	-0.170739	0.0760018	0.0291518	1.11918
rs5759919	22269595	-0.018263	0.107605	-0.0755038	0.408179	0.00570082	0.389149
rs11090264	22275369	0.0602957	0.321941	0.258671	0.00495591	0.0669106	2.30488
rs11090265	22276990	-0.0303177	0.311657	-0.146632	0.146618	0.021501	0.833814
rs2154592	22277352	0.0163187	0.0740617	0.0658723	0.474265	0.00433916	0.323979
rs9612389	22279555	0.0381711	0.203809	0.163755	0.0752662	0.0268158	1.1234
rs2298372	22280646	-0.0338907	0.218259	-0.142629	0.118189	0.020343	0.927424
rs10428020	22281630	-0.0143426	0.152761	-0.0702558	0.441529	0.00493588	0.355041
rs9624230	22282627	-0.0178889	0.330256	-0.109156	0.265632	0.0119151	0.57572
rs10427674	22283042	0.0569258	0.623893	0.312552	0.000685831	0.0976886	3.16378
rs17002820	22283204	0.0510597	0.540632	0.276484	0.00245586	0.0764433	2.6098
rs17002839	22285309	-0.0181049	0.189619	-0.0881501	0.338287	0.00777044	0.470715
rs17002841	22286145	-0.0259604	0.282768	-0.128205	0.16372	0.0164366	0.785897
rs7286125	22287256	-0.0107557	0.992833	-0.139024	0.127775	0.0193278	0.893555
rs6003815	22290187	-0.0500602	0.234963	-0.202073	0.0268565	0.0408335	1.57095
rs12484556	22292404	-0.0257389	0.548284	-0.167122	0.0671417	0.0279296	1.17301
rs12165550	22293642	-0.00354336	0.981237	-0.0786589	0.388872	0.00618722	0.410193
rs9624231	22294969	-0.00717917	0.994039	-0.113168	0.215088	0.0128071	0.667384
rs9680742	22296720	-0.0754507	0.746216	-0.359995	8.0284e-05	0.129597	4.09537
rs8137649	22297558	0.0166068	0.156299	0.0858616	0.363523	0.00737221	0.439469
rs5996585	22298773	0.086994	0.400484	0.361078	7.64036e-05	0.130377	4.11689
rs12167140	22301028	-0.0595284	0.706491	-0.303532	0.00160832	0.0921315	2.79363
rs8137495	22302409	-0.0767424	0.75899	-0.366158	6.04467e-05	0.134072	4.21863
rs17002910	22303725	-0.0395138	0.729486	-0.24111	0.00826067	0.0581339	2.08298
rs3747102	22303849	-0.0663337	0.845573	-0.347653	0.000180869	0.120863	3.74264
rs3747103	22303861	-0.0652511	0.846114	-0.34427	0.000184215	0.118522	3.73468
rs3747105	22303912	-0.064932	0.998954	-0.366969	5.82128e-05	0.134666	4.23498
rs12167828	22304182	-0.00354336	0.981237	-0.0786589	0.388872	0.00618722	0.410193
rs3827318	22304200	-0.0324019	0.690218	-0.210384	0.0211866	0.0442615	1.67394
rs3788361	22304361	-0.0390933	0.601436	-0.220939	0.0155091	0.0488141	1.80941
rs5996586	22304738	0.00465447	0.985652	0.103324	0.257692	0.0106759	0.588898
rs6519455	22309060	0.0834776	0.34662	0.340774	0.000189218	0.116127	3.72304
rs9306387	22309219	0.071525	0.295626	0.290663	0.00145231	0.0844847	2.83794
rs10427870	22309342	-0.0213076	0.310556	-0.117789	0.196943	0.0138741	0.705658
rs16994633	22310868	-0.0367324	0.998369	-0.265934	0.00618223	0.0707208	2.20885
rs2330575	22312999	-0.0107557	0.992833	-0.139024	0.127775	0.0193278	0.893555
rs11703537	22313422	0.0165153	0.260059	0.105652	0.255159	0.0111624	0.593189
rs7291114	22313495	-0.0483803	0.239533	-0.195715	0.0335025	0.0383044	1.47492
rs6003823	22321420	-0.00882747	0.0842942	-0.0416124	0.648504	0.00173159	0.188087
rs6003824	22323051	-0.0282273	0.236873	-0.127573	0.162265	0.0162749	0.789775
rs6003826	22323358	-0.0634862	0.377661	-0.262922	0.00462932	0.0691279	2.33448
rs6003827	22323416	-0.0495046	0.320964	-0.208651	0.0234188	0.0435353	1.63043
rs8139016	22323831	-0.0444593	0.286321	-0.187107	0.0403983	0.035009	1.39364
rs6003828	22324026	-0.027525	0.381115	-0.149045	0.10253	0.0222145	0.989149
rs9624263	22324781	-0.0258788	0.220219	-0.11747	0.201937	0.0137992	0.694784
rs17003098	22324933	-0.039655	0.998308	-0.277329	0.00238166	0.0769113	2.62312
rs6519457	22325056	-0.0444593	0.286321	-0.187107	0.0403983	0.035009	1.39364
rs3747106	22325213	-0.0444593	0.286321	-0.187107	0.0403983	0.035009	1.39364
rs3747107	22325540	-0.0444593	0.286321	-0.187107	0.0403983	0.035009	1.39364
rs8136455	22325561	-0.0444593	0.286321	-0.187107	0.0403983	0.035009	1.39364
rs6003829	22326225	-0.00805069	0.109613	-0.0433024	0.63808	0.0018751	0.195125
rs6003830	22326259	-0.0444593	0.286321	-0.187107	0.0403983	0.035009	1.39364
rs8140665	22326321	0.0727081	0.29687	0.296188	0.00129347	0.0877273	2.88824
rs6519460	22326463	-0.0444593	0.286321	-0.187107	0.0403983	0.035009	1.39364
rs6003832	22326567	-0.00717917	0.994039	-0.113168	0.215088	0.0128071	0.667384
rs8137658	22327651	-0.0473483	0.311406	-0.200211	0.0325434	0.0400846	1.48754
rs6003833	22327997	-0.0541679	0.323871	-0.224542	0.0165097	0.050419	1.78226
rs3827319	22328208	-0.0444593	0.286321	-0.187107	0.0403983	0.035009	1.39364
rs2226387	22328404	-0.00960264	0.354559	-0.0800553	0.396869	0.00640885	0.401352
rs7288276	22329627	-0.0253408	0.237948	-0.118777	0.196963	0.014108	0.705615
rs12166768	22330993	0.0544618	0.242984	0.219941	0.0178442	0.048374	1.7485
rs6519465	22331094	-0.0361046	0.287304	-0.160568	0.108344	0.0257821	0.965194
rs7288934	22331281	-0.0316409	0.350484	-0.157226	0.0850114	0.0247199	1.07052
rs7285232	22331807	0.0748549	0.330242	0.308347	0.000730761	0.0950777	3.13622
rs5751704	22331975	-0.0528668	0.406668	-0.232808	0.0107635	0.0541997	1.96805
rs5751705	22332030	-0.0251097	0.289727	-0.12668	0.165227	0.0160477	0.781919
rs10222270	22334787	-0.0209889	0.613523	-0.157074	0.0935244	0.0246723	1.02908
rs5759950	22342624	-0.0115975	0.0886543	-0.0509807	0.599668	0.00259903	0.222089
rs2330555	22343288	-0.0444304	0.372842	-0.200803	0.0278293	0.0403218	1.5555
rs12157657	22344229	-0.0240562	0.555143	-0.161819	0.0762879	0.0261855	1.11754
rs16990485	22344930	-0.00354336	0.981237	-0.0786589	0.388872	0.00618722	0.410193
rs1109403	22346138	-0.0240562	0.555143	-0.161819	0.0762879	0.0261855	1.11754
rs1811024	22346474	-0.0251097	0.289727	-0.12668	0.165227	0.0160477	0.781919
rs12169702	22348850	-0.0189099	0.581843	-0.144881	0.11249	0.0209906	0.948884
rs5759958	22350846	-0.0281916	0.313459	-0.140281	0.148659	0.0196788	0.827808
rs762263	22351462	-0.0189099	0.581843	-0.144881	0.11249	0.0209906	0.948884
rs9624283	22351525	-0.0528668	0.406668	-0.232808	0.0107635	0.0541997	1.96805
rs9624285	22351950	-0.00950913	0.357376	-0.0799337	0.393405	0.00638939	0.40516
rs5751708	22352307	-0.0528668	0.406668	-0.232808	0.0107635	0.0541997	1.96805
rs5996594	22352565	0.107348	0.482207	0.443566	2.6757e-06	0.196751	5.57256
rs5996596	22352629	0.0011111	0.117646	0.0175147	0.847848	0.000306766	0.0716818
rs738785	22352631	-0.0511253	0.397766	-0.225876	0.0141418	0.05102	1.8495
rs2330578	22352975	-0.0505192	0.399713	-0.224295	0.0140092	0.0503082	1.85359
rs5759960	22354308	-0.0251097	0.289727	-0.12668	0.165227	0.0160477	0.781919
rs2330579	22354430	-0.00266187	0.184283	-0.029925	0.743054	0.000895504	0.12898
rs3747110	22354815	0.00118636	0.010923	0.00608238	0.946877	3.69954e-05	0.0237064
rs2051193	22354847	-0.0283951	0.322175	-0.142358	0.122008	0.0202657	0.913612
rs3747112	22354933	-0.028652	0.566743	-0.180113	0.0484912	0.0324407	1.31434
rs2051194	22355007	-0.0189099	0.581843	-0.144881	0.11249	0.0209906	0.948884
rs5759961	22355365	-0.0203494	0.594829	-0.152288	0.103952	0.0231916	0.983169
rs5759963	22356415	-0.0392431	0.427448	-0.193802	0.0352712	0.0375593	1.45258
rs1000470	22356845	-0.01633	0.494088	-0.124154	0.177448	0.0154141	0.750928
rs1539766	22357192	-0.0452401	0.417601	-0.210837	0.0209098	0.0444524	1.67965
rs1539767	22357233	-0.0470134	0.482188	-0.227198	0.0128165	0.0516189	1.89223
rs8140104	22357254	0.00956005	0.99537	0.149459	0.104473	0.0223381	0.980996
rs9624291	22358351	-0.0189099	0.581843	-0.144881	0.11249	0.0209906	0.948884
rs11090280	22358412	-0.0387001	0.289648	-0.169114	0.0639471	0.0285995	1.19418
rs5751710	22358627	-0.00266187	0.184283	-0.029925	0.743054	0.000895504	0.12898
rs8140340	22359646	0.0304837	0.236697	0.146793	0.123663	0.0215483	0.907762
rs9624292	22359652	-0.0129795	0.32948	-0.0911122	0.339278	0.00830143	0.469444
rs5996597	22359831	-0.00343864	0.0793532	-0.0231308	0.808317	0.000535033	0.0924182
rs6003842	22360367	-0.0353572	0.525825	-0.197066	0.0337985	0.038835	1.4711
rs2070445	22360907	-0.0316409	0.350484	-0.157226	0.0850114	0.0247199	1.07052
rs11703116	22361712	-0.00155414	0.019811	-0.0081452	0.930094	6.63443e-05	0.0314732
rs7287369	22362015	-0.0671981	0.344606	-0.27258	0.00282681	0.0743001	2.5487
rs17003376	22362329	0.0779746	0.32377	0.31831	0.000488642	0.101321	3.31101
rs13057362	22362771	-0.0141908	0.483033	-0.113913	0.215935	0.0129761	0.665678
rs5751713	22363466	-0.0206574	0.572051	-0.150829	0.0984835	0.0227494	1.00664
rs5751714	22363486	-0.0206574	0.572051	-0.150829	0.0984835	0.0227494	1.00664
rs7292680	22363767	0.0594471	0.27367	0.246742	0.00687332	0.0608815	2.16283
rs17629631	22363869	-0.0189099	0.581843	-0.144881	0.11249	0.0209906	0.948884
rs6003844	22364244	-0.031663	0.651995	-0.202556	0.0291397	0.0410288	1.53551
rs738786	22364288	-0.026265	0.154753	-0.108586	0.234244	0.0117909	0.630331
rs17003394	22364326	0.0523265	0.263172	0.221261	0.0181557	0.0489567	1.74099
rs6003845	22365215	-0.00813301	0.204747	-0.0568785	0.533237	0.00323516	0.27308
rs2070446	22365970	-0.00266187	0.184283	-0.029925	0.743054	0.000895504	0.12898
rs17003398	22366138	-0.0143816	0.995651	-0.16168	0.0765422	0.0261403	1.1161
rs2070447	22366563	-0.00360341	0.981237	-0.0793283	0.388838	0.00629298	0.410231
rs2070448	22366657	-0.022368	0.56311	-0.156431	0.0865989	0.0244707	1.06249
rs8137247	22367193	-0.0107557	0.992833	-0.139024	0.127775	0.0193278	0.893555
rs12170464	22367306	-0.00101343	0.0467738	-0.00938369	0.918127	8.80536e-05	0.0370972
rs1007298	22368847	-0.0216114	0.997449	-0.200106	0.0283754	0.0400426	1.54706
rs9624295	22374488	0.0272882	0.222257	0.133669	0.14312	0.0178675	0.844301
rs8140076	22374515	-0.00717917	0.994039	-0.113168	0.215088	0.0128071	0.667384
rs12158543	22374531	-0.00861213	0.234515	-0.0624031	0.497854	0.00389414	0.302898
rs7291110	22375321	-0.0257389	0.548284	-0.167122	0.0671417	0.0279296	1.17301
rs7286137	22375645	-0.0257389	0.548284	-0.167122	0.0671417	0.0279296	1.17301
rs7287346	22376068	0.0505323	0.254785	0.213798	0.0191787	0.0457096	1.71718
rs6003847	22377657	-0.0162887	0.112768	-0.0697297	0.444957	0.00486222	0.351682
rs5759967	22378368	-0.00360341	0.981237	-0.0793283	0.388838	0.00629298	0.410231
rs8143088	22379093	0.0505323	0.254785	0.213798	0.0191787	0.0457096	1.71718
rs8135323	22379351	0.0560758	0.304895	0.24169	0.00986446	0.0584142	2.00593
rs6003848	22379706	-0.00354336	0.981237	-0.0786589	0.388872	0.00618722	0.410193
rs6003849	22379993	-0.0348128	0.688604	-0.218841	0.0165174	0.0478912	1.78206
rs17629956	22380471	-0.0434034	0.364224	-0.196161	0.0316472	0.0384792	1.49966
rs6003851	22381318	-0.00354336	0.981237	-0.0786589	0.388872	0.00618722	0.410193
rs9608174	22382031	0.03077	0.26064	0.152898	0.0939506	0.0233779	1.0271
rs6003852	22382561	-0.00354336	0.981237	-0.0786589	0.388872	0.00618722	0.410193
rs5996603	22383904	-0.00354336	0.981237	-0.0786589	0.388872	0.00618722	0.410193
rs6003856	22386082	-0.00354336	0.981237	-0.0786589	0.388872	0.00618722	0.410193
rs6003858	22386128	-0.00360341	0.981237	-0.0793283	0.388838	0.00629298	0.410231
rs915588	22386339	-0.00755488	0.993757	-0.116127	0.215013	0.0134855	0.667535
rs2070444	22386537	0.026956	0.259469	0.140584	0.123554	0.019764	0.908142
rs6003859	22387206	0.00130829	0.136216	0.0204535	0.824172	0.000418345	0.0839819
rs8143019	22387485	-0.0163388	0.452459	-0.119297	0.191269	0.0142318	0.718356
rs9612404	22388900	0.0456991	0.345623	0.218043	0.0169157	0.0475425	1.77171
rs9608176	22389933	-0.0301487	0.516834	-0.178255	0.069087	0.0317748	1.1606
rs6003861	22395215	0.00583829	0.412114	0.0754637	0.408428	0.00569478	0.388885
rs738787	22400416	-0.0312083	0.653712	-0.201146	0.0288888	0.0404596	1.53927
rs2330582	22402455	-0.0143597	0.233914	-0.0831017	0.362647	0.00690589	0.440516
rs8135607	22403640	0.0102088	0.360312	0.0945266	0.300441	0.00893528	0.52224
rs9624314	22405594	-0.0216114	0.997449	-0.200106	0.0283754	0.0400426	1.54706
rs140179	22405670	0.0292428	0.144014	0.123068	0.177612	0.0151458	0.750529
rs2070450	22408513	-0.00717917	0.994039	-0.113168	0.215088	0.0128071	0.667384
rs736860	22409243	0.0318887	0.281371	0.16088	0.0780098	0.0258824	1.10785
rs5759980	22410163	0.0413183	0.334192	0.201886	0.0342264	0.0407578	1.46564
rs7284889	22410953	0.00940139	0.995442	0.148198	0.104498	0.0219627	0.980893
rs5759982	22411194	-0.0189624	0.997712	-0.186863	0.046026	0.0349179	1.337
rs2067621	22415854	-0.00717917	0.994039	-0.113168	0.215088	0.0128071	0.667384
rs5759985	22416107	0.0166855	0.185968	0.0922376	0.312298	0.00850778	0.505431
rs2070451	22417319	0.016031	0.154309	0.0836068	0.359737	0.00699009	0.444015
rs6003868	22417497	-0.00812199	0.993382	-0.120465	0.214877	0.0145119	0.667809
rs6003869	22418160	-0.0298556	0.344488	-0.150623	0.153023	0.0226872	0.815242
rs5759986	22418324	-0.0248117	0.156158	-0.103903	0.255034	0.0107959	0.593401
rs6003870	22422597	0.00940139	0.995442	0.148198	0.104498	0.0219627	0.980893
rs2070452	22424836	-0.00851674	0.336926	-0.0733317	0.421797	0.00537753	0.374897
rs2070454	22426674	-0.00717917	0.994039	-0.113168	0.215088	0.0128071	0.667384
rs1076123	22426783	0.0403279	0.178745	0.166251	0.084037	0.0276393	1.07553
rs9612418	22427015	-0.00393706	0.981237	-0.0829525	0.388651	0.00688111	0.410441
rs5759997	22429143	0.0129555	0.0527599	0.0527599	0.563294	0.00278361	0.249265
rs6003875	22431860	-0.0255038	0.150268	-0.105439	0.248081	0.0111173	0.605407
rs9612422	22432408	-0.0154076	0.995571	-0.167547	0.0762032	0.0280721	1.11803
rs2330621	22435274	0.00253905	0.179227	0.0328188	0.719212	0.00107708	0.143143
rs2298375	22436448	-0.0256358	0.997263	-0.219	0.0173621	0.047961	1.7604
rs140182	22438288	-0.0321397	0.404555	-0.167619	0.0663319	0.0280961	1.17828
rs9153	22438412	-0.0321397	0.404555	-0.167619	0.0663319	0.0280961	1.17828
rs131442	22438977	-0.0217375	0.591929	-0.157509	0.087084	0.0248091	1.06006
rs131444	22439550	-0.00354336	0.981237	-0.0786589	0.388872	0.00618722	0.410193
rs131445	22441044	0.00224963	0.0264663	0.012714	0.889233	0.000161645	0.0509843
rs131451	22443544	-0.00878267	0.0579077	-0.0371587	0.683969	0.00138077	0.164964
rs738789	22446586	-0.00539108	0.186614	-0.0436142	0.632814	0.0019022	0.198724
rs738790	22446817	-0.00539108	0.186614	-0.0436142	0.632814	0.0019022	0.198724
rs738791	22447525	-0.000730319	0.0288917	-0.00628826	0.945082	3.95423e-05	0.0245307
rs2267029	22447916	-0.00539108	0.186614	-0.0436142	0.632814	0.0019022	0.198724
rs7289910	22448638	-0.00585693	0.0506849	-0.0267276	0.769686	0.000714365	0.113687
rs738792	22451378	-0.0268044	0.130224	-0.108319	0.235395	0.011733	0.628204
rs7289794	22452267	-0.0124443	0.475891	-0.105461	0.256021	0.0111219	0.591724
rs2070455	22454842	-0.00539108	0.186614	-0.0436142	0.632814	0.0019022	0.198724
rs2877173	22455565	-0.00539108	0.186614	-0.0436142	0.632814	0.0019022	0.198724
rs6003877	22456853	-0.0288578	0.566057	-0.180749	0.0679288	0.0326703	1.16795
rs6003878	22458705	0.0112735	0.994723	0.162501	0.10416	0.0264067	0.982301
rs2073387	22459005	-0.00612714	0.208558	-0.0491839	0.593152	0.00241906	0.226834
rs2267030	22462374	-0.0146247	0.995604	-0.163084	0.07647	0.0265964	1.11651
rs5760020	22463092	0.0207664	0.244311	0.117363	0.198566	0.0137741	0.702095
rs2073388	22463368	-0.00539108	0.186614	-0.0436142	0.632814	0.0019022	0.198724
rs2073389	22463493	0.0207664	0.244311	0.117363	0.198566	0.0137741	0.702095
rs2073390	22463570	-0.0128517	0.499946	-0.109789	0.233022	0.0120536	0.632604
rs738794	22464758	-0.0268044	0.130224	-0.108319	0.235395	0.011733	0.628204
rs17630758	22466542	-0.0735863	0.536257	-0.319231	0.000470525	0.101908	3.32742
rs5760023	22468301	0.0207664	0.244311	0.117363	0.198566	0.0137741	0.702095
rs2267031	22468344	-0.0179756	0.995571	-0.181533	0.0467461	0.0329542	1.33025
rs2186364	22468841	-0.00539108	0.186614	-0.0436142	0.632814	0.0019022	0.198724
rs3788362	22470348	-0.00539108	0.186614	-0.0436142	0.632814	0.0019022	0.198724
rs12167679	22471690	-0.0635097	0.450957	-0.273635	0.00272183	0.0748762	2.56514
rs738796	22472523	-0.0242138	0.11561	-0.0977822	0.284102	0.00956135	0.546526
rs9608184	22472738	-0.0268044	0.130224	-0.108319	0.235395	0.011733	0.628204
rs17003912	22475809	0.00468349	0.0762922	0.0304097	0.739042	0.000924752	0.131331
rs17003930	22476055	0.0551824	0.324602	0.243005	0.007768	0.0590516	2.10969
rs5760033	22476560	-0.0053848	0.18329	-0.0432251	0.638681	0.00186841	0.194716
rs9620326	22476629	-0.0735863	0.536257	-0.319231	0.000470525	0.101908	3.32742
rs5751739	22477056	-0.00379645	0.981237	-0.0814441	0.38873	0.00663314	0.410352
rs11912715	22477595	0.00468349	0.0762922	0.0304097	0.739042	0.000924752	0.131331
rs2267032	22478273	-0.0177919	0.0966074	-0.0726303	0.42625	0.00527516	0.370336
rs2267033	22478533	-0.0146247	0.995604	-0.163084	0.07647	0.0265964	1.11651
rs2267034	22478689	-0.00539108	0.186614	-0.0436142	0.632814	0.0019022	0.198724
rs2267035	22478787	-0.0141908	0.483033	-0.113913	0.215935	0.0129761	0.665678
rs2267036	22479191	0.00350029	0.0662621	0.0242953	0.791846	0.000590263	0.101359
rs11703080	22479487	0.00811949	0.120769	0.0506705	0.58203	0.0025675	0.235055
rs5751741	22480853	-0.0179756	0.995571	-0.181533	0.0467461	0.0329542	1.33025
rs7288119	22483549	-0.051063	0.565621	-0.253736	0.0054437	0.0643817	2.26411
rs5760044	22485555	-0.0179756	0.995571	-0.181533	0.0467461	0.0329542	1.33025
rs5760045	22485614	-0.0146247	0.995604	-0.163084	0.07647	0.0265964	1.11651
rs4607038	22487410	-0.000399093	0.0157883	-0.00343631	0.969972	1.18082e-05	0.0132406
rs738798	22488149	-0.0179756	0.995571	-0.181533	0.0467461	0.0329542	1.33025
rs738799	22488265	0.0225447	0.217008	0.117578	0.197744	0.0138247	0.703896
rs738800	22488315	0.0258461	0.456107	0.17386	0.0568404	0.0302272	1.24534
rs9612450	22488370	0.00313524	0.110656	0.0290301	0.771586	0.000842749	0.112616
rs2073391	22488573	0.00940139	0.995442	0.148198	0.104498	0.0219627	0.980893
rs2070456	22488697	-0.000730319	0.0288917	-0.00628826	0.945082	3.95423e-05	0.0245307
rs9612452	22489244	0.00209468	0.0443579	0.0152942	0.866945	0.000233913	0.0620083
rs928782	22489437	-0.0179756	0.995571	-0.181533	0.0467461	0.0329542	1.33025
rs9612453	22489452	-0.000831549	0.0164482	-0.0052273	0.954336	2.73246e-05	0.0202985
rs2073395	22489620	-0.00254844	0.05783	-0.0170152	0.85336	0.000289519	0.0688677
rs9608193	22491136	0.00580415	0.0955978	0.0378697	0.688586	0.00143411	0.162042
rs9608194	22491209	-0.00466247	0.989878	-0.0907419	0.3841	0.0082341	0.415555
rs9612458	22491854	-0.00290412	0.0694552	-0.0198486	0.832166	0.000393967	0.0797903
rs9612459	22491912	-0.00135995	0.0284866	-0.00876525	0.924144	7.68297e-05	0.0342604
rs6003893	22491932	-0.0651616	0.689209	-0.318387	0.000839998	0.10137	3.07572
rs9612460	22491998	-0.000831549	0.0164482	-0.0052273	0.954336	2.73246e-05	0.0202985
rs9608195	22493001	-0.000831549	0.0164482	-0.0052273	0.954336	2.73246e-05	0.0202985
rs9608196	22493081	0.00209468	0.0443579	0.0152942	0.866945	0.000233913	0.0620083
rs8136927	22494401	0.00973337	0.0404154	0.0397338	0.663373	0.00157877	0.178243
rs11703421	22495498	0.00193818	0.035447	0.0132468	0.887525	0.000175477	0.0518195
rs9612473	22495632	-0.000831549	0.0164482	-0.0052273	0.954336	2.73246e-05	0.0202985
rs9612475	22495947	-0.000831549	0.0164482	-0.0052273	0.954336	2.73246e-05	0.0202985
rs9608199	22496230	-0.00290412	0.0694552	-0.0198486	0.832166	0.000393967	0.0797903
rs9624334	22496256	-0.0364316	0.438642	-0.186782	0.0407471	0.0348875	1.3899
rs6003894	22496378	0.00973337	0.0404154	0.0397338	0.663373	0.00157877	0.178243
rs5996618	22496401	0.0110573	0.0492467	0.045621	0.638571	0.00208128	0.194791
rs9608201	22496788	-0.0428362	0.263607	-0.178558	0.0686152	0.0318831	1.16358
rs11704097	22497098	-0.000650351	0.0126497	-0.00405858	0.964835	1.64721e-05	0.0155471
rs11704313	22497185	-0.000650351	0.0126497	-0.00405858	0.964835	1.64721e-05	0.0155471
rs2229354	22497513	-0.0182803	0.995571	-0.183132	0.0466652	0.0335375	1.33101
rs5751745	22498209	-0.000399093	0.0157883	-0.00343631	0.969972	1.18082e-05	0.0132406
rs9608202	22498365	0.00468349	0.0762922	0.0304097	0.739042	0.000924752	0.131331
rs879452	22498665	0.0397494	0.413862	0.213801	0.0202074	0.0457109	1.69449
rs2267038	22499196	-0.0709144	0.385055	-0.289488	0.00151819	0.0838034	2.81868
rs11705032	22499707	0.0105006	0.185305	0.0706349	0.439069	0.00498929	0.357467
rs2186369	22500996	-0.0838687	0.648939	-0.369952	7.81491e-05	0.136864	4.10708
rs1573277	22501028	0.000406391	0.0120893	0.00347169	0.969917	1.20526e-05	0.0132654
rs9612478	22501052	-0.00810621	0.355426	-0.0732589	0.434102	0.00536686	0.362408
rs2186370	22501305	-0.00626944	0.0361698	-0.0258255	0.777251	0.000666954	0.109439
rs11912883	22501536	-0.00793898	0.366414	-0.0735094	0.420672	0.00540364	0.376056
rs5996619	22501574	0.00940139	0.995442	0.148198	0.104498	0.0219627	0.980893
rs6003899	22501924	-0.0642492	0.556003	-0.293196	0.00131905	0.085964	2.87974
rs9608205	22502594	-0.00793898	0.366414	-0.0735094	0.420672	0.00540364	0.376056
rs6003904	22503394	-0.0079201	0.0398774	-0.0320774	0.725296	0.00102896	0.139485
rs5760058	22504007	0.00116551	0.113123	0.0176038	0.853519	0.000309893	0.0687867
rs5760060	22504303	0.00940139	0.995442	0.148198	0.104498	0.0219627	0.980893
rs9612480	22504335	-0.00885777	0.296395	-0.0705425	0.447395	0.00497624	0.349309
rs9612481	22504510	-0.00800066	0.363107	-0.0734934	0.424672	0.00540128	0.371947
rs17003991	22504672	-0.0190552	0.107491	-0.0782109	0.412055	0.00611695	0.385045
rs17003993	22505101	0.0282781	0.998049	0.261835	0.00412736	0.0685577	2.38433
rs2267043	22505135	-0.000886977	0.0333348	-0.00745593	0.936549	5.55908e-05	0.0284693
rs2267044	22505208	0.00940139	0.995442	0.148198	0.104498	0.0219627	0.980893
rs2267046	22505620	-0.00793898	0.366414	-0.0735094	0.420672	0.00540364	0.376056
rs17003998	22506053	0.00468349	0.0762922	0.0304097	0.739042	0.000924752	0.131331
rs9612483	22506164	0.00775917	0.182569	0.0594482	0.514903	0.00353409	0.288275
rs5030613	22506287	0.00350029	0.0662621	0.0242953	0.791846	0.000590263	0.101359
rs5760061	22508279	-0.00626944	0.0361698	-0.0258255	0.777251	0.000666954	0.109439
rs5760062	22508590	0.00478713	0.163326	0.0436201	0.638496	0.00190271	0.194842
rs1128127	22509132	-0.0079201	0.0398774	-0.0320774	0.725296	0.00102896	0.139485
rs9612485	22509502	-0.0273761	0.14093	-0.111087	0.231523	0.0123403	0.635405
rs6003906	22510049	-0.0613845	0.531212	-0.280123	0.00215068	0.078469	2.66742
rs6003907	22510449	0.0114287	0.172871	0.0718434	0.431279	0.00516148	0.365242
rs6003909	22511652	0.000995348	0.0131737	0.00590887	0.94839	3.49148e-05	0.0230129
rs6519476	22512500	-0.0324197	0.280555	-0.147945	0.105092	0.0218876	0.97843
rs738801	22513198	0.00940139	0.995442	0.148198	0.104498	0.0219627	0.980893
rs2070464	22513875	-0.0428054	0.382381	-0.197346	0.0306321	0.0389456	1.51382
rs9624335	22514328	-0.0107285	0.0532534	-0.0434078	0.643029	0.00188424	0.19177
rs12159216	22514686	0.0708121	0.38502	0.305205	0.00111926	0.09315	2.95107
rs12159218	22514696	0.0585514	0.313109	0.251286	0.0119757	0.0631447	1.9217
rs5751749	22514850	0.0605808	0.308145	0.256837	0.0110046	0.0659651	1.95843
rs5751751	22514915	0.0459637	0.270375	0.202409	0.0429608	0.0409694	1.36693
rs7284860	22515163	0.0636416	0.353943	0.275939	0.00489231	0.0761425	2.31049
rs6003911	22515599	0.0783475	0.407504	0.333934	0.00040928	0.111512	3.38798
rs11090292	22516016	0.0709849	0.375802	0.303877	0.000872207	0.092341	3.05938
rs12627810	22516431	0.0682717	0.417662	0.304105	0.00192692	0.0924796	2.71514
rs6003913	22516623	0.0685769	0.345766	0.290143	0.00148111	0.0841831	2.82941
rs6003914	22516637	0.0704825	0.360705	0.299246	0.00126867	0.0895479	2.89665
rs5760065	22516723	-0.0216114	0.997449	-0.200106	0.0283754	0.0400426	1.54706
rs6003916	22516823	-0.06851	0.334098	-0.276906	0.00338415	0.0766772	2.47055
rs735750	22517123	-0.038884	0.326299	-0.175736	0.0542179	0.0308831	1.26586
rs762269	22517486	-0.0286889	0.180559	-0.12014	0.188152	0.0144336	0.725491
rs5760066	22517820	-0.0286889	0.180559	-0.12014	0.188152	0.0144336	0.725491
rs8138673	22519032	0.00546431	0.0244064	0.0220664	0.808993	0.000486927	0.0920553
rs8140004	22520879	-0.0473967	0.312505	-0.200531	0.0280411	0.0402128	1.5522
rs738802	22522081	-0.0143816	0.995651	-0.16168	0.0765422	0.0261403	1.1161
rs738803	22522879	0.0462117	0.233	0.195518	0.0322102	0.0382273	1.49201
rs738804	22523103	0.0394356	0.417554	0.21354	0.0193242	0.0455995	1.7139
rs5760071	22524941	0.0217049	0.208924	0.113198	0.214966	0.0128139	0.66763
rs5760075	22528535	0.0217049	0.208924	0.113198	0.214966	0.0128139	0.66763
rs16986337	22529704	-0.0360791	0.271188	-0.157848	0.0919204	0.0249159	1.03659
rs7285454	22530498	-0.010938	0.992833	-0.140228	0.127692	0.0196639	0.893837
rs7285765	22530692	-0.0107557	0.992833	-0.139024	0.127775	0.0193278	0.893555
rs5760076	22531562	-0.0583685	0.397355	-0.248833	0.00687123	0.061918	2.16297
rs17550765	22533746	0.00424047	0.217012	0.0468984	0.613481	0.00219946	0.212199
rs9620328	22533799	0.0217049	0.208924	0.113198	0.214966	0.0128139	0.66763
rs2275979	22534158	-0.0512161	0.464613	-0.237317	0.0112818	0.0563191	1.94762
rs9612492	22534776	-0.00308538	0.0925615	-0.0233661	0.811657	0.000545976	0.0906274
rs4822441	22536355	-0.00881785	0.122093	-0.0477479	0.600938	0.00227986	0.22117
rs2330625	22537962	-0.0110927	0.191989	-0.0658517	0.470682	0.00433645	0.327272
rs6003933	22538246	-0.0341038	0.629609	-0.208099	0.0226311	0.043305	1.64529
rs6003934	22538382	-0.0342698	0.584005	-0.202114	0.0476692	0.0408501	1.32176
rs2330626	22539759	-0.0163388	0.452459	-0.119297	0.191269	0.0142318	0.718356
rs4428104	22540050	0.00775917	0.182569	0.0594482	0.514903	0.00353409	0.288275
rs1018743	22541980	0.00465447	0.985652	0.103324	0.257692	0.0106759	0.588898
rs11912846	22542224	-0.0505107	0.999113	-0.317521	0.000504657	0.10082	3.297
rs11913427	22542826	-0.0136758	0.169274	-0.0708618	0.441444	0.0050214	0.355124
rs12157360	22547449	-0.0452401	0.417601	-0.210837	0.0209098	0.0444524	1.67965
rs17004023	22549598	0.00465447	0.985652	0.103324	0.257692	0.0106759	0.588898
rs17004024	22550160	-0.0140455	0.486192	-0.113629	0.213224	0.0129116	0.671163
rs1003784	22550358	-0.0348582	0.40221	-0.175861	0.0540466	0.0309272	1.26723
rs4822442	22551295	-0.0152644	0.469673	-0.116951	0.200148	0.0136774	0.698649
rs9612496	22551405	0.100996	0.712913	0.470683	3.99048e-07	0.221542	6.39898
rs2236619	22552606	0.0832883	0.801706	0.434376	1.95177e-06	0.188683	5.70957
rs2236620	22552710	0.0829632	0.78083	0.428942	5.63903e-06	0.183991	5.2488
rs2236621	22552744	0.0878037	0.808423	0.450163	8.16903e-07	0.202646	6.08783
rs9612498	22553667	0.0848816	0.803425	0.439819	1.77351e-06	0.193441	5.75117
rs9608213	22554655	0.061396	0.722306	0.346984	0.00052076	0.120398	3.28336
rs2070460	22556242	-0.0575996	0.455733	-0.25573	0.00508838	0.065398	2.29342
rs6003939	22557246	-0.00360372	0.0816508	-0.0240446	0.802681	0.000578145	0.0954571
rs1129067	22558125	-0.0668181	0.411188	-0.278525	0.00228017	0.0775759	2.64203
rs1984309	22560815	-0.022368	0.56311	-0.156431	0.0865989	0.0244707	1.06249
rs5760088	22562044	0.0473618	0.413919	0.238088	0.0151809	0.0566861	1.8187
rs9612503	22562875	0.0478968	0.195055	0.195055	0.032621	0.0380464	1.4865
rs915591	22563462	-0.0314696	0.998554	-0.244548	0.0103224	0.0598036	1.98622
rs5760090	22563592	0.0282006	0.135725	0.118095	0.195781	0.0139464	0.708229
rs12628766	22563914	0.0106377	0.994939	0.157778	0.104285	0.024894	0.98178
rs875643	22563998	-0.00671314	0.0476673	-0.0289239	0.751361	0.000836593	0.124152
rs738806	22564172	-0.0198782	0.323807	-0.115038	0.207607	0.0132336	0.682758
rs738807	22564245	0.0348815	0.615556	0.234638	0.0101601	0.0550551	1.9931
rs5751759	22564493	0.0158346	0.142258	0.0804301	0.394662	0.00646901	0.403774
rs2012124	22564664	-0.0140196	0.232941	-0.0818084	0.395226	0.00669262	0.403154
rs12485058	22564859	0.0118295	0.106275	0.0600863	0.524845	0.00361037	0.279969
rs4822443	22565198	0.016031	0.154309	0.0836068	0.359737	0.00699009	0.444015
rs4822447	22565380	0.016031	0.154309	0.0836068	0.359737	0.00699009	0.444015
rs2096525	22566819	0.0179457	0.176679	0.0944179	0.331005	0.00891474	0.480166
rs2070767	22567463	0.0101148	0.0981732	0.0529224	0.578857	0.00280078	0.237428
rs2000466	22567862	0.0377387	0.351152	0.194265	0.0364117	0.037739	1.43876
rs6003942	22569065	-0.00634155	0.0862656	-0.0340973	0.71821	0.00116263	0.143748
rs1007889	22569243	0.00199482	0.0176014	0.010064	0.912215	0.000101284	0.0399029
rs17004043	22569800	-0.0288098	0.997263	-0.233073	0.0106741	0.0543232	1.97167
rs17004044	22569895	-0.037014	0.189815	-0.150143	0.100026	0.0225428	0.999889
rs5760093	22570340	0.0137055	0.0570794	0.0559709	0.543188	0.00313274	0.26505
rs8142578	22570783	0.0113747	0.344108	0.0979395	0.283328	0.00959214	0.54771
rs17004047	22570919	0.000538246	0.00222467	0.00218732	0.980884	4.78436e-06	0.00838244
rs1007888	22571101	0.00595768	0.0467269	0.0287912	0.752464	0.000828934	0.123514
rs2000467	22571533	0.0250424	0.212124	0.124438	0.172837	0.0154847	0.762363
rs17004049	22571594	-0.0372989	0.27916	-0.162991	0.0741849	0.0265659	1.12968
rs2000468	22571611	-0.0577207	0.999012	-0.342658	0.000174288	0.117415	3.75873
rs11703791	22571984	-0.039655	0.998308	-0.277329	0.00238166	0.0769113	2.62312
rs4822450	22572887	0.00595768	0.0467269	0.0287912	0.752464	0.000828934	0.123514
rs4820571	22572973	0.0247531	0.105457	0.100253	0.27211	0.0100507	0.565255
rs5751760	22573573	-0.0577207	0.999012	-0.342658	0.000174288	0.117415	3.75873
rs5751761	22573736	0.00432156	0.0359961	0.0213421	0.816667	0.000455483	0.087955
rs2000469	22575292	0.0274422	0.151827	0.118819	0.200642	0.0141181	0.697579
rs11703881	22575592	-0.0366633	0.998371	-0.265661	0.00390404	0.0705756	2.40849
rs11913559	22577073	-0.000526847	0.00394314	-0.00230224	0.97988	5.30032e-06	0.00882728
rs5760095	22577293	0.0191445	0.996638	0.213485	0.0203927	0.045576	1.69053
rs5760096	22577310	0.00677334	0.0352612	0.0288757	0.753771	0.000833808	0.12276
rs4822451	22578166	0.0763851	0.315714	0.310413	0.000672863	0.0963562	3.17207
rs7285522	22578278	-0.0761549	0.998954	-0.403622	2.734e-05	0.162911	4.5632
rs5760098	22578314	0.0483363	0.214156	0.199252	0.0304313	0.0397014	1.51668
rs7293178	22578370	-0.0690313	0.831146	-0.353918	0.000105763	0.125258	3.97567
rs5760101	22578712	-0.00121456	0.00806671	-0.00514743	0.955409	2.6496e-05	0.0198106
rs5760102	22578761	0.0409545	0.17767	0.168244	0.0676106	0.0283059	1.16999
rs5760103	22578781	-0.00730016	0.993945	-0.114129	0.215065	0.0130254	0.66743
rs1018744	22579091	0.00465447	0.985652	0.103324	0.257692	0.0106759	0.588898
rs2330634	22580795	0.0166049	0.0676216	0.0676216	0.458841	0.00457267	0.338338
rs17004053	22580835	-0.0109815	0.276456	-0.0767992	0.400184	0.00589812	0.397741
rs2330635	22581344	-0.0304895	0.281442	-0.142094	0.119575	0.0201906	0.922359
rs2877178	22581517	0.0469515	0.193059	0.190935	0.0587368	0.0364561	1.23109
rs3884794	22581766	-0.0171852	0.366075	-0.111583	0.221583	0.0124507	0.654463
rs2154593	22582085	0.0313234	0.132664	0.128216	0.160161	0.0164392	0.795444
rs9624347	22582211	0.0248319	0.486901	0.175103	0.0799404	0.0306611	1.09723
rs9624349	22583406	0.0117416	0.99458	0.165899	0.104062	0.0275224	0.982707
rs7292185	22583687	-0.0101912	0.0940727	-0.0474953	0.602865	0.0022558	0.21978
rs2154594	22584055	-0.0304895	0.281442	-0.142094	0.119575	0.0201906	0.922359
rs2186366	22584113	-0.0304895	0.281442	-0.142094	0.119575	0.0201906	0.922359
rs4822453	22584862	-0.00671314	0.0476673	-0.0289239	0.751361	0.000836593	0.124152
rs4822454	22585208	-0.0304895	0.281442	-0.142094	0.119575	0.0201906	0.922359
rs5996631	22586894	-0.000526847	0.00394314	-0.00230224	0.97988	5.30032e-06	0.00882728
rs1002286	22587337	0.0188261	0.996674	0.211645	0.0204249	0.0447934	1.68984
rs4461358	22590106	-0.000526847	0.00394314	-0.00230224	0.97988	5.30032e-06	0.00882728
rs8136818	22590624	-0.0107557	0.992833	-0.139024	0.127775	0.0193278	0.893555
rs8141882	22590642	0.00505479	0.0305836	0.0224422	0.805805	0.000503653	0.0937703
rs8138536	22590743	0.00505479	0.0305836	0.0224422	0.805805	0.000503653	0.0937703
rs915589	22591004	-0.00354336	0.981237	-0.0786589	0.388872	0.00618722	0.410193
rs915590	22591143	-0.0151518	0.131121	-0.069144	0.44879	0.00478089	0.347957
rs6003953	22591246	0.0135873	0.282935	0.0984526	0.284858	0.00969292	0.545371
rs17004186	22592015	0.00531407	0.0401904	0.0253548	0.781206	0.000642866	0.107235
rs6003954	22592095	0.0200742	0.472335	0.153802	0.0920232	0.0236552	1.0361
rs6003955	22592112	0.0340566	0.410094	0.194331	0.0363481	0.0377647	1.43952
rs6003956	22592271	0.0151771	0.395052	0.12183	0.185697	0.0148426	0.731195
rs6003959	22594395	-0.0107557	0.992833	-0.139024	0.127775	0.0193278	0.893555
rs4822458	22595659	0.014089	0.99452	0.18211	0.0460522	0.0331641	1.33675
rs5751777	22597047	0.0164575	0.0734673	0.0664613	0.470323	0.0044171	0.327604
rs4822461	22598120	-0.00445569	0.0474571	-0.0218258	0.811036	0.000476367	0.09096
rs6003962	22598857	0.0104865	0.0925279	0.0529048	0.562222	0.00279892	0.250092
rs1892714	22599358	-0.00445569	0.0474571	-0.0218258	0.811036	0.000476367	0.09096
rs1892715	22599430	-0.00445569	0.0474571	-0.0218258	0.811036	0.000476367	0.09096
rs2330638	22600033	-0.00445569	0.0474571	-0.0218258	0.811036	0.000476367	0.09096
rs5996633	22600585	-0.00445569	0.0474571	-0.0218258	0.811036	0.000476367	0.09096
rs5996634	22600732	-0.00445569	0.0474571	-0.0218258	0.811036	0.000476367	0.09096
rs6003970	22600733	-0.00775579	0.0812292	-0.0377618	0.681661	0.00142595	0.166432
rs5996635	22600777	-0.00445569	0.0474571	-0.0218258	0.811036	0.000476367	0.09096
rs8136119	22601385	-0.039655	0.998308	-0.277329	0.00238166	0.0769113	2.62312
rs8139775	22601705	-0.039655	0.998308	-0.277329	0.00238166	0.0769113	2.62312
GSTT2B_L	22604043
rs575959	22619365	0.0378418	0.171791	0.152752	0.0942656	0.0233331	1.02565
rs2858908	22625776	-0.0146247	0.995604	-0.163084	0.07647	0.0265964	1.11651
GSTT2B_R	22641297
rs9624364	22641474	-0.073983	0.559615	-0.324251	0.000427878	0.105138	3.36868
rs4822466	22642204	0.0188261	0.996674	0.211645	0.0204249	0.0447934	1.68984
rs1006771	22644006	0.0871565	0.559293	0.393903	1.59606e-05	0.15516	4.79695
rs12158716	22660265	0.0008938	0.0835966	0.0132568	0.891436	0.000175744	0.0499098
rs140277	22663547	0.103846	0.999592	0.541594	2.97692e-09	0.293324	8.52623
rs5760147	22664948	0.0772509	0.584251	0.368585	5.3991e-05	0.135855	4.26768
rs140289	22666327	0.0235311	0.996613	0.237638	0.00923606	0.0564717	2.03451
rs6004011	22668071	0.0508398	0.229066	0.210184	0.0213096	0.0441774	1.67142
rs402635	22668636	-0.0107557	0.992833	-0.139024	0.127775	0.0193278	0.893555
rs8141342	22668686	-0.0990896	0.999365	-0.476028	2.32861e-07	0.226603	6.6329
rs6004014	22669438	0.0527955	0.233912	0.217634	0.0180737	0.0473643	1.74295
rs368588	22669634	0.0235311	0.996613	0.237638	0.00923606	0.0564717	2.03451
rs5996651	22670108	0.0700095	0.290697	0.285794	0.00174379	0.0816784	2.75851
rs7291786	22670544	-0.0974388	0.999372	-0.470885	2.49222e-07	0.221732	6.60341
GSTT1_L	22673051
rs140294	22674335	0.141597	0.999506	0.659899	4.87166e-13	0.435467	12.3123
rs140296	22674468	0.00537054	0.985652	0.11106	0.257385	0.0123343	0.589417
rs407257	22676550	0.155756	0.999506	0.70394	1.24345e-14	0.495531	13.9054
rs140305	22677288	0.0188261	0.996674	0.211645	0.0204249	0.0447934	1.68984
rs428792	22699690	0.00956005	0.99537	0.149459	0.104473	0.0223381	0.980996
GSTT1_R	22727805
rs8138555	22730360	-0.0933338	0.99939	-0.45807	8.07435e-07	0.209828	6.09289
rs5760176	22732321	0.0188261	0.996674	0.211645	0.0204249	0.0447934	1.68984
rs405597	22734578	0.084932	0.9992	0.48	1.45519e-07	0.2304	6.83708
rs738809	22735492	-0.0592538	0.468822	-0.263075	0.00395359	0.0692084	2.40301
rs11090305	22737483	-0.0505934	0.233508	-0.204197	0.0252952	0.0416964	1.59696
rs5760180	22744829	-0.0374832	0.182105	-0.151473	0.0970545	0.0229441	1.01298
rs6004041	22749426	-0.0238901	0.158325	-0.101197	0.284183	0.0102408	0.546401
rs9624387	22750128	-0.00793898	0.366414	-0.0735094	0.420672	0.00540364	0.376056
rs6004043	22751067	-0.00499478	0.24436	-0.0475447	0.624486	0.00226049	0.204477
rs6004045	22753790	0.00216673	0.0269904	0.0125391	0.890747	0.00015723	0.0502457
rs4822469	22755114	-0.043245	0.206475	-0.174635	0.0557437	0.0304975	1.2538
rs2267050	22755412	-0.00244916	0.135646	-0.0247337	0.786434	0.000611755	0.104338
rs8137455	22756407	0.0128492	0.382235	0.109767	0.233115	0.0120488	0.63243
rs2267051	22757825	-0.00793898	0.366414	-0.0735094	0.420672	0.00540364	0.376056
rs873833	22757878	0.0385532	0.166616	0.158285	0.0829319	0.025054	1.08128
rs5996663	22759241	0.0385532	0.166616	0.158285	0.0829319	0.025054	1.08128
rs2070465	22763140	0.00277003	0.0325886	0.0156551	0.863836	0.000245081	0.0635685
rs5760185	22764865	-0.00366554	0.981237	-0.0800151	0.388803	0.00640242	0.41027
rs2282475	22768047	-0.0394422	0.196044	-0.159598	0.0912147	0.0254715	1.03994
rs5760189	22772459	0.00304462	0.071638	0.0233269	0.798311	0.000544142	0.0978276
rs8142186	22772771	-0.000215711	0.00824915	-0.00182807	0.984292	3.34183e-06	0.00687622
rs2070466	22776200	-0.00244916	0.135646	-0.0247337	0.786434	0.000611755	0.104338
rs17004823	22777303	0.0246994	0.459646	0.170129	0.0669002	0.0289438	1.17457
rs762271	22778082	-0.0146247	0.995604	-0.163084	0.07647	0.0265964	1.11651
rs17004824	22778398	-0.00793898	0.366414	-0.0735094	0.420672	0.00540364	0.376056
rs2073396	22781035	0.00277003	0.0325886	0.0156551	0.863836	0.000245081	0.0635685
rs2051197	22782548	0.000452633	0.0119815	0.00366184	0.968003	1.3409e-05	0.0141234
rs2070467	22782885	-0.0374832	0.182105	-0.151473	0.0970545	0.0229441	1.01298
rs9624393	22786538	0.00489944	0.985652	0.106032	0.257587	0.0112428	0.589076
rs8138467	22788096	-0.0143816	0.995651	-0.16168	0.0765422	0.0261403	1.1161
rs9624395	22790593	0.00289618	0.0677196	0.0221258	0.819802	0.000489551	0.0862908
rs6004052	22793748	0.00277003	0.0325886	0.0156551	0.863836	0.000245081	0.0635685
rs3788367	22793996	-0.00244916	0.135646	-0.0247337	0.786434	0.000611755	0.104338
rs3827321	22794377	0.00277003	0.0325886	0.0156551	0.863836	0.000245081	0.0635685
rs2051198	22795672	0.0313234	0.132664	0.128216	0.160161	0.0164392	0.795444
rs5996665	22799115	0.00277003	0.0325886	0.0156551	0.863836	0.000245081	0.0635685
rs2283807	22802270	0.0409545	0.17767	0.168244	0.0676106	0.0283059	1.16999
rs17004830	22803420	-0.00800066	0.363107	-0.0734934	0.424672	0.00540128	0.371947
rs5760201	22804704	-0.0240503	0.370005	-0.135922	0.136499	0.0184749	0.864871
rs12166151	22809193	0.014259	0.239048	0.0937625	0.316774	0.00879141	0.499251
rs4820581	22810503	-0.0240503	0.370005	-0.135922	0.136499	0.0184749	0.864871
rs9624399	22811481	0.0138202	0.418091	0.118996	0.19239	0.0141601	0.715817
rs17004831	22812989	-0.0163388	0.452459	-0.119297	0.191269	0.0142318	0.718356
rs8135100	22813100	0.00846922	0.44837	0.0952118	0.296952	0.00906528	0.527314
rs738808	22818461	-0.0143816	0.995651	-0.16168	0.0765422	0.0261403	1.1161
rs2000470	22818861	0.0403562	0.178042	0.166238	0.0686001	0.027635	1.16368
rs5751803	22819649	0.0371708	0.161256	0.1527	0.0971662	0.0233174	1.01248
rs5751804	22820105	-0.0240503	0.370005	-0.135922	0.136499	0.0184749	0.864871
rs2330722	22821488	-0.0143816	0.995651	-0.16168	0.0765422	0.0261403	1.1161
rs2236622	22822061	0.0403562	0.178042	0.166238	0.0686001	0.027635	1.16368
rs6004059	22827521	-0.0107557	0.992833	-0.139024	0.127775	0.0193278	0.893555
rs4820582	22827624	0.0272861	0.118065	0.110373	0.226632	0.0121823	0.644679
rs2070468	22828665	-0.0109815	0.276456	-0.0767992	0.400184	0.00589812	0.397741
rs17004835	22829356	-0.00642193	0.136798	-0.0416973	0.647836	0.00173867	0.188535
rs176156	22830866	0.0351525	0.147493	0.142592	0.118285	0.0203324	0.927072
rs176157	22833987	-0.0197912	0.32239	-0.114534	0.209603	0.0131181	0.678603
rs112272	22840620	0.0326044	0.140907	0.133861	0.142546	0.0179188	0.846046
rs12169286	22843946	-0.0109815	0.276456	-0.0767992	0.400184	0.00589812	0.397741
rs176159	22844352	-0.0197912	0.32239	-0.114534	0.209603	0.0131181	0.678603
rs2267057	22844600	-0.00881785	0.122093	-0.0477479	0.600938	0.00227986	0.22117
rs176161	22846291	-0.0143816	0.995651	-0.16168	0.0765422	0.0261403	1.1161
rs9620358	22848086	0.0123943	0.23463	0.0860284	0.350042	0.00740088	0.45588
rs11913832	22848182	-0.00642193	0.136798	-0.0416973	0.647836	0.00173867	0.188535
rs6004064	22848728	0.000902316	0.00816931	0.00459664	0.960176	2.11291e-05	0.017649
rs2070471	22850375	0.000499072	0.00459504	0.0025587	0.977639	6.54697e-06	0.00982153
rs2267059	22855711	0.043114	0.191018	0.177725	0.0535345	0.0315861	1.27137
rs10427943	22857298	0.00308646	0.0653604	0.0225357	0.805012	0.000507858	0.0941978
rs8139439	22862142	0.000499072	0.00459504	0.0025587	0.977639	6.54697e-06	0.00982153
rs2001106	22865229	-0.0221807	0.245694	-0.110217	0.22729	0.0121479	0.64342
rs9612557	22865630	0.00846922	0.44837	0.0952118	0.296952	0.00906528	0.527314
rs2267060	22865962	-0.0374832	0.182105	-0.151473	0.0970545	0.0229441	1.01298
rs8141596	22867746	-0.00642193	0.136798	-0.0416973	0.647836	0.00173867	0.188535
rs2283808	22868040	0.000499072	0.00459504	0.0025587	0.977639	6.54697e-06	0.00982153
rs9624408	22868915	-0.00460105	0.208817	-0.0422649	0.646152	0.00178632	0.189665
rs17004848	22868918	-0.0143816	0.995651	-0.16168	0.0765422	0.0261403	1.1161
rs5760216	22869734	-0.0146247	0.995604	-0.163084	0.07647	0.0265964	1.11651
rs763055	22870169	-0.0143816	0.995651	-0.16168	0.0765422	0.0261403	1.1161
rs2267062	22874482	0.0239876	0.0996026	0.0979229	0.28341	0.00958888	0.547585
rs2267063	22874607	0.0261839	0.11853	0.108342	0.239239	0.0117379	0.621169
rs2267064	22874632	0.0353223	0.155834	0.145502	0.11096	0.0211708	0.954834
rs2267065	22875060	-0.0109815	0.276456	-0.0767992	0.400184	0.00589812	0.397741
rs2267066	22876298	-0.0374832	0.182105	-0.151473	0.0970545	0.0229441	1.01298
rs16986418	22876898	-0.00642193	0.136798	-0.0416973	0.647836	0.00173867	0.188535
rs2267067	22877071	0.000499072	0.00459504	0.0025587	0.977639	6.54697e-06	0.00982153
rs17004849	22879060	-0.0111904	0.272327	-0.0770795	0.406442	0.00594125	0.391002
rs2267068	22880303	0.0313234	0.132664	0.128216	0.160161	0.0164392	0.795444
rs879756	22882872	0.0247119	0.104662	0.101153	0.267829	0.0102319	0.572142
rs8140812	22883535	-0.0197912	0.32239	-0.114534	0.209603	0.0131181	0.678603
rs6519501	22886507	0.0233978	0.105422	0.0967323	0.289304	0.00935714	0.538645
rs2267070	22888318	-0.0374832	0.182105	-0.151473	0.0970545	0.0229441	1.01298
rs2267071	22889739	-0.0109815	0.276456	-0.0767992	0.400184	0.00589812	0.397741
rs5760229	22890254	-0.0146247	0.995604	-0.163084	0.07647	0.0265964	1.11651
rs8136015	22896894	-0.00246054	0.0299395	-0.012666	0.891492	0.000160427	0.0498826
rs8137732	22897031	-0.043245	0.206475	-0.174635	0.0557437	0.0304975	1.2538
rs11090310	22899468	0.0145185	0.256209	0.0976619	0.284695	0.00953785	0.545621
rs8137222	22906159	-0.0466326	0.226555	-0.188446	0.0389867	0.035512	1.40908
rs3788368	22907986	-0.0204047	0.235439	-0.102943	0.259455	0.0105972	0.585938
rs3752497	22911207	-0.00795848	0.44996	-0.0811685	0.42167	0.00658832	0.375027
rs8141797	22912041	-0.0204047	0.235439	-0.102943	0.259455	0.0105972	0.585938
rs2070469	22912739	-0.0109815	0.276456	-0.0767992	0.400184	0.00589812	0.397741
rs17004850	22914604	0.00173178	0.103907	0.0206843	0.834526	0.000427839	0.0785604
rs5760244	22914970	0.0532938	0.237164	0.219853	0.01789	0.0483353	1.74739
rs9624412	22915313	0.0439643	0.1889	0.18034	0.0563211	0.0325226	1.24933
rs5751813	22916071	0.0359934	0.162173	0.148805	0.103084	0.022143	0.986807
rs9608247	22917303	0.0168706	0.396955	0.129257	0.156793	0.0167073	0.804672
rs8138769	22921879	-0.0294527	0.169919	-0.121323	0.183838	0.0147193	0.735565
rs11914058	22926350	-0.00642193	0.136798	-0.0416973	0.647836	0.00173867	0.188535
rs6004086	22929917	0.0138202	0.418091	0.118996	0.19239	0.0141601	0.715817
rs4521150	22930438	0.0497616	0.21053	0.201675	0.0344145	0.0406726	1.46326
rs8141627	22935185	-0.00213169	0.0137282	-0.00897121	0.921714	8.04826e-05	0.0354037
rs5996674	22938329	0.0152508	0.087286	0.0666437	0.465363	0.00444138	0.332208
rs6004094	22938924	0.0278617	0.163892	0.122694	0.178934	0.0150538	0.747307
rs743359	22941717	0.0152508	0.087286	0.0666437	0.465363	0.00444138	0.332208
rs743360	22942498	-0.000454643	0.00572278	-0.00237112	0.979278	5.62219e-06	0.00909405
rs8140505	22946876	-0.0221749	0.131269	-0.0917537	0.31891	0.00841873	0.496332
rs5996675	22948331	-0.0238688	0.165245	-0.102179	0.263006	0.0104405	0.580035
rs8142702	22952470	0.00829075	0.125406	0.0521174	0.568055	0.00271623	0.245609
rs2275984	22952648	0.017446	0.0786052	0.072126	0.429469	0.00520216	0.367068
rs2275985	22960093	-0.00501666	0.0434134	-0.0228931	0.801983	0.000524094	0.0958347
rs5996676	22961342	-0.0098607	0.0479062	-0.039848	0.662465	0.00158786	0.178837
rs4822473	22961791	0.00253905	0.179227	0.0328188	0.719212	0.00107708	0.143143
rs4443101	22962403	0.00253905	0.179227	0.0328188	0.719212	0.00107708	0.143143
rs2267073	22969069	0.0282006	0.135725	0.118095	0.195781	0.0139464	0.708229
rs2078191	22971203	-0.0173259	0.436177	-0.121169	0.184395	0.014682	0.734252
rs5760275	22973449	0.00253905	0.179227	0.0328188	0.719212	0.00107708	0.143143
rs2276449	22974636	-0.0156461	0.36763	-0.106095	0.261522	0.0112561	0.582491
rs16999793	22986875	0.00972418	0.995298	0.150754	0.104446	0.0227267	0.981106
rs5760289	22988457	0.00465447	0.985652	0.103324	0.257692	0.0106759	0.588898
rs5760293	22992171	-0.0141173	0.244338	-0.0838074	0.358586	0.00702367	0.445407
rs5760294	22992649	-0.0243541	0.293227	-0.124862	0.171378	0.0155904	0.766046
rs5760301	22999465	0.0385532	0.166616	0.158285	0.0829319	0.025054	1.08128
rs4822483	23007025	0.0385532	0.166616	0.158285	0.0829319	0.025054	1.08128
rs12167270	23007237	-0.00354336	0.981237	-0.0786589	0.388872	0.00618722	0.410193
rs5751837	23011371	-0.00808954	0.200259	-0.0561491	0.541905	0.00315272	0.266077
rs9624447	23011555	-0.0505107	0.999113	-0.317521	0.000504657	0.10082	3.297
rs5751838	23011579	0.0385532	0.166616	0.158285	0.0829319	0.025054	1.08128
rs7288682	23012015	-0.0252086	0.997263	-0.217053	0.017421	0.0471122	1.75893
rs17004892	23014511	-0.0252086	0.997263	-0.217053	0.017421	0.0471122	1.75893
rs17004893	23016038	-0.0179153	0.479579	-0.128811	0.165337	0.0165924	0.781629
rs17004894	23017240	-0.0252086	0.997263	-0.217053	0.017421	0.0471122	1.75893
rs5760317	23021208	0.00734895	0.0345833	0.0306334	0.737194	0.000938403	0.132418
rs3966232	23022019	-0.0145557	0.115166	-0.0646243	0.478992	0.00417631	0.319671
rs5751841	23025769	-0.0141173	0.244338	-0.0838074	0.358586	0.00702367	0.445407
rs5760326	23027313	-0.0141173	0.244338	-0.0838074	0.358586	0.00702367	0.445407
rs1041748	23030854	-0.046865	0.998308	-0.304293	0.000858038	0.0925941	3.06649
rs5760327	23031862	-0.0141173	0.244338	-0.0838074	0.358586	0.00702367	0.445407
rs2000472	23036298	-0.0505107	0.999113	-0.317521	0.000504657	0.10082	3.297
rs7289477	23037006	-0.0234127	0.626741	-0.168338	0.0698233	0.0283377	1.156
rs5760332	23038563	-0.00819745	0.189172	-0.055142	0.54581	0.00304064	0.262958
rs12106584	23041374	-0.00819745	0.189172	-0.055142	0.54581	0.00304064	0.262958
rs5751846	23045049	0.00465447	0.985652	0.103324	0.257692	0.0106759	0.588898
rs9624456	23046720	-0.0143597	0.233914	-0.0831017	0.362647	0.00690589	0.440516
rs3747113	23047518	-0.046865	0.998308	-0.304293	0.000858038	0.0925941	3.06649
rs718126	23049085	-0.0505107	0.999113	-0.317521	0.000504657	0.10082	3.297
rs17004899	23049434	-0.0260778	0.997263	-0.221	0.0173012	0.048841	1.76192
rs2298378	23049605	-0.0505107	0.999113	-0.317521	0.000504657	0.10082	3.297
rs5760341	23051549	-0.0132011	0.234338	-0.0792141	0.428278	0.00627488	0.368274
rs5760342	23051578	-0.00819745	0.189172	-0.055142	0.54581	0.00304064	0.262958
rs5760346	23054724	-0.0095437	0.155636	-0.0552563	0.569425	0.00305326	0.244563
rs5751847	23055335	-0.00819745	0.189172	-0.055142	0.54581	0.00304064	0.262958
rs2298379	23055805	-0.0234318	0.398792	-0.138119	0.133522	0.0190769	0.874447
rs2298380	23056718	0.0403138	0.167393	0.16457	0.0714238	0.0270833	1.14616
rs5760347	23057410	0.00301543	0.0790601	0.024287	0.804383	0.000589856	0.0945374
rs8140263	23057761	-0.0186361	0.99775	-0.185179	0.0461038	0.0342913	1.33626
rs16986443	23059939	0.0152692	0.170183	0.0844084	0.355149	0.00712478	0.449589
rs5760351	23060587	0.0403138	0.167393	0.16457	0.0714238	0.0270833	1.14616
rs5760352	23061070	-0.00819745	0.189172	-0.055142	0.54581	0.00304064	0.262958
rs8135108	23063560	0.0229952	0.235362	0.122848	0.185797	0.0150917	0.730962
rs8140449	23064737	-0.0240562	0.555143	-0.161819	0.0762879	0.0261855	1.11754
rs7290102	23066945	-0.0252086	0.997263	-0.217053	0.017421	0.0471122	1.75893
rs5751850	23067327	-0.0211505	0.195235	-0.0985701	0.28024	0.00971606	0.55247
rs5760354	23067974	0.00481497	0.985652	0.105106	0.257624	0.0110473	0.589015
rs17004901	23071881	-0.00699621	0.204504	-0.0523572	0.576147	0.00274128	0.239467
rs11090319	23072294	-0.0180191	0.0845744	-0.0727356	0.425579	0.00529047	0.371019
rs7293001	23072493	0.00734895	0.0345833	0.0306334	0.737194	0.000938403	0.132418
rs11912242	23072850	-0.00703448	0.159629	-0.0469673	0.609915	0.00220593	0.214731
rs11912244	23072870	0.00739966	0.127971	0.0493312	0.625299	0.00243357	0.203912
rs2082733	23075498	0.00465447	0.985652	0.103324	0.257692	0.0106759	0.588898
rs2099443	23075667	0.0409495	0.177375	0.168183	0.080498	0.0282854	1.09421
rs2330783	23077031	-0.0252086	0.997263	-0.217053	0.017421	0.0471122	1.75893
rs2015686	23077989	-0.0293013	0.290509	-0.139924	0.131803	0.0195788	0.880076
rs5760357	23078527	-0.0289115	0.281172	-0.137144	0.136286	0.0188085	0.865549
rs4822487	23080512	0.0385532	0.166616	0.158285	0.0829319	0.025054	1.08128
rs7289958	23080599	0.0142968	0.162591	0.0796841	0.390769	0.00634955	0.40808
rs5760359	23082835	-0.0141173	0.244338	-0.0838074	0.358586	0.00702367	0.445407
rs5760361	23084634	-0.0235516	0.597849	-0.165325	0.0829283	0.0273323	1.0813
rs5760362	23084791	-0.00819038	0.185859	-0.0546849	0.552492	0.00299044	0.257674
rs5760363	23084911	-0.0243541	0.293227	-0.124862	0.171378	0.0155904	0.766046
rs5760364	23085025	-0.052934	0.745791	-0.288639	0.00187887	0.0833126	2.7261
rs9624463	23085936	0.00465447	0.985652	0.103324	0.257692	0.0106759	0.588898
rs8137515	23090101	0.00734895	0.0345833	0.0306334	0.737194	0.000938403	0.132418
rs8137517	23090102	0.00734895	0.0345833	0.0306334	0.737194	0.000938403	0.132418
rs5760367	23091853	-0.0402094	0.31814	-0.178521	0.0505118	0.0318699	1.29661
rs2196263	23096986	-0.0577372	0.444132	-0.254256	0.00534894	0.064646	2.27173
rs11703914	23097602	-0.0324517	0.998515	-0.248635	0.00645639	0.0618191	2.19001
rs5751856	23104907	-0.0505107	0.999113	-0.317521	0.000504657	0.10082	3.297
rs5760381	23104955	-0.0141173	0.244338	-0.0838074	0.358586	0.00702367	0.445407
rs5760382	23105644	-0.0505107	0.999113	-0.317521	0.000504657	0.10082	3.297
rs12163470	23105940	-0.00819038	0.185859	-0.0546849	0.552492	0.00299044	0.257674
rs5760387	23111680	0.0385532	0.166616	0.158285	0.0829319	0.025054	1.08128
rs6004146	23119632	0.00465447	0.985652	0.103324	0.257692	0.0106759	0.588898
rs5751858	23120533	-0.00819745	0.189172	-0.055142	0.54581	0.00304064	0.262958
rs17004911	23123239	-0.0252086	0.997263	-0.217053	0.017421	0.0471122	1.75893
rs5760392	23123612	0.00465447	0.985652	0.103324	0.257692	0.0106759	0.588898
rs17004912	23123793	-0.0115646	0.99634	-0.144545	0.126087	0.0208931	0.89933
rs17004913	23123892	0.00867696	0.0413076	0.0362539	0.696191	0.00131435	0.157271
rs17004914	23125914	-0.0252086	0.997263	-0.217053	0.017421	0.0471122	1.75893
rs4820586	23126290	-0.0174595	0.0819716	-0.0704773	0.443927	0.00496705	0.352689
rs5751861	23130272	-0.00819745	0.189172	-0.055142	0.54581	0.00304064	0.262958
rs5751862	23132564	-0.0505107	0.999113	-0.317521	0.000504657	0.10082	3.297
rs1003774	23136804	-0.0180191	0.0845744	-0.0727356	0.425579	0.00529047	0.371019
rs4822488	23137343	-0.00755488	0.993757	-0.116127	0.215013	0.0134855	0.667535
rs743363	23138435	-0.0505107	0.999113	-0.317521	0.000504657	0.10082	3.297
rs5760401	23138993	-0.0180191	0.0845744	-0.0727356	0.425579	0.00529047	0.371019
rs5760403	23139372	-0.00819745	0.189172	-0.055142	0.54581	0.00304064	0.262958
rs3747114	23141667	0.0530238	0.283114	0.227474	0.0134734	0.0517446	1.87052
rs3747115	23142377	0.0483363	0.214156	0.199252	0.0304313	0.0397014	1.51668
rs7678	23143165	0.00254314	0.0117683	0.010566	0.908623	0.00011164	0.0416164
rs1057685	23143574	0.00465447	0.985652	0.103324	0.257692	0.0106759	0.588898
rs5760410	23145406	-0.0180191	0.0845744	-0.0727356	0.425579	0.00529047	0.371019
rs7285057	23152663	-0.0301193	0.503919	-0.176266	0.0576379	0.0310697	1.23929
rs2298382	23155148	0.00465447	0.985652	0.103324	0.257692	0.0106759	0.588898
rs2298383	23155511	-0.00619825	0.0843916	-0.0333387	0.717239	0.00111147	0.144336
rs3761422	23156672	0.0264785	0.137844	0.112881	0.220121	0.0127422	0.657338
rs3761423	23156863	-0.0154095	0.387932	-0.107767	0.23779	0.0116137	0.623807
rs4530	23159521	-0.00360341	0.981237	-0.0793283	0.388838	0.00629298	0.410231
rs2267076	23160595	0.00692615	0.0373111	0.0297808	0.748401	0.000886894	0.125866
rs5996697	23162378	0.00465447	0.985652	0.103324	0.257692	0.0106759	0.588898
rs17004919	23162547	-0.00885197	0.306414	-0.0716131	0.432758	0.00512843	0.363755
rs11704811	23163164	0.00465447	0.985652	0.103324	0.257692	0.0106759	0.588898
rs8184997	23163732	-0.0133677	0.264415	-0.084032	0.357299	0.00706139	0.446969
rs4822489	23163760	-0.00481837	0.0635389	-0.0255905	0.779224	0.000654874	0.108338
rs17004920	23164564	-0.00885197	0.306414	-0.0716131	0.432758	0.00512843	0.363755
rs9624472	23164731	-0.0331694	0.53131	-0.190616	0.0383945	0.0363344	1.41573
rs2236624	23166024	0.00465447	0.985652	0.103324	0.257692	0.0106759	0.588898
rs7289199	23166214	0.00473336	0.985652	0.104204	0.257659	0.0108584	0.588955
rs2236625	23166222	0.00465447	0.985652	0.103324	0.257692	0.0106759	0.588898
rs4991	23167262	0.00173178	0.103907	0.0206843	0.834526	0.000427839	0.0785604
rs5760423	23170118	-0.0135808	0.129684	-0.0640194	0.483117	0.00409849	0.315948
rs17004921	23170676	0.0228795	0.124233	0.0985776	0.280203	0.00971755	0.552528
rs9612623	23170734	-0.0135808	0.129684	-0.0640194	0.483117	0.00409849	0.315948
rs5751878	23171990	-0.00819745	0.189172	-0.055142	0.54581	0.00304064	0.262958
rs5760425	23172452	-0.0189063	0.177529	-0.0886175	0.335732	0.00785307	0.474008
rs1964959	23172915	-0.0200674	0.364301	-0.121572	0.18663	0.0147798	0.729018
rs4822492	23173594	-0.00481837	0.0635389	-0.0255905	0.779224	0.000654874	0.108338
rs17004922	23174948	-0.00885197	0.306414	-0.0716131	0.432758	0.00512843	0.363755
rs7290459	23175989	-0.0205988	0.356517	-0.122285	0.180389	0.0149535	0.743791
rs1041749	23176391	-0.0135808	0.129684	-0.0640194	0.483117	0.00409849	0.315948
rs1041750	23177606	-0.0231731	0.226246	-0.110072	0.24832	0.0121157	0.604989
rs5751879	23178425	-0.0081109	0.190578	-0.0549991	0.56053	0.0030249	0.251402
rs2186376	23178460	-0.0135869	0.132136	-0.0644505	0.483858	0.00415386	0.315282
rs738816	23182233	-0.0525776	0.346665	-0.222451	0.0148165	0.0494846	1.82925
rs1008931	23185541	-0.0460269	0.296417	-0.193704	0.0338442	0.0375213	1.47052
rs9612627	23186329	-0.0460269	0.296417	-0.193704	0.0338442	0.0375213	1.47052
rs17004925	23189617	0.0193158	0.170433	0.0974489	0.285747	0.00949629	0.544019
rs9620388	23189667	-0.0328796	0.535595	-0.190278	0.0371241	0.0362059	1.43034
rs11704465	23192597	0.0089786	0.354919	0.0877354	0.353146	0.00769749	0.452045
rs738813	23192738	0.0185772	0.0959509	0.079046	0.386542	0.00624827	0.412803
rs11914174	23194138	-0.0333122	0.439282	-0.176922	0.0526127	0.0313015	1.27891
rs5760440	23195187	0.0185772	0.0959509	0.079046	0.386542	0.00624827	0.412803
rs3966269	23197882	-0.00481837	0.0635389	-0.0255905	0.779224	0.000654874	0.108338
rs12157302	23197890	0.0132707	0.230286	0.088605	0.3358	0.00785085	0.473919
rs2032115	23199659	0.0176712	0.0919939	0.0753346	0.413161	0.0056753	0.38388
rs4822493	23200064	-0.0441716	0.222403	-0.1789	0.0500242	0.0320054	1.30082
rs4822494	23200126	-0.0441716	0.222403	-0.1789	0.0500242	0.0320054	1.30082
rs17842490	23200527	-0.0325232	0.400285	-0.168153	0.0751467	0.0282756	1.12409
rs5760441	23201831	0.0165295	0.0860507	0.0704677	0.443989	0.00496569	0.352628
rs4820590	23204697	-0.00481837	0.0635389	-0.0255905	0.779224	0.000654874	0.108338
rs9620391	23205123	0.0185772	0.0959509	0.079046	0.386542	0.00624827	0.412803
rs17842489	23205316	-0.0348409	0.438557	-0.181707	0.0465361	0.0330174	1.33221
rs4822498	23206800	0.0116887	0.0489895	0.0477754	0.60998	0.00228249	0.214684
rs9624482	23208206	-0.0328796	0.535595	-0.190278	0.0371241	0.0362059	1.43034
rs5760444	23208218	-0.00940593	0.0776153	-0.0422905	0.645953	0.00178848	0.189799
rs1547358	23208430	-0.0441716	0.222403	-0.1789	0.0500242	0.0320054	1.30082
rs1547359	23208741	-0.0348409	0.438557	-0.181707	0.0465361	0.0330174	1.33221
rs5760446	23208804	-0.0441716	0.222403	-0.1789	0.0500242	0.0320054	1.30082
rs17004934	23208869	0.0247516	0.227892	0.126899	0.164494	0.0161035	0.783849
rs5760447	23209289	0.01607	0.082895	0.068357	0.46548	0.00467268	0.332099
rs1972487	23209656	-0.0336045	0.16156	-0.135738	0.174661	0.0184248	0.757804
rs17004935	23209998	-0.0154095	0.387932	-0.107767	0.23779	0.0116137	0.623807
rs17004936	23210174	-0.0348409	0.438557	-0.181707	0.0465361	0.0330174	1.33221
rs4822500	23211233	-0.0441716	0.222403	-0.1789	0.0500242	0.0320054	1.30082
rs4822501	23211685	0.0185772	0.0959509	0.079046	0.386542	0.00624827	0.412803
rs4822502	23211781	-0.0150084	0.125945	-0.0678304	0.457454	0.00460096	0.339652
rs17004940	23213064	-0.022611	0.368733	-0.130913	0.177711	0.0171383	0.750285
rs5760450	23213528	0.0119991	0.0604999	0.0507674	0.578123	0.00257733	0.23798
rs5760452	23215223	-0.0346336	0.18444	-0.141042	0.122337	0.0198928	0.912441
rs5996707	23217244	-0.0348409	0.438557	-0.181707	0.0465361	0.0330174	1.33221
rs2070474	23221292	0.00502365	0.0249072	0.0211736	0.818088	0.000448322	0.0871998
rs3788369	23222973	-0.00885197	0.306414	-0.0716131	0.432758	0.00512843	0.363755
rs1015011	23223021	0.00285341	0.02417	0.0141788	0.876569	0.000201037	0.057214
rs3788371	23223336	-0.0252086	0.997263	-0.217053	0.017421	0.0471122	1.75893
rs5760455	23224017	-0.00885197	0.306414	-0.0716131	0.432758	0.00512843	0.363755
rs3788372	23224856	0.00429759	0.035003	0.0210514	0.81762	0.000443162	0.0874483
rs762279	23227743	0.00207007	0.0179609	0.0103782	0.91024	0.000107707	0.0408443
