# Supplementary material for: Linkage Disequilibrium between Two High-Frequency Deletion Polymorphisms: Implications for Association Studies Involving the glutathione-S transferase (GST) Genes
Source: PLoS Genet. 2009 May 8;5(5):e1000472. doi: 10.1371/journal.pgen.1000472 (PMC2672168; doi:10.1371/journal.pgen.1000472)
Supplement: Table S9 — Linkage analyses between deletion polymorphisms (CEU). (0.18 MB XLS) [file pgen.1000472.s012.xls]

## Sheet: CAU_chr1
Table S9	LD between deletion polymorphisms (CEU)
Chr 1	p-value		c28	c35	c48	c59	c60	c79	c84	c88	c91	c94	c109	c110	c122	c124	c128	c147	c151	c158	c164	c168	c174	c182	c10204
		c28	NA	0.656152	0.131597	0.0659209	0.707969	0.406349	0.239039	0.53824	0.000750837	0.248738	0.863497	0.963977	0.169656	0.114855	0.0120732	0.0691693	0.132766	0.441391	0.0801313	0.731358	0.157088	0.0375877	0.962238
		c35	NA	NA	0.617583	0.611278	0.918701	0.493975	0.458282	0.803246	0.0551307	0.29142	0.0383829	0.4452	0.0392997	0.0629995	0.502988	0.360716	0.0721107	0.0687722	0.00508621	6.34471e-05	0.412262	0.0629995	0.48384
		c48	NA	NA	NA	0.346009	0.525908	0.0495235	0.482122	0.00141399	0.247379	0.883	0.767111	0.139595	0.315061	0.233274	0.260663	0.360207	0.152333	0.775704	0.0343401	0.438832	0.72518	0.950148	0.249132
		c59	NA	NA	NA	NA	3.68517e-10	0.00263544	0.413144	0.903015	0.343976	0.2846	0.0130934	0.00386269	0.291908	0.809208	0.576075	0.314138	0.342665	0.0815521	0.558851	0.56729	0.122867	0.0958625	0.878319
		c60	NA	NA	NA	NA	NA	0.163031	0.422012	0.923219	0.999953	0.0264017	0.229769	0.000846374	0.0834986	0.661102	0.232283	0.460497	0.503732	0.690593	0.712095	0.810413	0.129211	0.00352158	0.854004
		c79	NA	NA	NA	NA	NA	NA	3.526e-05	0.0155533	0.190293	0.571162	0.117623	0.777211	0.0444651	0.0360184	0.0562555	0.0146446	0.330209	0.150562	0.321236	0.108528	0.761373	0.29953	0.100538
		c84	NA	NA	NA	NA	NA	NA	NA	0.831504	0.646227	0.366566	0.999955	0.523327	0.850817	0.0218959	0.15872	0.00500917	0.0724524	0.347343	0.761764	0.636274	0.476131	0.999276	0.030567
		c88	NA	NA	NA	NA	NA	NA	NA	NA	0.0894769	0.375995	0.946043	0.877595	0.023056	0.168444	0.116578	0.171266	0.0791749	0.763162	0.00263079	0.922726	0.221406	0.492622	0.792977
		c91	NA	NA	NA	NA	NA	NA	NA	NA	NA	0.160676	0.0195616	0.496842	0.146327	0.711807	0.298558	0.740479	0.467537	0.0191904	0.813083	0.665149	0.560967	0.415855	0.968984
		c94	NA	NA	NA	NA	NA	NA	NA	NA	NA	NA	0.64642	0.678029	0.576994	0.965767	0.0686659	0.659863	0.492237	0.0238775	0.382706	0.363015	0.658605	0.416888	0.978435
		c109	NA	NA	NA	NA	NA	NA	NA	NA	NA	NA	NA	1.21856e-05	0.941218	0.323733	0.834125	0.0328713	0.0660857	0.114883	0.169925	0.273628	0.69805	0.192691	0.033747
		c110	NA	NA	NA	NA	NA	NA	NA	NA	NA	NA	NA	NA	0.0886196	0.0173407	0.7397	0.313383	0.0503675	0.361037	0.0234553	0.709281	0.0918756	0.0621163	0.696856
		c122	NA	NA	NA	NA	NA	NA	NA	NA	NA	NA	NA	NA	NA	0.0940629	0.242266	0.973794	0.863556	0.5471	0.761634	0.0457834	0.122527	0.0940629	0.727391
		c124	NA	NA	NA	NA	NA	NA	NA	NA	NA	NA	NA	NA	NA	NA	0.84608	0.00294408	0.259594	0.0345355	0.0530301	0.953877	0.323529	0.375065	0.497632
		c128	NA	NA	NA	NA	NA	NA	NA	NA	NA	NA	NA	NA	NA	NA	NA	0.426137	0.741557	0.187056	0.926608	0.151496	0.162532	0.108504	0.0227738
		c147	NA	NA	NA	NA	NA	NA	NA	NA	NA	NA	NA	NA	NA	NA	NA	NA	0.0790566	0.596925	0.574663	0.821184	0.481858	0.866453	0.220109
		c151	NA	NA	NA	NA	NA	NA	NA	NA	NA	NA	NA	NA	NA	NA	NA	NA	NA	0.961105	0.118828	0.000619029	0.8792	0.955275	0.972511
		c158	NA	NA	NA	NA	NA	NA	NA	NA	NA	NA	NA	NA	NA	NA	NA	NA	NA	NA	0.102539	0.538049	0.0180434	0.1873	0.343532
		c164	NA	NA	NA	NA	NA	NA	NA	NA	NA	NA	NA	NA	NA	NA	NA	NA	NA	NA	NA	0.350408	0.000210657	0.653624	0.538837
		c168	NA	NA	NA	NA	NA	NA	NA	NA	NA	NA	NA	NA	NA	NA	NA	NA	NA	NA	NA	NA	0.451246	0.111493	0.443372
		c174	NA	NA	NA	NA	NA	NA	NA	NA	NA	NA	NA	NA	NA	NA	NA	NA	NA	NA	NA	NA	NA	0.0742355	0.44529
		c182	NA	NA	NA	NA	NA	NA	NA	NA	NA	NA	NA	NA	NA	NA	NA	NA	NA	NA	NA	NA	NA	NA	0.497632
		c10204	NA	NA	NA	NA	NA	NA	NA	NA	NA	NA	NA	NA	NA	NA	NA	NA	NA	NA	NA	NA	NA	NA	NA
	r2		c28	c35	c48	c59	c60	c79	c84	c88	c91	c94	c109	c110	c122	c124	c128	c147	c151	c158	c164	c168	c174	c182	c10204
		c28	NA	0.00165193	0.0189463	0.0281815	0.00116928	0.00574548	0.0115521	0.00315676	0.0946582	0.0110865	0.000246318	1.69975e-05	0.0157165	0.0207177	0.0525007	0.0275219	0.0188321	0.00493887	0.0255186	0.000998888	0.0185373	0.0360299	2.0378e-05
		c35	NA	NA	0.00207733	0.00215265	8.68198e-05	0.0038988	0.00458406	0.000517289	0.0306511	0.00927542	0.0357331	0.00485703	0.0353989	0.0288051	0.00373856	0.00696164	0.0269526	0.0276007	0.0654044	0.135567	0.0062247	0.0288051	0.00445632
		c48	NA	NA	NA	0.00740034	0.00335243	0.032146	0.00411717	0.0848955	0.0111504	0.000180485	0.000730901	0.0181868	0.00841118	0.0118399	0.0105436	0.00697644	0.0170728	0.000676501	0.0373141	0.0050791	0.00114429	3.25736e-05	0.0120742
		c59	NA	NA	NA	NA	0.327274	0.0753675	0.00558114	0.000123736	0.00746298	0.00954159	0.0513037	0.0695605	0.00925666	0.000485808	0.00260519	0.0084433	0.00750362	0.0252808	0.00284748	0.00277321	0.0220406	0.0231089	0.00021309
		c60	NA	NA	NA	NA	NA	0.0162157	0.00537254	7.74095e-05	2.896e-11	0.0410793	0.0120191	0.0928056	0.0249621	0.00160156	0.0118902	0.00453906	0.00372554	0.00132037	0.00113494	0.000487703	0.0213145	0.0709615	0.000307822
		c79	NA	NA	NA	NA	NA	NA	0.142591	0.0487724	0.0142946	0.00267285	0.0204057	0.000667197	0.0336568	0.0366353	0.0303706	0.0496561	0.00790066	0.0172213	0.00819924	0.0218265	0.000853894	0.00896905	0.0245181
		c84	NA	NA	NA	NA	NA	NA	NA	0.000377268	0.00175575	0.00679393	2.65549e-11	0.00339443	0.000294772	0.0437836	0.0165532	0.0656344	0.0268881	0.00735951	0.000765911	0.00189532	0.00470104	6.86576e-09	0.0425193
		c88	NA	NA	NA	NA	NA	NA	NA	NA	0.0240313	0.00653129	3.81678e-05	0.00019768	0.0430357	0.0158061	0.0205226	0.0155985	0.0256813	0.000756667	0.0753944	7.97376e-05	0.0138447	0.00392328	0.000626166
		c91	NA	NA	NA	NA	NA	NA	NA	NA	NA	0.0163988	0.0454217	0.0038473	0.0175844	0.00113732	0.0090052	0.000914217	0.00439825	0.0457007	0.000465907	0.00158754	0.00312993	0.00551667	1.37443e-05
		c94	NA	NA	NA	NA	NA	NA	NA	NA	NA	NA	0.00175369	0.00143627	0.00259266	1.53497e-05	0.0276219	0.00161409	0.00393027	0.0425292	0.00634994	0.00701216	0.00180761	0.00549227	6.64253e-06
		c109	NA	NA	NA	NA	NA	NA	NA	NA	NA	NA	NA	0.15945	4.53121e-05	0.00811503	0.000365453	0.0379372	0.0281472	0.0207144	0.0156967	0.0101565	0.0013936	0.014141	0.040977
		c110	NA	NA	NA	NA	NA	NA	NA	NA	NA	NA	NA	NA	0.0241606	0.0471797	0.000919922	0.00846969	0.0319099	0.00695235	0.0427872	0.00117793	0.0263074	0.0289997	0.00137966
		c122	NA	NA	NA	NA	NA	NA	NA	NA	NA	NA	NA	NA	NA	0.0233619	0.0113947	8.99316e-06	0.0002461	0.00302115	0.000766773	0.0338097	0.0220807	0.0233619	0.00110474
		c124	NA	NA	NA	NA	NA	NA	NA	NA	NA	NA	NA	NA	NA	NA	0.000314029	0.0736817	0.010591	0.0372333	0.0311914	2.83505e-05	0.00902431	0.0065568	0.00418167
		c128	NA	NA	NA	NA	NA	NA	NA	NA	NA	NA	NA	NA	NA	NA	NA	0.00527773	0.000906358	0.0145055	7.07076e-05	0.0174332	0.0180602	0.0214656	0.0471425
		c147	NA	NA	NA	NA	NA	NA	NA	NA	NA	NA	NA	NA	NA	NA	NA	NA	0.0257016	0.00233049	0.00262452	0.000432931	0.00458013	0.000235665	0.0136697
		c151	NA	NA	NA	NA	NA	NA	NA	NA	NA	NA	NA	NA	NA	NA	NA	NA	NA	1.98186e-05	0.0202725	0.0993039	0.000213878	2.62113e-05	1.07946e-05
		c158	NA	NA	NA	NA	NA	NA	NA	NA	NA	NA	NA	NA	NA	NA	NA	NA	NA	NA	0.0222134	0.00321328	0.0517771	0.0144894	0.00815643
		c164	NA	NA	NA	NA	NA	NA	NA	NA	NA	NA	NA	NA	NA	NA	NA	NA	NA	NA	NA	0.00738964	0.127163	0.00167801	0.00343363
		c168	NA	NA	NA	NA	NA	NA	NA	NA	NA	NA	NA	NA	NA	NA	NA	NA	NA	NA	NA	NA	0.00535396	0.0214655	0.00544019
		c174	NA	NA	NA	NA	NA	NA	NA	NA	NA	NA	NA	NA	NA	NA	NA	NA	NA	NA	NA	NA	NA	0.0295073	0.00594502
		c182	NA	NA	NA	NA	NA	NA	NA	NA	NA	NA	NA	NA	NA	NA	NA	NA	NA	NA	NA	NA	NA	NA	0.00418167
		c10204	NA	NA	NA	NA	NA	NA	NA	NA	NA	NA	NA	NA	NA	NA	NA	NA	NA	NA	NA	NA	NA	NA	NA
Chr 2	p-value		c186	c207	c211	c216	c221	c223	c250	c253	c257	c262	c267	c279	c284	c287	c289	c296	c319	c320	c333	c337
		c186	NA	0.00891286	0.0382627	0.228532	0.121081	0.977493	0.499916	0.37527	0.732349	0.554714	0.718291	0.0344295	0.552649	0.0138253	0.169807	0.44802	0.856853	0.174643	0.660803	0.943162
		c207	NA	NA	0.000185373	0.89694	0.0707103	0.12659	0.767935	0.0903857	0.653744	0.361121	0.673963	0.366923	0.352257	0.710087	0.118522	0.885971	0.305336	0.582873	0.751875	0.374789
		c211	NA	NA	NA	0.249253	0.0480889	0.758281	0.417335	0.335712	1	0.0423898	0.185811	0.271982	0.703975	1	0.492594	0.682685	0.680104	0.0514071	1	0.6834
		c216	NA	NA	NA	NA	0.507141	0.0296012	1	0.039693	0.15437	0.0642909	0.346812	0.748093	0.0179587	0.95378	0.682702	0.0116797	0.37348	0.522129	0.00870692	0.049119
		c221	NA	NA	NA	NA	NA	0.353625	0.572614	0.0356549	0.549324	0.744838	0.76041	0.00347086	0.0195326	0.199578	0.59381	0.907668	0.400495	0.716153	0.0157083	0.151489
		c223	NA	NA	NA	NA	NA	NA	0.351561	0.623167	0.656409	0.32218	0.652825	0.106483	0.57774	0.175544	0.124404	0.147199	0.122392	0.400073	0.7165	0.0208603
		c250	NA	NA	NA	NA	NA	NA	NA	0.0278327	0.0400625	0.219308	0.440393	0.295126	0.0174226	0.162373	0.0674996	1	0.333961	1	0.357936	0.730453
		c253	NA	NA	NA	NA	NA	NA	NA	NA	0.112687	0.277202	0.514561	0.269004	0.743524	0.498865	0.157775	0.501881	0.0418785	0.395283	0.973628	0.670095
		c257	NA	NA	NA	NA	NA	NA	NA	NA	NA	0.0642909	0.103724	0.409483	0.338443	0.236866	0.682702	0.0399264	0.372439	0.522129	0.521516	0.265603
		c262	NA	NA	NA	NA	NA	NA	NA	NA	NA	NA	0.723467	0.0389664	0.492497	0.619954	0.21688	0.128712	0.78348	0.31757	0.4933	0.517204
		c267	NA	NA	NA	NA	NA	NA	NA	NA	NA	NA	NA	0.784737	0.104531	0.583512	0.830218	0.0494173	0.661524	0.0256698	0.982216	0.0578876
		c279	NA	NA	NA	NA	NA	NA	NA	NA	NA	NA	NA	NA	0.184138	0.516044	0.408679	0.0158822	0.680225	0.851	0.00809049	0.125228
		c284	NA	NA	NA	NA	NA	NA	NA	NA	NA	NA	NA	NA	NA	0.672778	0.0821395	0.229974	0.0997836	0.736327	0.967174	0.603659
		c287	NA	NA	NA	NA	NA	NA	NA	NA	NA	NA	NA	NA	NA	NA	0.92016	0.0371175	0.473879	0.0289761	0.702069	0.0620605
		c289	NA	NA	NA	NA	NA	NA	NA	NA	NA	NA	NA	NA	NA	NA	NA	0.338181	0.738222	0.183035	0.847714	0.321483
		c296	NA	NA	NA	NA	NA	NA	NA	NA	NA	NA	NA	NA	NA	NA	NA	NA	0.792752	0.0854941	0.717162	0.497736
		c319	NA	NA	NA	NA	NA	NA	NA	NA	NA	NA	NA	NA	NA	NA	NA	NA	NA	0.0062781	0.761601	0.0505597
		c320	NA	NA	NA	NA	NA	NA	NA	NA	NA	NA	NA	NA	NA	NA	NA	NA	NA	NA	0.759354	0.489318
		c333	NA	NA	NA	NA	NA	NA	NA	NA	NA	NA	NA	NA	NA	NA	NA	NA	NA	NA	NA	0.355006
		c337	NA	NA	NA	NA	NA	NA	NA	NA	NA	NA	NA	NA	NA	NA	NA	NA	NA	NA	NA	NA
	r2		c186	c207	c211	c216	c221	c223	c250	c253	c257	c262	c267	c279	c284	c287	c289	c296	c319	c320	c333	c337
		c186	NA	0.0579678	0.0363839	0.0122879	0.0203668	6.74512e-06	0.00474077	0.0070191	0.000991234	0.00295712	0.00110285	0.0379089	0.00298807	0.05411	0.0159716	0.00487845	0.000312859	0.0156155	0.00165991	4.30771e-05
		c207	NA	NA	0.118422	0.000142183	0.0276818	0.0197782	0.000906981	0.0256026	0.00170519	0.00706771	0.00150002	0.00689879	0.00733314	0.00123384	0.0206503	0.000174278	0.0101033	0.00255605	0.000861743	0.00667563
		c211	NA	NA	NA	0.0112499	0.0331091	0.000802572	0.00685218	0.00827444	7.5941e-30	0.0349116	0.0148349	0.0102265	0.00122347	8.26827e-31	0.00399031	0.00141626	0.00163469	0.0321607	0	0.00140952
		c216	NA	NA	NA	NA	0.00372849	0.0401043	1.21506e-30	0.0377764	0.0171909	0.0290092	0.00750076	0.000874071	0.0474591	2.99952e-05	0.0014161	0.0538886	0.00761589	0.00347192	0.0593274	0.0328075
		c221	NA	NA	NA	NA	NA	0.00729157	0.00331591	0.0394066	0.00303839	0.000897629	0.000788053	0.072388	0.0462135	0.0146916	0.00241045	0.000113996	0.00679653	0.00112041	0.0503038	0.0174338
		c223	NA	NA	NA	NA	NA	NA	0.00903973	0.00215572	0.00167725	0.00830575	0.00171489	0.0220819	0.00262629	0.0163835	0.0200083	0.0178054	0.0229465	0.00600091	0.00113682	0.0452409
		c250	NA	NA	NA	NA	NA	NA	NA	0.05376	0.0439087	0.0157176	0.0062006	0.0114176	0.0588885	0.0212173	0.0348209	4.9819e-32	0.0106077	1.57456e-30	0.00899066	0.00123642
		c253	NA	NA	NA	NA	NA	NA	NA	NA	0.0224655	0.0105425	0.00379269	0.0109091	0.000955836	0.00431463	0.0178163	0.00402639	0.042246	0.00645203	9.93524e-06	0.00162045
		c257	NA	NA	NA	NA	NA	NA	NA	NA	NA	0.0290092	0.0224349	0.00576527	0.00776543	0.0124924	0.0014161	0.0357713	0.00764914	0.00347192	0.0035422	0.0105027
		c262	NA	NA	NA	NA	NA	NA	NA	NA	NA	NA	0.00106097	0.0361215	0.0039921	0.00219582	0.0129228	0.0195591	0.000726038	0.00846549	0.00404587	0.00355479
		c267	NA	NA	NA	NA	NA	NA	NA	NA	NA	NA	NA	0.000632303	0.0223306	0.00268385	0.000389636	0.0327214	0.00184305	0.0421875	4.2836e-06	0.0304822
		c279	NA	NA	NA	NA	NA	NA	NA	NA	NA	NA	NA	NA	0.0149484	0.003766	0.00578509	0.049287	0.00163339	0.000299023	0.0604598	0.0199211
		c284	NA	NA	NA	NA	NA	NA	NA	NA	NA	NA	NA	NA	NA	0.00159258	0.0256106	0.0122121	0.0260481	0.000960854	1.45993e-05	0.002284
		c287	NA	NA	NA	NA	NA	NA	NA	NA	NA	NA	NA	NA	NA	NA	8.97018e-05	0.0387948	0.00512917	0.0425807	0.00133025	0.0310843
		c289	NA	NA	NA	NA	NA	NA	NA	NA	NA	NA	NA	NA	NA	NA	NA	0.00777384	0.00107399	0.0150238	0.000317911	0.00832969
		c296	NA	NA	NA	NA	NA	NA	NA	NA	NA	NA	NA	NA	NA	NA	NA	NA	0.000663762	0.0250613	0.00113127	0.00389628
		c319	NA	NA	NA	NA	NA	NA	NA	NA	NA	NA	NA	NA	NA	NA	NA	NA	NA	0.0718144	0.000902341	0.0367577
		c320	NA	NA	NA	NA	NA	NA	NA	NA	NA	NA	NA	NA	NA	NA	NA	NA	NA	NA	0.000808945	0.00405107
		c333	NA	NA	NA	NA	NA	NA	NA	NA	NA	NA	NA	NA	NA	NA	NA	NA	NA	NA	NA	0.00737484
		c337	NA	NA	NA	NA	NA	NA	NA	NA	NA	NA	NA	NA	NA	NA	NA	NA	NA	NA	NA	NA
Chr 3	p-value		c360	c379	c399	c406	c413	c429	c431	c432	c435	c437	c450	c451	c462	c469	c474	c505	c530	c536	c540
		c360	NA	0.531042	0.87414	0.364386	0.77141	0.35267	0.210007	0.144044	0.0257911	0.108157	0.0107042	0.957847	0.0788066	0.550055	0.932307	0.888899	0.560913	0.0829204	0.599749
		c379	NA	NA	0.813704	0.946616	0.771272	0.847025	0.327285	0.865582	0.77072	0.847025	0.231501	0.0924052	0.708041	0.430094	0.137466	0.216916	0.829691	0.144955	0.784673
		c399	NA	NA	NA	0.714076	0.358608	0.508917	1	0.553107	0.441695	0.699576	0.456308	0.00373199	0.36883	0.815567	0.840093	0.000270956	0.903565	0.902714	0.294295
		c406	NA	NA	NA	NA	0.65973	0.756348	0.159455	0.779977	0.0847245	0.756348	0.300044	0.431064	0.580036	0.0767571	0.352833	0.0767571	0.734429	0.415773	0.055218
		c413	NA	NA	NA	NA	NA	0.864791	0.0755841	0.900535	0.937153	0.125827	0.146609	0.81669	0.171416	0.122284	0.000779319	0.796959	0.392594	0.275992	0.297755
		c429	NA	NA	NA	NA	NA	NA	0.0128976	0	0.429781	0.572887	0.674916	0.154316	0.32455	0.121255	0.799539	0.0443441	0.547723	0.0882269	0.079465
		c431	NA	NA	NA	NA	NA	NA	NA	0.0240169	0.906538	0.0128976	0.530483	0.443668	0.412011	0.0502813	0.145964	0.170932	0.181018	0.283444	0.00107289
		c432	NA	NA	NA	NA	NA	NA	NA	NA	0.476806	0.614197	0.844571	0.43152	0.369083	0.590851	0.134627	0.0680785	0.582316	0.122086	0.0310534
		c435	NA	NA	NA	NA	NA	NA	NA	NA	NA	0.841404	0.966965	0.498962	0.154752	0.109116	0.518925	0.841254	0.621696	0.964539	0.846306
		c437	NA	NA	NA	NA	NA	NA	NA	NA	NA	NA	0.813076	0.950238	0.884217	0.0442293	0.19004	0.780304	0.539451	0.700268	0.079465
		c450	NA	NA	NA	NA	NA	NA	NA	NA	NA	NA	NA	0.238068	0.29667	0.0133065	0.0386321	0.014436	0.598314	0.0145424	0.291253
		c451	NA	NA	NA	NA	NA	NA	NA	NA	NA	NA	NA	NA	0.019751	0.100741	0.573528	0.429777	0.726643	0.354697	0.810548
		c462	NA	NA	NA	NA	NA	NA	NA	NA	NA	NA	NA	NA	NA	0.173162	0.325571	0.409909	0.875931	0.93578	0.621385
		c469	NA	NA	NA	NA	NA	NA	NA	NA	NA	NA	NA	NA	NA	NA	0.254808	0.703824	0.55381	0.0671349	0.00301533
		c474	NA	NA	NA	NA	NA	NA	NA	NA	NA	NA	NA	NA	NA	NA	NA	0.35649	0.0224212	0.500664	0.0303737
		c505	NA	NA	NA	NA	NA	NA	NA	NA	NA	NA	NA	NA	NA	NA	NA	NA	0.230873	0.408433	0.350693
		c530	NA	NA	NA	NA	NA	NA	NA	NA	NA	NA	NA	NA	NA	NA	NA	NA	NA	0.343436	0.0817301
		c536	NA	NA	NA	NA	NA	NA	NA	NA	NA	NA	NA	NA	NA	NA	NA	NA	NA	NA	0.421642
		c540	NA	NA	NA	NA	NA	NA	NA	NA	NA	NA	NA	NA	NA	NA	NA	NA	NA	NA	NA
	r2		c360	c379	c399	c406	c413	c429	c431	c432	c435	c437	c450	c451	c462	c469	c474	c505	c530	c536	c540
		c360	NA	0.00326998	0.000209095	0.006856	0.000703401	0.00719855	0.0133168	0.0180866	0.0421184	0.0215079	0.0614507	2.32813e-05	0.0280849	0.00297682	6.11455e-05	0.000162627	0.00281771	0.0250559	0.00229478
		c379	NA	NA	0.000462758	3.73609e-05	0.000704278	0.000310136	0.00813229	0.000242825	0.000719772	0.000310136	0.0135058	0.0235997	0.00127492	0.00518809	0.0186957	0.0127055	0.000385561	0.0177046	0.000622143
		c399	NA	NA	NA	0.00111867	0.00702303	0.00363577	0	0.00298119	0.00501589	0.00124094	0.00523524	0.0700818	0.00734185	0.000453381	0.000345023	0.11051	0.000122329	0.000124508	0.00916558
		c406	NA	NA	NA	NA	0.00161543	0.000802282	0.0167745	0.000661324	0.0251852	0.000802282	0.0101321	0.00516629	0.00278341	0.0261022	0.00731563	0.0261022	0.000959031	0.0055186	0.0306291
		c413	NA	NA	NA	NA	NA	0.000241624	0.0267575	0.000132385	5.26881e-05	0.0195271	0.0198791	0.000447776	0.0170047	0.0198985	0.0956767	0.000551628	0.00609077	0.00988934	0.00903516
		c429	NA	NA	NA	NA	NA	NA	0.0523991	0.837314	0.00528317	0.00264896	0.00165948	0.0169088	0.00882293	0.0200086	0.000546505	0.0336951	0.00301177	0.0242203	0.0256318
		c431	NA	NA	NA	NA	NA	NA	NA	0.0439087	0.000118829	0.0523991	0.00371195	0.0049727	0.0062314	0.032475	0.0182235	0.0158877	0.0151631	0.00975001	0.0906555
		c432	NA	NA	NA	NA	NA	NA	NA	NA	0.00436345	0.00215347	0.000369574	0.00524346	0.00733408	0.0024493	0.0192959	0.0282098	0.0025636	0.0202573	0.0394069
		c435	NA	NA	NA	NA	NA	NA	NA	NA	NA	0.000339317	1.64925e-05	0.0038741	0.0187479	0.0217541	0.00358647	0.000339966	0.00206348	1.675e-05	0.000318403
		c437	NA	NA	NA	NA	NA	NA	NA	NA	NA	NA	0.000527484	3.24557e-05	0.000192789	0.0337316	0.0145534	0.00064832	0.00313798	0.00123494	0.0256318
		c450	NA	NA	NA	NA	NA	NA	NA	NA	NA	NA	NA	0.0131321	0.010891	0.0578104	0.0411248	0.0564531	0.00261836	0.056331	0.0105077
		c451	NA	NA	NA	NA	NA	NA	NA	NA	NA	NA	NA	NA	0.0493979	0.0224482	0.00268487	0.00519521	0.00101847	0.00713817	0.000478876
		c462	NA	NA	NA	NA	NA	NA	NA	NA	NA	NA	NA	NA	NA	0.0168669	0.00894848	0.0061733	0.000221604	5.90207e-05	0.00221751
		c469	NA	NA	NA	NA	NA	NA	NA	NA	NA	NA	NA	NA	NA	NA	0.0109894	0.00120437	0.00292113	0.027931	0.0733181
		c474	NA	NA	NA	NA	NA	NA	NA	NA	NA	NA	NA	NA	NA	NA	NA	0.00720525	0.0441763	0.00384346	0.0397289
		c505	NA	NA	NA	NA	NA	NA	NA	NA	NA	NA	NA	NA	NA	NA	NA	NA	0.0119623	0.00569465	0.0072579
		c530	NA	NA	NA	NA	NA	NA	NA	NA	NA	NA	NA	NA	NA	NA	NA	NA	NA	0.0074797	0.0252513
		c536	NA	NA	NA	NA	NA	NA	NA	NA	NA	NA	NA	NA	NA	NA	NA	NA	NA	NA	0.00538112
		c540	NA	NA	NA	NA	NA	NA	NA	NA	NA	NA	NA	NA	NA	NA	NA	NA	NA	NA	NA
Chr 4	p-value		c554	c555	c564	c573	c575	c596	c597	c602	c603	c605	c662	c663	c668	c682	c687	c703	c724	c726	c741	c10824	c11069
		c554	NA	0	0.114345	0.115341	0.440481	0.141515	0.15447	0.259643	0.0768558	0.679432	0.565077	0.177334	0.810204	0.726024	0.135446	0.618368	0.312557	0.21824	0.269361	0.109942	0.994848
		c555	NA	NA	0.0651612	0.177665	0.126138	0.515209	0.0976125	0.488891	0.0643475	0.85956	0.353886	0.721616	0.843166	0.731619	0.0634387	0.51351	0.199885	0.171148	0.387878	0.0606758	0.0104613
		c564	NA	NA	NA	0.846469	0.16067	0.649333	0.18459	0.382221	0.50538	0.00848447	0.257692	0.00618655	0.847025	0.0717107	0.913596	0.496906	0.106474	0.582582	0.50538	0.864995	0.182493
		c573	NA	NA	NA	NA	0.0173334	0.236418	0.0621832	0.687259	0.533197	0.476824	0.863598	7.01869e-05	0.572571	0.167743	0.705422	0.98048	0.129735	0.00815005	0.0373831	0.606945	0.00275336
		c575	NA	NA	NA	NA	NA	0.308485	0.0406152	0.049602	0.266225	0.00344816	0.853343	0.2341	0.0767828	0.0730183	0.0135439	0.0354757	0.558273	0.343076	0.515471	0.511816	0.0110026
		c596	NA	NA	NA	NA	NA	NA	0.740487	0.438472	0.972405	0.561173	0.96641	0.932866	0.236592	0.396319	0.413913	0.586956	0.891044	0.570055	0.25963	0.192789	0.785453
		c597	NA	NA	NA	NA	NA	NA	NA	0.656959	0.0634664	0.0020111	0.402602	0.00642307	0.0611399	0.165702	0.193782	0.674074	0.0468872	0.861093	0.662072	0.665818	0.522048
		c602	NA	NA	NA	NA	NA	NA	NA	NA	0.0352054	0.695861	0.732641	0.318006	0.00622465	0.618934	0.0571008	0.357996	0.0973769	0.518602	0.776015	0.41211	0.893227
		c603	NA	NA	NA	NA	NA	NA	NA	NA	NA	0.163553	0.251022	0.816676	0.646864	0.190739	0.237049	0.0498385	0.0566872	0.246032	0.000501564	0.120828	0.950638
		c605	NA	NA	NA	NA	NA	NA	NA	NA	NA	NA	0.999987	0.0789542	0.421156	0.439536	0.517942	0.0466978	0.00484268	0.0192951	0.298524	0.620954	0.714864
		c662	NA	NA	NA	NA	NA	NA	NA	NA	NA	NA	NA	0.939782	0.00412736	0.344196	0.0460521	0.550401	0.195667	0.708055	0.251022	0.241582	0.0313146
		c663	NA	NA	NA	NA	NA	NA	NA	NA	NA	NA	NA	NA	0.514096	0.815126	0.514126	0.00582962	0.749372	0.877184	0.00683664	0.410057	0.633455
		c668	NA	NA	NA	NA	NA	NA	NA	NA	NA	NA	NA	NA	NA	0.190506	0.705857	0.839264	0.104732	0.15673	0.0882269	0.275556	0.152917
		c682	NA	NA	NA	NA	NA	NA	NA	NA	NA	NA	NA	NA	NA	NA	0.339666	0.0426404	0.00524527	0.018168	0.105333	0.678332	0.272693
		c687	NA	NA	NA	NA	NA	NA	NA	NA	NA	NA	NA	NA	NA	NA	NA	0.227999	0.00451968	0.00240792	0.800752	0.734112	0.75731
		c703	NA	NA	NA	NA	NA	NA	NA	NA	NA	NA	NA	NA	NA	NA	NA	NA	0.738087	0.607932	0.150023	0.0253762	0.0871538
		c724	NA	NA	NA	NA	NA	NA	NA	NA	NA	NA	NA	NA	NA	NA	NA	NA	NA	0.540319	0.618011	0.146933	0.114235
		c726	NA	NA	NA	NA	NA	NA	NA	NA	NA	NA	NA	NA	NA	NA	NA	NA	NA	NA	0.394214	0.780968	0.367581
		c741	NA	NA	NA	NA	NA	NA	NA	NA	NA	NA	NA	NA	NA	NA	NA	NA	NA	NA	NA	0.946396	0.612156
		c10824	NA	NA	NA	NA	NA	NA	NA	NA	NA	NA	NA	NA	NA	NA	NA	NA	NA	NA	NA	NA	0.56403
	r2		c554	c555	c564	c573	c575	c596	c597	c602	c603	c605	c662	c663	c668	c682	c687	c703	c724	c726	c741	c10824
		c554	NA	0.733788	0.020776	0.0210124	0.00495857	0.0180117	0.0168962	0.0109539	0.0260847	0.00142305	0.00275824	0.0151652	0.000480654	0.00102328	0.0185746	0.00206806	0.00864273	0.0128466	0.0101667	0.0220263
		c555	NA	NA	0.0283408	0.0153987	0.019495	0.00352894	0.0228677	0.00412901	0.0285136	0.000260882	0.00716229	0.00105791	0.000326192	0.000980252	0.0287094	0.00355757	0.0139255	0.0158717	0.0062132	0.0303346
		c564	NA	NA	NA	0.000317721	0.0163993	0.00172285	0.0146689	0.0065823	0.00369683	0.0577354	0.0106759	0.0624596	0.000310136	0.0270285	9.81085e-05	0.00384615	0.022083	0.00256	0.00369683	0.000249194
		c573	NA	NA	NA	NA	0.0479856	0.0118799	0.0294761	0.00142166	0.00329064	0.00428913	0.000250118	0.133947	0.0026983	0.0161271	0.00121096	5.07345e-06	0.0197903	0.0603466	0.0367193	0.00232147
		c575	NA	NA	NA	NA	NA	0.00864294	0.0349333	0.0332316	0.0103008	0.0712811	0.000284759	0.0117981	0.0260977	0.0267819	0.0508054	0.0368511	0.00290427	0.00761784	0.00352454	0.00370993
		c596	NA	NA	NA	NA	NA	NA	0.000914161	0.0051748	9.97164e-06	0.00281398	1.47777e-05	5.91352e-05	0.0116732	0.00599555	0.00556278	0.00245936	0.000159022	0.00273381	0.0105894	0.0146222
		c597	NA	NA	NA	NA	NA	NA	NA	0.00170033	0.0287033	0.0794948	0.00583783	0.0618967	0.0292183	0.0160117	0.0140719	0.00147395	0.0334698	0.000259483	0.0015918	0.00160804
		c602	NA	NA	NA	NA	NA	NA	NA	NA	0.0382344	0.00131736	0.00100604	0.00859595	0.064518	0.00213249	0.0312039	0.00728372	0.0241052	0.00365502	0.00069784	0.00590092
		c603	NA	NA	NA	NA	NA	NA	NA	NA	NA	0.0161756	0.0109801	0.000447848	0.00174897	0.0142659	0.0116505	0.0320574	0.0307775	0.0114042	0.100915	0.0207462
		c605	NA	NA	NA	NA	NA	NA	NA	NA	NA	NA	2.12699e-12	0.0257192	0.00539239	0.00497912	0.00348325	0.0329687	0.067265	0.0463947	0.00900648	0.00210801
		c662	NA	NA	NA	NA	NA	NA	NA	NA	NA	NA	NA	4.75577e-05	0.0685577	0.00745615	0.0331641	0.00297165	0.01419	0.00118837	0.0109801	0.0118219
		c663	NA	NA	NA	NA	NA	NA	NA	NA	NA	NA	NA	NA	0.00354767	0.000455593	0.00354717	0.0633519	0.000864909	0.000202396	0.0609616	0.00585031
		c668	NA	NA	NA	NA	NA	NA	NA	NA	NA	NA	NA	NA	NA	0.0142808	0.00118709	0.000342851	0.0223047	0.0169957	0.0242203	0.010249
		c682	NA	NA	NA	NA	NA	NA	NA	NA	NA	NA	NA	NA	NA	NA	0.00759744	0.0342467	0.0660413	0.0472871	0.0218574	0.00148284
		c687	NA	NA	NA	NA	NA	NA	NA	NA	NA	NA	NA	NA	NA	NA	NA	0.0121109	0.0683242	0.0780447	0.000530772	0.000994561
		c703	NA	NA	NA	NA	NA	NA	NA	NA	NA	NA	NA	NA	NA	NA	NA	NA	0.000947589	0.00223049	0.0172668	0.0430864
		c724	NA	NA	NA	NA	NA	NA	NA	NA	NA	NA	NA	NA	NA	NA	NA	NA	NA	0.00323232	0.0021074	0.0184545
		c726	NA	NA	NA	NA	NA	NA	NA	NA	NA	NA	NA	NA	NA	NA	NA	NA	NA	NA	0.00615174	0.000678214
		c741	NA	NA	NA	NA	NA	NA	NA	NA	NA	NA	NA	NA	NA	NA	NA	NA	NA	NA	NA	3.89679e-05
		c10824	NA	NA	NA	NA	NA	NA	NA	NA	NA	NA	NA	NA	NA	NA	NA	NA	NA	NA	NA	NA
Chr 5	p-value		c758	c766	c770	c778	c796	c797	c799	c801	c825	c850	c865	c874	c877	c895	c896	c898	c901
		c758	NA	0.00456168	0.149091	0.571237	0.494226	0.494226	0.168588	0.0743466	0.592167	0.00664966	0.895878	0.0864877	0.896246	0.346595	0.161612	0.00090937	0.719985
		c766	NA	NA	0.612282	0.105314	0.441138	0.441138	0.000159566	0.265267	0.127188	0.663201	0.259594	0.534919	0.000271184	0.472525	0.415855	0.0275412	0.211373
		c770	NA	NA	NA	0.330609	0.116587	0.116587	0.00159416	0.517541	0.503428	0.865781	0.694979	0.837749	0.517348	0.12674	0.415328	0.433938	0.0716605
		c778	NA	NA	NA	NA	0.772413	0.772413	0.709416	0.49783	0.811421	0.681513	0.205055	0.83212	0.624987	0.752964	0.653072	0.0134221	0.422067
		c796	NA	NA	NA	NA	NA	0	0.0931563	0.682703	0.664539	0.776683	0.944715	0.115093	0.140762	0.545759	0.6679	0.00676991	0.493917
		c797	NA	NA	NA	NA	NA	NA	0.0931563	0.682703	0.664539	0.776683	0.944715	0.115093	0.140762	0.545759	0.6679	0.00676991	0.493917
		c799	NA	NA	NA	NA	NA	NA	NA	0.0540513	0.168245	0.0109848	0.234484	0.254043	0.444832	0.314119	0.454054	0.185291	0.52476
		c801	NA	NA	NA	NA	NA	NA	NA	NA	0.0166589	0.118585	0.841192	0.465348	0.26328	0.623806	0.0243005	0.013115	0.750168
		c825	NA	NA	NA	NA	NA	NA	NA	NA	NA	0.566322	0.139239	0.779815	0.422901	0.167503	0.269529	0.297348	0.768064
		c850	NA	NA	NA	NA	NA	NA	NA	NA	NA	NA	0.389686	0.125254	0.299206	0.238575	0.0133136	0.313653	0.0954746
		c865	NA	NA	NA	NA	NA	NA	NA	NA	NA	NA	NA	0.17537	0.140825	0.963716	0.467537	0.0319115	0.952975
		c874	NA	NA	NA	NA	NA	NA	NA	NA	NA	NA	NA	NA	0.837068	0.0605892	0.999129	0.261748	0.527084
		c877	NA	NA	NA	NA	NA	NA	NA	NA	NA	NA	NA	NA	NA	0.321786	0.201766	0.449943	0.0402
		c895	NA	NA	NA	NA	NA	NA	NA	NA	NA	NA	NA	NA	NA	NA	0.0233899	0.461029	0.478037
		c896	NA	NA	NA	NA	NA	NA	NA	NA	NA	NA	NA	NA	NA	NA	NA	0.291833	0.277396
		c898	NA	NA	NA	NA	NA	NA	NA	NA	NA	NA	NA	NA	NA	NA	NA	NA	0.770184
		c901	NA	NA	NA	NA	NA	NA	NA	NA	NA	NA	NA	NA	NA	NA	NA	NA	NA
	r2		c758	c766	c770	c778	c796	c797	c799	c801	c825	c850	c865	c874	c877	c895	c896	c898	c901
		c758	NA	0.0670458	0.0173461	0.00281243	0.00389427	0.00389427	0.0185829	0.0265362	0.00247391	0.0624173	0.000142724	0.024488	0.000141711	0.00790969	0.0163256	0.0948583	0.00107089
		c766	NA	NA	0.00214055	0.0230102	0.00494433	0.00494433	0.139763	0.0103422	0.020056	0.00160727	0.010591	0.00320865	0.110497	0.00460772	0.00551667	0.0418669	0.0130166
		c770	NA	NA	NA	0.00830273	0.0205215	0.0205215	0.0977106	0.00348993	0.00385951	0.000242101	0.00128123	0.000349437	0.00349314	0.0208213	0.00552913	0.00527811	0.0270381
		c778	NA	NA	NA	NA	0.000733758	0.000733758	0.00144647	0.00403121	0.000508273	0.00150382	0.0140877	0.000394182	0.00209579	0.000934503	0.00177236	0.0555692	0.00565397
		c796	NA	NA	NA	NA	NA	0.999371	0.0276369	0.00139249	0.00162118	0.000681812	4.00729e-05	0.0206905	0.0180801	0.00325866	0.0015339	0.0632157	0.00389985
		c797	NA	NA	NA	NA	NA	NA	0.0276369	0.00139249	0.00162118	0.000681812	4.00729e-05	0.0206905	0.0180801	0.00325866	0.0015339	0.0632157	0.00389985
		c799	NA	NA	NA	NA	NA	NA	NA	0.0363835	0.0193726	0.0646778	0.0138574	0.0127543	0.00572341	0.010555	0.00549521	0.0175466	0.00396595
		c801	NA	NA	NA	NA	NA	NA	NA	NA	0.0494134	0.0206433	0.000334566	0.00444168	0.0104286	0.0021478	0.0422755	0.0530477	0.000844914
		c825	NA	NA	NA	NA	NA	NA	NA	NA	NA	0.00288487	0.0188479	0.000673738	0.00553655	0.0176403	0.0105098	0.00969688	0.000749746
		c850	NA	NA	NA	NA	NA	NA	NA	NA	NA	NA	0.00627053	0.0199183	0.00913331	0.0126272	0.0519233	0.00890552	0.0235556
		c865	NA	NA	NA	NA	NA	NA	NA	NA	NA	NA	NA	0.0153036	0.0180743	1.84769e-05	0.00439825	0.0396832	2.89805e-05
		c874	NA	NA	NA	NA	NA	NA	NA	NA	NA	NA	NA	NA	0.000352417	0.0314391	9.92299e-09	0.0108576	0.00333341
		c877	NA	NA	NA	NA	NA	NA	NA	NA	NA	NA	NA	NA	NA	0.00876493	0.0135796	0.00492065	0.0350785
		c895	NA	NA	NA	NA	NA	NA	NA	NA	NA	NA	NA	NA	NA	NA	0.0458867	0.00503144	0.00449408
		c896	NA	NA	NA	NA	NA	NA	NA	NA	NA	NA	NA	NA	NA	NA	NA	0.00957884	0.0098317
		c898	NA	NA	NA	NA	NA	NA	NA	NA	NA	NA	NA	NA	NA	NA	NA	NA	0.000735711
		c901	NA	NA	NA	NA	NA	NA	NA	NA	NA	NA	NA	NA	NA	NA	NA	NA	NA
Chr 6	p-value		c925	c928	c930	c933	c934	c937	c944	c956	c958	c960	c975	c977	c978	c980	c986	c992	c1004	c1010	c1031	c11042	c11069
		c925	NA	0.0595236	0.868814	0.0545666	0.819982	0.177141	0.00363887	0.2033	0.0683953	0.0621292	0.268213	0.446514	0.969694	0.966121	0.240475	0.000234286	0.411082	0.722209	0.602537	0.818995	0.994848
		c928	NA	NA	0.165818	0.0828392	0.313239	0.298674	0.0409072	0.854967	0.485008	0.237628	0.00875424	0.77102	0.475172	0.828443	0.70057	0.124913	0.0542072	0.850978	0.204317	0.739535	0.0104613
		c930	NA	NA	NA	0.304451	0.67976	0.223289	0.0415124	0.385951	0.617376	0.494048	0.11699	0.0331304	0.308951	0.903205	0.282247	0.208805	0.81435	0.345515	0.4029	0.107584	0.182493
		c933	NA	NA	NA	NA	6.77386e-06	0.054052	0.0402666	0.0356714	0.472008	0.0100671	0.995032	0.0531452	0.894815	0.0518905	0.0924052	0.116754	0.423488	0.302511	0.565791	0.303948	0.00275336
		c934	NA	NA	NA	NA	NA	0.332407	0.371984	0.905951	0.1136	0.0726749	0.941478	0.0111494	0.451636	0.0216537	0.1615	0.72176	0.294444	0.73043	0.98811	0.0134941	0.0110026
		c937	NA	NA	NA	NA	NA	NA	0.0667154	0.758571	0.00194166	0.71942	0.821207	0.1183	0.871056	0.579144	0.00828269	0.0456963	0.0847285	0.638451	0.102731	0.528341	0.785453
		c944	NA	NA	NA	NA	NA	NA	NA	0.366504	0.0472416	0.360207	0.579291	0.615121	0.7263	0.0651734	0.0308613	7.1164e-05	0.809249	0.211308	0.409266	0.0742711	0.522048
		c956	NA	NA	NA	NA	NA	NA	NA	NA	0.52727	0.0847897	0.183863	0.00733394	0.0215058	0.199484	0.678718	0.907334	0.538938	0.230742	0.0242909	0.76451	0.893227
		c958	NA	NA	NA	NA	NA	NA	NA	NA	NA	0.200823	0.290755	0.329179	0.654683	0.0278605	0.866167	0.687776	0.329838	0.43621	0.515143	0.724604	0.950638
		c960	NA	NA	NA	NA	NA	NA	NA	NA	NA	NA	0.231423	0.250517	0.331179	0.0602762	0.0784458	0.584402	0.258563	0.430744	0.993849	0.0848864	0.714864
		c975	NA	NA	NA	NA	NA	NA	NA	NA	NA	NA	NA	0.194051	0.223958	0.0689013	0.565965	0.505578	0.423488	0.108433	0.140872	0.421361	0.0313146
		c977	NA	NA	NA	NA	NA	NA	NA	NA	NA	NA	NA	NA	0.0154665	0.00391313	0.58382	0.0756006	0.925006	0.44963	0.0521361	0.15114	0.633455
		c978	NA	NA	NA	NA	NA	NA	NA	NA	NA	NA	NA	NA	NA	0.197495	0.0112069	0.00959801	0.0728038	0.468966	0.409595	0.496228	0.152917
		c980	NA	NA	NA	NA	NA	NA	NA	NA	NA	NA	NA	NA	NA	NA	0.784673	0.628288	0.295773	0.233039	0.00156974	0.000601695	0.272693
		c986	NA	NA	NA	NA	NA	NA	NA	NA	NA	NA	NA	NA	NA	NA	NA	0.290438	0.679475	0.827504	0.310614	0.911463	0.75731
		c992	NA	NA	NA	NA	NA	NA	NA	NA	NA	NA	NA	NA	NA	NA	NA	NA	0.133664	0.00356042	0.445543	0.662795	0.0871538
		c1004	NA	NA	NA	NA	NA	NA	NA	NA	NA	NA	NA	NA	NA	NA	NA	NA	NA	0.381693	0.55105	0.450954	0.114235
		c1010	NA	NA	NA	NA	NA	NA	NA	NA	NA	NA	NA	NA	NA	NA	NA	NA	NA	NA	0.268683	0.667104	0.367581
		c1031	NA	NA	NA	NA	NA	NA	NA	NA	NA	NA	NA	NA	NA	NA	NA	NA	NA	NA	NA	0.0936606	0.612156
		c11042	NA	NA	NA	NA	NA	NA	NA	NA	NA	NA	NA	NA	NA	NA	NA	NA	NA	NA	NA	NA	0.56403
		c11069	NA	NA	NA	NA	NA	NA	NA	NA	NA	NA	NA	NA	NA	NA	NA	NA	NA	NA	NA	NA	NA
	r2		c925	c928	c930	c933	c934	c937	c944	c956	c958	c960	c975	c977	c978	c980	c986	c992	c1004	c1010	c1031	c11042	c11069
		c925	NA	0.0311457	0.000239294	0.0324147	0.000462388	0.0162629	0.0741734	0.014451	0.0291326	0.0305229	0.0107532	0.00508321	1.26612e-05	1.58248e-05	0.012086	0.118719	0.00592691	0.00117024	0.0024213	0.000484876	3.78981e-07
		c928	NA	NA	0.0160029	0.0250691	0.00861837	0.00931124	0.0348321	0.000283138	0.00406319	0.0116218	0.0572691	0.000705874	0.00424936	0.000391319	0.00123233	0.0196218	0.0308859	0.000315136	0.0136546	0.00096961	0.0565052
		c930	NA	NA	NA	0.00878831	0.00144403	0.0127854	0.0346248	0.00637001	0.00207977	0.00389749	0.0204763	0.0378252	0.00862628	0.000123248	0.00963534	0.0131641	0.000459495	0.00794517	0.00592926	0.0227137	0.0153207
		c933	NA	NA	NA	NA	0.171662	0.0319922	0.0350551	0.0373961	0.00431059	0.0551915	3.23031e-07	0.0311612	0.00014567	0.0314941	0.0235997	0.0205027	0.00533846	0.00949188	0.00279471	0.00927009	0.0772768
		c934	NA	NA	NA	NA	NA	0.00824121	0.00675445	0.000120334	0.0212154	0.0273012	4.56734e-05	0.0545876	0.00480121	0.0446899	0.0166113	0.00107468	0.00931519	0.00107925	1.9145e-06	0.0544924	0.0567096
		c937	NA	NA	NA	NA	NA	NA	0.0289831	0.000828671	0.0827921	0.00111249	0.000440284	0.0210317	0.000227129	0.0026519	0.0600975	0.0344203	0.0256188	0.00204421	0.0233563	0.00361438	0.000661637
		c944	NA	NA	NA	NA	NA	NA	NA	0.00691088	0.0328064	0.00697644	0.00256152	0.00210654	0.00102113	0.0283382	0.0388388	0.131497	0.000485595	0.0139503	0.00577062	0.0279475	0.00353315
		c956	NA	NA	NA	NA	NA	NA	NA	NA	0.00338687	0.0251747	0.0149671	0.0609263	0.0447909	0.0139504	0.001454	0.000114826	0.00319925	0.0130571	0.0437391	0.000801233	0.00015803
		c958	NA	NA	NA	NA	NA	NA	NA	NA	NA	0.0136365	0.00930103	0.00793438	0.00166706	0.0403056	0.000236685	0.00134586	0.00791278	0.0054128	0.00358988	0.00108881	3.30375e-05
		c960	NA	NA	NA	NA	NA	NA	NA	NA	NA	NA	0.0119341	0.0110035	0.00786901	0.0294147	0.0258068	0.0024931	0.010637	0.005543	5.03718e-07	0.0260418	0.00115057
		c975	NA	NA	NA	NA	NA	NA	NA	NA	NA	NA	NA	0.0140549	0.0123235	0.027575	0.00274567	0.0036934	0.00533846	0.0230082	0.0183764	0.0056712	0.0399624
		c977	NA	NA	NA	NA	NA	NA	NA	NA	NA	NA	NA	NA	0.0488544	0.0693641	0.00250083	0.0263086	7.38367e-05	0.00510343	0.031961	0.0180764	0.00196039
		c978	NA	NA	NA	NA	NA	NA	NA	NA	NA	NA	NA	NA	NA	0.01384	0.0536018	0.0559002	0.0268221	0.00468224	0.00576252	0.00406134	0.0176113
		c980	NA	NA	NA	NA	NA	NA	NA	NA	NA	NA	NA	NA	NA	NA	0.000622143	0.00195325	0.00910962	0.0126984	0.0847026	0.103252	0.010372
		c986	NA	NA	NA	NA	NA	NA	NA	NA	NA	NA	NA	NA	NA	NA	NA	0.00931325	0.00142264	0.000423946	0.00871241	0.000108456	0.000823192
		c992	NA	NA	NA	NA	NA	NA	NA	NA	NA	NA	NA	NA	NA	NA	NA	NA	0.0187452	0.0758519	0.0049319	0.00166794	0.0252256
		c1004	NA	NA	NA	NA	NA	NA	NA	NA	NA	NA	NA	NA	NA	NA	NA	NA	NA	0.00683252	0.0030122	0.00498467	0.0215055
		c1010	NA	NA	NA	NA	NA	NA	NA	NA	NA	NA	NA	NA	NA	NA	NA	NA	NA	NA	0.0111224	0.00171304	0.0075169
		c1031	NA	NA	NA	NA	NA	NA	NA	NA	NA	NA	NA	NA	NA	NA	NA	NA	NA	NA	NA	0.025092	0.0022548
		c11042	NA	NA	NA	NA	NA	NA	NA	NA	NA	NA	NA	NA	NA	NA	NA	NA	NA	NA	NA	NA	0.00302522
		c11069	NA	NA	NA	NA	NA	NA	NA	NA	NA	NA	NA	NA	NA	NA	NA	NA	NA	NA	NA	NA	NA
Chr 7	p-value		c1040	c1058	c1063	c1071	c1092	c1102	c1103	c1132	c1136	c1159	c1162	c1174	c1175	c1179	c1183	c1191	c1196	c1202	c1203	c1204
		c1040	NA	0.946616	0.946616	0.966354	0.0099834	0.820434	0.553919	0.896116	0.946612	0.149091	0.215088	0.324053	0.122832	0.239086	0.360891	0.364386	0.962064	0.597572	0.115551	0.714076
		c1058	NA	NA	0.998213	0.0844077	0.592867	0.555718	0.137188	0.605507	0.997019	0.331418	0.257692	0.689908	0.282247	0.233194	0.999909	0.121873	0.339618	0.722693	0.2725	0.813704
		c1063	NA	NA	NA	0.0844077	0.0717107	0.106474	0.137188	0.0873162	0.997019	0.315022	0.257692	0.689908	0.364229	0.233194	0.527306	0.531042	0.306826	0.722693	0.2725	0.813704
		c1071	NA	NA	NA	NA	0.376023	0.000178365	0.0541868	0.766719	0.582609	0.516811	0.749115	0.608246	0.370983	0.516391	0.0873433	0.650863	0.274557	0.363692	0.725703	0.151496
		c1092	NA	NA	NA	NA	NA	0.139614	0.323196	0.932336	0.59284	0.0298275	0.488963	0.395103	0.535015	0.0139773	0.714781	0.174064	0.315421	0.999566	0.445846	0.108069
		c1102	NA	NA	NA	NA	NA	NA	0.785995	0.896152	0.555746	0.0827982	0.108428	0.893368	0.950497	0.775313	0.989541	0.522841	0.877134	0.0575369	0.0159135	0.00050784
		c1103	NA	NA	NA	NA	NA	NA	NA	0.527686	0.513862	0.0279746	0.0914872	0.324697	0.23816	0.872096	0.689979	0.000602818	0.707337	0.0932314	0.329542	0.0863866
		c1132	NA	NA	NA	NA	NA	NA	NA	NA	0.0875377	0.0418405	0.450239	0.723954	0.547929	0.0064918	0.513046	0.35966	0.86345	0.96586	0.408531	0.537286
		c1136	NA	NA	NA	NA	NA	NA	NA	NA	NA	0.314988	0.257659	0.689887	0.282212	0.233161	0.527739	0.531013	0.306792	0.722674	0.272836	0.813691
		c1159	NA	NA	NA	NA	NA	NA	NA	NA	NA	NA	0.419668	0.12725	0.472901	0.525722	0.00609573	0.766488	0.989269	0.0314092	0.656911	0.805791
		c1162	NA	NA	NA	NA	NA	NA	NA	NA	NA	NA	NA	0.0104657	0.905871	0.014959	0.312159	0.894132	0.527864	0.607481	0.369594	0.0106741
		c1174	NA	NA	NA	NA	NA	NA	NA	NA	NA	NA	NA	NA	0.116986	0.475355	0.00299848	0.00181667	0.748681	0.561149	0.1114	0.576075
		c1175	NA	NA	NA	NA	NA	NA	NA	NA	NA	NA	NA	NA	NA	0.456514	0.439155	0.00245919	0.773481	0.132819	0.00653811	0.0961792
		c1179	NA	NA	NA	NA	NA	NA	NA	NA	NA	NA	NA	NA	NA	NA	0.0269213	0.401123	0.0013034	0.846741	0.000621431	0.309476
		c1183	NA	NA	NA	NA	NA	NA	NA	NA	NA	NA	NA	NA	NA	NA	NA	0.524402	0.239864	0.00757996	0.343981	0.0595021
		c1191	NA	NA	NA	NA	NA	NA	NA	NA	NA	NA	NA	NA	NA	NA	NA	NA	0.188894	0.263126	0.000175707	0.0609696
		c1196	NA	NA	NA	NA	NA	NA	NA	NA	NA	NA	NA	NA	NA	NA	NA	NA	NA	0.503066	0.775924	0.0528758
		c1202	NA	NA	NA	NA	NA	NA	NA	NA	NA	NA	NA	NA	NA	NA	NA	NA	NA	NA	0.867561	0.162673
		c1203	NA	NA	NA	NA	NA	NA	NA	NA	NA	NA	NA	NA	NA	NA	NA	NA	NA	NA	NA	0.915682
		c1204	NA	NA	NA	NA	NA	NA	NA	NA	NA	NA	NA	NA	NA	NA	NA	NA	NA	NA	NA	NA
	r2		c1040	c1058	c1063	c1071	c1092	c1102	c1103	c1132	c1136	c1159	c1162	c1174	c1175	c1179	c1183	c1191	c1196	c1202	c1203	c1204
		c1040	NA	3.73609e-05	3.73609e-05	1.50784e-05	0.0553155	0.000436638	0.00291953	0.000154986	3.79995e-05	0.0173461	0.0128071	0.00810431	0.0198402	0.0115498	0.00787538	0.006856	1.8853e-05	0.00232228	0.0225146	0.00111867
		c1058	NA	NA	4.17867e-08	0.0252366	0.00238241	0.00294215	0.0184102	0.00242517	1.18315e-07	0.00786125	0.0106759	0.00132654	0.00963534	0.0118439	1.21591e-10	0.0199423	0.00759895	0.00104939	0.0109465	0.000462758
		c1063	NA	NA	NA	0.0252366	0.0270285	0.022083	0.0184102	0.0265743	1.18315e-07	0.00841251	0.0106759	0.00132654	0.0068605	0.0118439	0.00376963	0.00326998	0.00870241	0.00104939	0.0109465	0.000462758
		c1071	NA	NA	NA	NA	0.00664121	0.121089	0.0314147	0.000814934	0.00260376	0.00356146	0.000866747	0.00222658	0.0067828	0.0035686	0.0281026	0.00173571	0.0101172	0.00699241	0.00113976	0.0174332
		c1092	NA	NA	NA	NA	NA	0.0184933	0.00813308	6.55366e-05	0.00242314	0.0393267	0.00399006	0.00602649	0.00320715	0.0503418	0.00125989	0.0153966	0.00839868	2.46543e-09	0.00528354	0.0215187
		c1102	NA	NA	NA	NA	NA	NA	0.00062475	0.000157745	0.00299244	0.0255009	0.0218388	0.000152268	3.26626e-05	0.000690437	1.62111e-06	0.00346005	0.000202563	0.0305678	0.0538186	0.102429
		c1103	NA	NA	NA	NA	NA	NA	NA	0.00362588	0.00361182	0.040247	0.0237334	0.00808276	0.0115954	0.000216	0.00150102	0.0980605	0.00117459	0.0234806	0.00864269	0.0245038
		c1132	NA	NA	NA	NA	NA	NA	NA	NA	0.0270285	0.0376513	0.00518228	0.00113396	0.00328219	0.0673496	0.00436581	0.00762799	0.000268895	1.66538e-05	0.00669678	0.00345993
		c1136	NA	NA	NA	NA	NA	NA	NA	NA	NA	0.00855632	0.0108584	0.00134922	0.00980005	0.0120464	0.00383406	0.00332588	0.00885116	0.00106733	0.0111337	0.000470669
		c1159	NA	NA	NA	NA	NA	NA	NA	NA	NA	NA	0.00542704	0.0193812	0.00429325	0.00335544	0.0709602	0.000734935	1.50743e-06	0.0385871	0.00179362	0.000503725
		c1162	NA	NA	NA	NA	NA	NA	NA	NA	NA	NA	NA	0.0546155	0.000116521	0.0493441	0.00963695	0.000147581	0.00332086	0.00219882	0.00731845	0.0543232
		c1174	NA	NA	NA	NA	NA	NA	NA	NA	NA	NA	NA	NA	0.0204768	0.00424584	0.0830981	0.0810511	0.000855358	0.00281433	0.0230386	0.00260519
		c1175	NA	NA	NA	NA	NA	NA	NA	NA	NA	NA	NA	NA	NA	0.00462023	0.00564612	0.0764226	0.000690359	0.018827	0.0672334	0.0230649
		c1179	NA	NA	NA	NA	NA	NA	NA	NA	NA	NA	NA	NA	NA	NA	0.0461873	0.00587463	0.0861475	0.000311303	0.106461	0.00860759
		c1183	NA	NA	NA	NA	NA	NA	NA	NA	NA	NA	NA	NA	NA	NA	NA	0.00382291	0.013032	0.0672653	0.00877977	0.033502
		c1191	NA	NA	NA	NA	NA	NA	NA	NA	NA	NA	NA	NA	NA	NA	NA	NA	0.0143852	0.0104353	0.12795	0.0292568
		c1196	NA	NA	NA	NA	NA	NA	NA	NA	NA	NA	NA	NA	NA	NA	NA	NA	NA	0.00373718	0.000736517	0.031232
		c1202	NA	NA	NA	NA	NA	NA	NA	NA	NA	NA	NA	NA	NA	NA	NA	NA	NA	NA	0.000252798	0.0162434
		c1203	NA	NA	NA	NA	NA	NA	NA	NA	NA	NA	NA	NA	NA	NA	NA	NA	NA	NA	NA	0.000101904
		c1204	NA	NA	NA	NA	NA	NA	NA	NA	NA	NA	NA	NA	NA	NA	NA	NA	NA	NA	NA	NA
Chr 8	p-value		c1207	c1210	c1257	c1261	c1271	c1282	c1284	c1293	c1303	c1311	c1324	c1329	c1339	c1343	c1346	c1350	c1377	X11393
		c1207	NA	0.997019	0.999816	0.813691	0.845178	0.866157	0.539659	0.274024	0.583793	0.60576	0.639588	0.866157	0.997019	0.0784246	0.758435	0.722674	0.134151	0.88787
		c1210	NA	NA	0.12914	0.813691	0.84648	0.866157	0.539659	0.274024	0.583793	0.60576	0.639588	1.79332e-06	0.997019	0.583793	0.00283045	0.722674	0.520764	0.88787
		c1257	NA	NA	NA	0.0863174	0.137351	0.515299	0.00018461	0.675221	0.292695	0.0951941	0.315014	0.0268001	0.566291	0.555569	0.206682	0.0150152	0.758586	0.904227
		c1261	NA	NA	NA	NA	0.721917	0.553253	0.0666136	0.901215	0.100046	0.907642	0.211756	0.553253	0.813704	0.0555543	0.551221	0.162673	0.0913793	0.597297
		c1271	NA	NA	NA	NA	NA	0.613933	0.115341	0.0232948	0.157724	0.0043055	0.644443	0.261186	1.99502e-05	0.39834	0.710759	0.40286	0.186254	0.653013
		c1282	NA	NA	NA	NA	NA	NA	0.553223	0.550987	0.675669	0.847459	0.00119904	0.649584	0.866167	0.675669	0.455201	0.206179	0.135869	0.0340703
		c1284	NA	NA	NA	NA	NA	NA	NA	0.365532	0.0311637	0.180937	0.371244	0.152607	0.539688	0.0140352	0.918049	0.778547	0.424036	0.203897
		c1293	NA	NA	NA	NA	NA	NA	NA	NA	0.0103906	0.423531	0.59485	0.0396585	0.274058	0.00597319	0.042414	0.212118	0.463928	0.219857
		c1303	NA	NA	NA	NA	NA	NA	NA	NA	NA	0.000390907	0.28708	0.469363	0.0784458	0.408525	0.00476616	0.458736	0.165729	0.379781
		c1311	NA	NA	NA	NA	NA	NA	NA	NA	NA	NA	0.546796	0.307192	0.0873162	0.177111	0.0203941	0.401351	0.545777	0.95022
		c1324	NA	NA	NA	NA	NA	NA	NA	NA	NA	NA	NA	0.270845	0.639612	0.34294	0.0483847	0.350621	0.395517	0.763284
		c1329	NA	NA	NA	NA	NA	NA	NA	NA	NA	NA	NA	NA	0.866167	0.200823	0.0738939	0.395283	0.135869	0.685496
		c1339	NA	NA	NA	NA	NA	NA	NA	NA	NA	NA	NA	NA	NA	0.0784458	0.00283242	0.00848447	0.520733	0.887878
		c1343	NA	NA	NA	NA	NA	NA	NA	NA	NA	NA	NA	NA	NA	NA	0.887824	0.0650168	0.182044	0.219655
		c1346	NA	NA	NA	NA	NA	NA	NA	NA	NA	NA	NA	NA	NA	NA	NA	0.218346	0.0167062	0.505868
		c1350	NA	NA	NA	NA	NA	NA	NA	NA	NA	NA	NA	NA	NA	NA	NA	NA	0.581753	0.448894
		c1377	NA	NA	NA	NA	NA	NA	NA	NA	NA	NA	NA	NA	NA	NA	NA	NA	NA	0.18408
		X11393	NA	NA	NA	NA	NA	NA	NA	NA	NA	NA	NA	NA	NA	NA	NA	NA	NA	NA
	r2		c1207	c1210	c1257	c1261	c1271	c1282	c1284	c1293	c1303	c1311	c1324	c1329	c1339	c1343	c1346	c1350	c1377	X11393
		c1207	NA	1.20338e-07	4.94225e-10	0.000470669	0.000323152	0.000240731	0.0031879	0.0101398	0.00254358	0.00246663	0.00185832	0.000240731	1.18315e-07	0.0262479	0.000801518	0.00106733	0.0190153	0.000168482
		c1210	NA	NA	0.0217247	0.000470669	0.000323152	0.000240731	0.0031879	0.0101398	0.00254358	0.00246663	0.00185832	0.19326	1.18315e-07	0.00254358	0.0755395	0.00106733	0.00355501	0.000168482
		c1257	NA	NA	NA	0.0272384	0.0204387	0.00391936	0.129459	0.00162552	0.0102517	0.0284109	0.00934756	0.0454041	0.00304562	0.00321699	0.0147641	0.0547656	0.0008746	0.000134053
		c1261	NA	NA	NA	NA	0.00107342	0.00292934	0.028038	0.000128394	0.02254	0.000122355	0.0129948	0.00292934	0.000462758	0.0305448	0.00295945	0.0162434	0.0241517	0.00232577
		c1271	NA	NA	NA	NA	NA	0.00215667	0.0210124	0.0436135	0.0169145	0.0754654	0.0018049	0.0106988	0.154187	0.00604517	0.00116542	0.00593027	0.0148051	0.0017129
		c1282	NA	NA	NA	NA	NA	NA	0.00292979	0.00296293	0.00145868	0.00033639	0.0874319	0.00172021	0.000236685	0.00145868	0.00464725	0.0133171	0.0188486	0.0374264
		c1284	NA	NA	NA	NA	NA	NA	NA	0.0068233	0.0386993	0.016272	0.00666247	0.01705	0.00313432	0.0502809	8.82232e-05	0.000659009	0.00541612	0.013452
		c1293	NA	NA	NA	NA	NA	NA	NA	NA	0.0547223	0.0058227	0.00235694	0.0352703	0.00996935	0.0629864	0.0343217	0.0129743	0.00454577	0.0125442
		c1303	NA	NA	NA	NA	NA	NA	NA	NA	NA	0.11432	0.00944386	0.0043623	0.0258068	0.00569241	0.0663841	0.00457481	0.016281	0.00642841
		c1311	NA	NA	NA	NA	NA	NA	NA	NA	NA	NA	0.00330081	0.00947918	0.0265743	0.0165609	0.0488894	0.0064025	0.00337904	3.54318e-05
		c1324	NA	NA	NA	NA	NA	NA	NA	NA	NA	NA	NA	0.0101038	0.00182708	0.00749508	0.0324714	0.00726008	0.00611791	0.00075587
		c1329	NA	NA	NA	NA	NA	NA	NA	NA	NA	NA	NA	NA	0.000236685	0.0136365	0.0266194	0.0060219	0.0188486	0.0013667
		c1339	NA	NA	NA	NA	NA	NA	NA	NA	NA	NA	NA	NA	NA	0.0258068	0.0742699	0.0577354	0.00349526	0.00016565
		c1343	NA	NA	NA	NA	NA	NA	NA	NA	NA	NA	NA	NA	NA	NA	0.000165811	0.0283713	0.015092	0.0125552
		c1346	NA	NA	NA	NA	NA	NA	NA	NA	NA	NA	NA	NA	NA	NA	NA	0.0126267	0.0485337	0.00368837
		c1350	NA	NA	NA	NA	NA	NA	NA	NA	NA	NA	NA	NA	NA	NA	NA	NA	0.00257127	0.00477869
		c1377	NA	NA	NA	NA	NA	NA	NA	NA	NA	NA	NA	NA	NA	NA	NA	NA	NA	0.0149523
		X11393	NA	NA	NA	NA	NA	NA	NA	NA	NA	NA	NA	NA	NA	NA	NA	NA	NA	NA
Chr 9	p-value		c1416	c1418	c1419	c1434	c1436	c1452	c1478	c1502	c1529	c11640
		c1416	NA	0.207306	0.253596	0.833921	0.868282	0.561269	0.598744	0.526131	0.116481	0.701444
		c1418	NA	NA	0.00690337	0.505287	0.184623	0.0118025	0.001528	0.999859	0.121552	0.837749
		c1419	NA	NA	NA	0.878436	0.617922	0.0187071	0.145041	0.0558999	0.413584	0.642232
		c1434	NA	NA	NA	NA	0.00297468	0.773739	0.0664471	0.406076	0.921543	0.413913
		c1436	NA	NA	NA	NA	NA	0.00363476	0.0121092	0.0280594	0.810613	0.103121
		c1452	NA	NA	NA	NA	NA	NA	0.54563	0.718359	0.779685	0.679357
		c1478	NA	NA	NA	NA	NA	NA	NA	0.531115	0.17876	0.495987
		c1502	NA	NA	NA	NA	NA	NA	NA	NA	0.710615	0.317234
		c1529	NA	NA	NA	NA	NA	NA	NA	NA	NA	0.448075
		c11640	NA	NA	NA	NA	NA	NA	NA	NA	NA	NA
	r2		c1416	c1418	c1419	c1434	c1436	c1452	c1478	c1502	c1529	c11640
		c1416	NA	0.0132512	0.0116373	0.000366365	0.000229193	0.00281259	0.00261221	0.00334882	0.0212415	0.00122478
		c1418	NA	NA	0.0651602	0.00369846	0.0146668	0.0528358	0.0947598	2.58681e-10	0.0206656	0.000349437
		c1419	NA	NA	NA	0.000208879	0.00222142	0.0493633	0.0216698	0.0326343	0.00618957	0.0019271
		c1434	NA	NA	NA	NA	0.0735244	0.000688744	0.03178	0.00575217	8.36236e-05	0.00556278
		c1436	NA	NA	NA	NA	NA	0.0704819	0.059385	0.0402035	0.000495045	0.0221383
		c1452	NA	NA	NA	NA	NA	NA	0.00344532	0.00108392	0.000674557	0.00142376
		c1478	NA	NA	NA	NA	NA	NA	NA	0.00370055	0.0173837	0.00437276
		c1502	NA	NA	NA	NA	NA	NA	NA	NA	0.00118675	0.00833598
		c1529	NA	NA	NA	NA	NA	NA	NA	NA	NA	0.00496135
		c11640	NA	NA	NA	NA	NA	NA	NA	NA	NA	NA
Chr 10	p-value		c1548	c1558	c1562	c1602	c1610	c1614	c1620	c1627	c1629	c1631	c1648
		c1548	NA	0.022294	0.524547	0.101671	0.199334	0.453272	0.235988	0.238008	0.427456	0.500432	0.328857
		c1558	NA	NA	0.173629	0.545618	0.14069	0.00875424	0.0413961	0.116744	0.66064	0.0964409	0.45715
		c1562	NA	NA	NA	0.577212	0.959902	0.567396	0.639289	0.570223	0.658269	0.0249788	0.565132
		c1602	NA	NA	NA	NA	0.14596	0.00738007	0.181109	0.759024	0.859756	0.97906	0.125086
		c1610	NA	NA	NA	NA	NA	0.918155	0.0276769	0.111559	0.85264	0.279168	0.954312
		c1614	NA	NA	NA	NA	NA	NA	0.961549	0.0528413	0.466406	0.9723	0.10675
		c1620	NA	NA	NA	NA	NA	NA	NA	0.427007	0.483192	0.66412	0.0107336
		c1627	NA	NA	NA	NA	NA	NA	NA	NA	0.0708585	0.204274	0.8441
		c1629	NA	NA	NA	NA	NA	NA	NA	NA	NA	0.000178572	0.131177
		c1631	NA	NA	NA	NA	NA	NA	NA	NA	NA	NA	0.489952
		c1648	NA	NA	NA	NA	NA	NA	NA	NA	NA	NA	NA
	r2		c1548	c1558	c1562	c1602	c1610	c1614	c1620	c1627	c1629	c1631	c1648
		c1548	NA	0.0435224	0.0034909	0.0223262	0.0137271	0.00468713	0.0117033	0.0122136	0.00572478	0.00378351	0.00794494
		c1558	NA	NA	0.0159597	0.00304355	0.0180866	0.0572691	0.0346644	0.021583	0.00175225	0.0230286	0.0046072
		c1562	NA	NA	NA	0.002679	2.17903e-05	0.00281947	0.00189374	0.00293009	0.00184559	0.043322	0.00285255
		c1602	NA	NA	NA	NA	0.0176165	0.0598171	0.0149042	0.000825465	0.000283797	5.74124e-06	0.0196038
		c1610	NA	NA	NA	NA	NA	8.79932e-05	0.0404007	0.0222104	0.00031367	0.00975946	2.73541e-05
		c1614	NA	NA	NA	NA	NA	NA	1.93678e-05	0.0328854	0.00482253	1.0048e-05	0.0216808
		c1620	NA	NA	NA	NA	NA	NA	NA	0.00553464	0.00446955	0.00157131	0.0542408
		c1627	NA	NA	NA	NA	NA	NA	NA	NA	0.0313752	0.0141364	0.000339227
		c1629	NA	NA	NA	NA	NA	NA	NA	NA	NA	0.127674	0.0207138
		c1631	NA	NA	NA	NA	NA	NA	NA	NA	NA	NA	0.00397193
		c1648	NA	NA	NA	NA	NA	NA	NA	NA	NA	NA	NA
Chr 11	p-value		c1678	c1679	c1682	c1700	c1719	c1726	c1729	c1730	c1731	c1732	c1760	c1782
		c1678	NA	0.0283436	0.365026	0.536661	0.0256131	0.0607505	0.0234974	0.11486	0.194726	0.0188417	0.36218	0.130065
		c1679	NA	NA	0.0364626	0.000914715	0.806	0.275559	0.618088	0.902412	0.0690886	0.200808	0.896679	0.00376694
		c1682	NA	NA	NA	0.389028	0.274651	0.508917	1	0.154395	0.45465	0.868286	0.572887	0.277399
		c1700	NA	NA	NA	NA	0.274651	0.699576	0.213912	0.107313	0.998369	0.140451	0.572887	0.959581
		c1719	NA	NA	NA	NA	NA	0.0590307	0.00196078	0.054333	0.0379643	0.110179	0.211228	0.192644
		c1726	NA	NA	NA	NA	NA	NA	0.00477673	0.0605338	0	0.0854431	0.023052	0.284461
		c1729	NA	NA	NA	NA	NA	NA	NA	1.23292e-11	0.00144034	4.76938e-06	0.213912	0.219349
		c1730	NA	NA	NA	NA	NA	NA	NA	NA	0.0340722	0.005953	0.107313	0.735715
		c1731	NA	NA	NA	NA	NA	NA	NA	NA	NA	0.0518905	0.000541589	0.174036
		c1732	NA	NA	NA	NA	NA	NA	NA	NA	NA	NA	0.139715	0.105158
		c1760	NA	NA	NA	NA	NA	NA	NA	NA	NA	NA	NA	0.127306
		c1782	NA	NA	NA	NA	NA	NA	NA	NA	NA	NA	NA	NA
	r2		c1678	c1679	c1682	c1700	c1719	c1726	c1729	c1730	c1731	c1732	c1760	c1782
		c1678	NA	0.0407377	0.00695362	0.00323529	0.0461292	0.0298032	0.0466487	0.0234532	0.01425	0.046747	0.0070366	0.0201029
		c1679	NA	NA	0.0364612	0.0916058	0.000548313	0.0099072	0.00221932	0.000139209	0.0275379	0.0136374	0.000140525	0.0723524
		c1682	NA	NA	NA	0.00618315	0.0108488	0.00363577	0	0.0187804	0.0046586	0.000229179	0.00264896	0.0101706
		c1700	NA	NA	NA	NA	0.0108488	0.00124094	0.0137924	0.0240126	3.48075e-08	0.0181084	0.00264896	2.21414e-05
		c1719	NA	NA	NA	NA	NA	0.0324037	0.0939794	0.0362984	0.0391511	0.0231969	0.014209	0.0157156
		c1726	NA	NA	NA	NA	NA	NA	0.07109	0.0326176	0.783682	0.0246516	0.0430382	0.00987632
		c1729	NA	NA	NA	NA	NA	NA	NA	0.459182	0.0906555	0.186855	0.0137924	0.0139688
		c1730	NA	NA	NA	NA	NA	NA	NA	NA	0.0415841	0.0700414	0.0240126	0.00107479
		c1731	NA	NA	NA	NA	NA	NA	NA	NA	NA	0.0314941	0.0997227	0.0159296
		c1732	NA	NA	NA	NA	NA	NA	NA	NA	NA	NA	0.0181758	0.0226337
		c1760	NA	NA	NA	NA	NA	NA	NA	NA	NA	NA	NA	0.0200435
		c1782	NA	NA	NA	NA	NA	NA	NA	NA	NA	NA	NA	NA
Chr 12	p-value		c1809	c1811	c1812	c1813	c1827	c1828	c1832	c1836	c1837	c1849	c1861	c1872	c1879	c1902	c1906
		c1809	NA	0.0667223	0.202116	0.162954	0.806991	0.167434	0.643289	0.00147743	0.643289	0.250196	0.280242	0.0496974	0.055218	2.02061e-14	0.436531
		c1811	NA	NA	0.999969	0.0103012	0.998418	0.108097	0.470334	0.45042	0.596698	0.331062	0.890665	0.707042	0.309008	0.200706	0.499524
		c1812	NA	NA	NA	0.7782	0.237241	0.323675	0.26565	0.168464	0.111023	0.404369	0.300266	0.884116	0.666832	0.669248	0.817365
		c1813	NA	NA	NA	NA	0.521178	0.714205	0.00878167	0.102166	0.890878	0.933731	0.0167569	0.649926	0.0189916	0.315022	0.226561
		c1827	NA	NA	NA	NA	NA	0.898508	0.309269	0.237241	0.505868	0.865466	0.118073	0.156955	0.480992	0.887878	0.199689
		c1828	NA	NA	NA	NA	NA	NA	0.187273	0.415855	0.378096	0.200519	0.984907	0.328038	0.232805	0.734224	0.408338
		c1832	NA	NA	NA	NA	NA	NA	NA	0.614183	0.0402024	0.0893584	0.139214	0.614786	0.27427	0.758451	0.0131138
		c1836	NA	NA	NA	NA	NA	NA	NA	NA	0.10399	0.0645051	0.698875	0.103011	0.187342	0.0261797	0.639315
		c1837	NA	NA	NA	NA	NA	NA	NA	NA	NA	0.025402	0.688643	0.614786	0.27427	0.758451	0.139499
		c1849	NA	NA	NA	NA	NA	NA	NA	NA	NA	NA	0.0146179	0.904876	0.054822	0.238031	0.0446704
		c1861	NA	NA	NA	NA	NA	NA	NA	NA	NA	NA	NA	0.214636	0.267516	0.70057	0.115749
		c1872	NA	NA	NA	NA	NA	NA	NA	NA	NA	NA	NA	NA	0.73884	0.170593	0.505101
		c1879	NA	NA	NA	NA	NA	NA	NA	NA	NA	NA	NA	NA	NA	0.000963443	0.069266
		c1902	NA	NA	NA	NA	NA	NA	NA	NA	NA	NA	NA	NA	NA	NA	0.592867
		c1906	NA	NA	NA	NA	NA	NA	NA	NA	NA	NA	NA	NA	NA	NA	NA
	r2		c1809	c1811	c1812	c1813	c1827	c1828	c1832	c1836	c1837	c1849	c1861	c1872	c1879	c1902	c1906
		c1809	NA	0.0280156	0.0135585	0.0162216	0.000497393	0.0158814	0.00178721	0.0842213	0.00178721	0.0113983	0.00971597	0.0332038	0.0306291	0.487633	0.00504487
		c1811	NA	NA	1.25007e-11	0.0548504	3.278e-08	0.0215152	0.00434325	0.00474662	0.00233338	0.00814431	0.000157466	0.00121767	0.00862425	0.0136436	0.00379957
		c1812	NA	NA	NA	0.000661128	0.0116409	0.00811699	0.0103256	0.0158046	0.0211633	0.00599392	0.00894177	0.000183138	0.00154442	0.00152069	0.000444425
		c1813	NA	NA	NA	NA	0.00342968	0.00111761	0.0572225	0.0222617	0.000156849	5.96056e-05	0.0476805	0.00177581	0.0458524	0.00841251	0.012186
		c1827	NA	NA	NA	NA	NA	0.000135567	0.00861495	0.0116409	0.00368837	0.000247443	0.0203558	0.01727	0.00413844	0.00016565	0.0137054
		c1828	NA	NA	NA	NA	NA	NA	0.0144912	0.00551667	0.00647402	0.0141258	2.98208e-06	0.00824679	0.0118637	0.000960571	0.00569696
		c1832	NA	NA	NA	NA	NA	NA	NA	0.00211774	0.0350777	0.0248784	0.0182219	0.00218331	0.00996053	0.000788047	0.0512808
		c1836	NA	NA	NA	NA	NA	NA	NA	NA	0.0220271	0.029462	0.00124704	0.0229163	0.0144866	0.0412009	0.00183033
		c1837	NA	NA	NA	NA	NA	NA	NA	NA	NA	0.0430713	0.00133799	0.00218331	0.00996053	0.000788047	0.0181957
		c1849	NA	NA	NA	NA	NA	NA	NA	NA	NA	NA	0.051396	0.00012751	0.0317887	0.0120019	0.0347504
		c1861	NA	NA	NA	NA	NA	NA	NA	NA	NA	NA	NA	0.0132748	0.0102453	0.00123233	0.020616
		c1872	NA	NA	NA	NA	NA	NA	NA	NA	NA	NA	NA	NA	0.000958179	0.0161873	0.00382934
		c1879	NA	NA	NA	NA	NA	NA	NA	NA	NA	NA	NA	NA	NA	0.0908045	0.0275027
		c1902	NA	NA	NA	NA	NA	NA	NA	NA	NA	NA	NA	NA	NA	NA	0.00238241
		c1906	NA	NA	NA	NA	NA	NA	NA	NA	NA	NA	NA	NA	NA	NA	NA
Chr 13	p-value		c1920	c1922	c1924	c1938	c1941	c1946	c1956
		c1920	NA	0.695684	0.364339	0.358773	0.660304	0.660304	0.177101
		c1922	NA	NA	0.0458064	0.541133	0.0506397	0.605397	0.397425
		c1924	NA	NA	NA	0.905514	0.847245	0.00321064	0.295251
		c1938	NA	NA	NA	NA	0.303188	0.138208	0.599689
		c1941	NA	NA	NA	NA	NA	0.273568	0.252684
		c1946	NA	NA	NA	NA	NA	NA	0.00025877
		c1956	NA	NA	NA	NA	NA	NA	NA
	r2		c1920	c1922	c1924	c1938	c1941	c1946	c1956
		c1920	NA	0.00141668	0.00761926	0.00842185	0.00178847	0.00178847	0.0168684
		c1922	NA	NA	0.0332392	0.00333432	0.0318346	0.00222444	0.00596753
		c1924	NA	NA	NA	0.0001258	0.000309236	0.0723644	0.00912935
		c1938	NA	NA	NA	NA	0.00946534	0.0196232	0.00245951
		c1941	NA	NA	NA	NA	NA	0.00998973	0.0109034
		c1946	NA	NA	NA	NA	NA	NA	0.111229
		c1956	NA	NA	NA	NA	NA	NA	NA
Chr 14	p-value		c2007	c2023	c2026
		c2007	NA	0.769931	0.780657
		c2023	NA	NA	0.752467
		c2026	NA	NA	NA
	r2		c2007	c2023	c2026
		c2007	NA	0.000712801	0.000657135
		c2023	NA	NA	0.00084296
		c2026	NA	NA	NA
Chr 15	p-value		c2061	c2084	c2099	c2112	c2113	c2118
		c2061	NA	0.875758	0.759549	0.896568	0.180042	0.33036
		c2084	NA	NA	0.590329	0.837749	0.103121	0.671926
		c2099	NA	NA	NA	0.65973	0.000203111	0.185007
		c2112	NA	NA	NA	NA	0.129208	0.583317
		c2113	NA	NA	NA	NA	NA	0.547702
		c2118	NA	NA	NA	NA	NA	NA
	r2		c2061	c2084	c2099	c2112	c2113	c2118
		c2061	NA	0.000207159	0.000793906	0.000143217	0.0152311	0.00802954
		c2084	NA	NA	0.00241526	0.000349437	0.0221383	0.00149464
		c2099	NA	NA	NA	0.00161543	0.115017	0.0146411
		c2112	NA	NA	NA	NA	0.0191833	0.00250752
		c2113	NA	NA	NA	NA	NA	0.00301208
		c2118	NA	NA	NA	NA	NA	NA
Chr 16	p-value		c2150	c2184	c2203	c2215	c12477
		c2150	NA	0.692989	0.614575	0.00152957	0.230093
		c2184	NA	NA	0.906375	0.0291403	0.414853
		c2203	NA	NA	NA	0.28998	0.184542
		c2215	NA	NA	NA	NA	0.00996211
		c12477	NA	NA	NA	NA	NA
	r2		c2150	c2184	c2203	c2215	c12477
		c2150	NA	0.00129891	0.00211306	0.0836887	0.0126341
		c2184	NA	NA	0.000115272	0.0396609	0.00583202
		c2203	NA	NA	NA	0.00933093	0.0154444
		c2215	NA	NA	NA	NA	0.0582602
		c12477	NA	NA	NA	NA	NA
Chr 17	p-value		c2240	c2257	c2258
		c2240	NA	0.77072	0.719468
		c2257	NA	NA	0.16067
		c2258	NA	NA	NA
	r2		c2240	c2257	c2258
		c2240	NA	0.000719772	0.00109324
		c2257	NA	NA	0.0163993
		c2258	NA	NA	NA
Chr 18	p-value		c2326	c2341	c2348	c2349	c2352	c12584	c12610
		c2326	NA	0.0453593	0.441521	0.0761387	0.37492	0.774441	0.138307
		c2341	NA	NA	0.807942	0.754284	0.639796	0.521427	0.373473
		c2348	NA	NA	NA	0.758451	1.98861e-05	0.0491566	0.368912
		c2349	NA	NA	NA	NA	0.946616	0.778298	0.82915
		c2352	NA	NA	NA	NA	NA	0.67196	0.734097
		c12584	NA	NA	NA	NA	NA	NA	0.679452
		c12610	NA	NA	NA	NA	NA	NA	NA
	r2		c2326	c2341	c2348	c2349	c2352	c12584	c12610
		c2326	NA	0.0385118	0.00510625	0.027116	0.006787	0.000873646	0.018937
		c2341	NA	NA	0.000557441	0.000924209	0.00206612	0.00477989	0.00761612
		c2348	NA	NA	NA	0.000788047	0.151668	0.0394898	0.00684175
		c2349	NA	NA	NA	NA	3.73609e-05	0.000808813	0.00039463
		c2352	NA	NA	NA	NA	NA	0.00182977	0.000977819
		c12584	NA	NA	NA	NA	NA	NA	0.00177857
		c12610	NA	NA	NA	NA	NA	NA	NA
Chr 19	p-value		c2364	c2372	c2384	c2422	c2434
		c2364	NA	0.824193	0.0907077	0.325922	0.017839
		c2372	NA	NA	0.597297	0.294295	0.992144
		c2384	NA	NA	NA	0.480992	0.742053
		c2422	NA	NA	NA	NA	0.701374
		c2434	NA	NA	NA	NA	NA
	r2		c2364	c2372	c2384	c2422	c2434
		c2364	NA	0.000418244	0.0242523	0.00817824	0.0483784
		c2372	NA	NA	0.00232577	0.00916558	8.21665e-07
		c2384	NA	NA	NA	0.00413844	0.000918054
		c2422	NA	NA	NA	NA	0.00124616
		c2434	NA	NA	NA	NA	NA
Chr 20	p-value		c2453	c2454
		c2453	NA	0.0220217
		c2454	NA	NA
	r2		c2453	c2454
		c2453	NA	0.0437006
		c2454	NA	NA
Chr 21	p-value		c2507	c2512	c2529
		c2507	NA	0.0702188	0.687847
		c2512	NA	NA	0.378702
		c2529	NA	NA	NA
	r2		c2507	c2512	c2529
		c2507	NA	0.0273158	0.00134522
		c2512	NA	NA	0.0064576
		c2529	NA	NA	NA
Chr 22	p-value		c2559	c2560	c2575	c2576			c2560 - GSTT1
		c2559	NA	0	0.253835	0.0212044			c2559 - GSTT2B
		c2560	NA	NA	0.458061	0.019178
		c2575	NA	NA	NA	0.407428
		c2576	NA	NA	NA	NA
	r2		c2559	c2560	c2575	c2576
		c2559	NA	0.698633	0.0112248	0.0442493
		c2560	NA	NA	0.00474679	0.0457101
		c2575	NA	NA	NA	0.00591633
		c2576	NA	NA	NA	NA
