# Supplementary material for: Linkage Disequilibrium between Two High-Frequency Deletion Polymorphisms: Implications for Association Studies Involving the glutathione-S transferase (GST) Genes
Source: PLoS Genet. 2009 May 8;5(5):e1000472. doi: 10.1371/journal.pgen.1000472 (PMC2672168; doi:10.1371/journal.pgen.1000472)
Supplement: Table S10 — Linkage analysis between deletion polymorphisms (JCP). (0.16 MB XLS) [file pgen.1000472.s013.xls]

## Sheet: AIA_Chr1
Table S10	LD between deletion polymorphisms (JCP)
Chr 1	p-value		c28	c35	c48	c59	c60	c79	c84	c88	c94	c109	c110	c122	c124	c147	c158	c164	c168	c174	c182	c10204
		c28	NA	8.62551e-05	0.611295	0.751104	0.299431	0.295227	0.00712375	0.308157	0.686999	0.0218649	0.153213	0.577942	0.342253	0.546948	0.378524	0.182604	0.0135262	0.0340431	0.205889	0.526941
		c35	NA	NA	0.173533	1.18575e-07	0.364486	0.720747	0.00324464	0.332089	0.855128	0.253147	0.393004	0.000551267	0.00832083	0.877624	0.707505	0.606287	0.533222	0.0146656	0.5984	0.483091
		c48	NA	NA	NA	0.228944	0.68217	0.0308737	0.126242	0.64251	0.741535	0.565346	0.216819	0.495413	0.00125232	0.137438	0.00143912	0.449551	0.145892	0.743503	0.354961	0.308053
		c59	NA	NA	NA	NA	1.17647e-05	0.110666	0.116317	0.0332303	0.284299	0.0457463	0.751104	0.194411	0.718515	0.696738	0.177802	0.863991	0.284299	0.9998	0.000309685	0.798464
		c60	NA	NA	NA	NA	NA	0.208972	0.95509	0.870845	0.827925	0.851193	0.948209	0.870464	0.665618	0.423201	0.465763	0.527575	0.355629	0.120957	0.771464	0.61649
		c79	NA	NA	NA	NA	NA	NA	0.829084	0.921426	0.316342	0.475961	0.186964	0.033251	0.484572	0.215387	0.865195	0.0749055	0.264658	0.312284	0.485309	0.224059
		c84	NA	NA	NA	NA	NA	NA	NA	0.773907	0.290612	0.0169487	0.000300792	0.151686	0.939007	0.0459008	0.170492	0.820053	0.125917	0.775565	0.573545	0.458726
		c88	NA	NA	NA	NA	NA	NA	NA	NA	0.483134	0.269777	0.229776	0.584517	0.625821	0.0651131	0.343885	0.661588	0.108797	0.963652	0.544209	0.320931
		c94	NA	NA	NA	NA	NA	NA	NA	NA	NA	0.626653	0.206075	0.581137	0.493849	0.187882	0.317101	0.126361	0.461848	0.264253	0.239923	0.984525
		c109	NA	NA	NA	NA	NA	NA	NA	NA	NA	NA	0.0218649	0.270998	0.23175	0.0786982	0.0759318	0.156521	0.567392	0.394104	0.277574	0.108452
		c110	NA	NA	NA	NA	NA	NA	NA	NA	NA	NA	NA	0.0559032	0.808326	0.546948	0.0969897	0.182604	0.377854	0.1761	0.523468	0.526941
		c122	NA	NA	NA	NA	NA	NA	NA	NA	NA	NA	NA	NA	0.0178051	0.55574	0.535801	0.462002	0.687161	0.0751979	0.0732537	0.321001
		c124	NA	NA	NA	NA	NA	NA	NA	NA	NA	NA	NA	NA	NA	0.0266563	0.625364	0.599107	0.316228	0.0245561	0.163202	0.0915266
		c147	NA	NA	NA	NA	NA	NA	NA	NA	NA	NA	NA	NA	NA	NA	0.191369	0.436558	0.00307047	0.96385	0.128187	0.796233
		c158	NA	NA	NA	NA	NA	NA	NA	NA	NA	NA	NA	NA	NA	NA	NA	0.856272	0.023581	0.506555	0.69331	0.0765456
		c164	NA	NA	NA	NA	NA	NA	NA	NA	NA	NA	NA	NA	NA	NA	NA	NA	0.856323	0.136503	0.903719	0.0762425
		c168	NA	NA	NA	NA	NA	NA	NA	NA	NA	NA	NA	NA	NA	NA	NA	NA	NA	0.729876	0.746615	0.040629
		c174	NA	NA	NA	NA	NA	NA	NA	NA	NA	NA	NA	NA	NA	NA	NA	NA	NA	NA	0.0188415	0.933555
		c182	NA	NA	NA	NA	NA	NA	NA	NA	NA	NA	NA	NA	NA	NA	NA	NA	NA	NA	NA	0.0909655
		c10204	NA	NA	NA	NA	NA	NA	NA	NA	NA	NA	NA	NA	NA	NA	NA	NA	NA	NA	NA	NA
	r^2		c28	c35	c48	c59	c60	c79	c84	c88	c94	c109	c110	c122	c124	c147	c158	c164	c168	c174	c182	c10204
		c28	NA	0.0856444	0.00145108	0.000558919	0.00598182	0.00608684	0.0406826	0.0058346	0.000901961	0.0292028	0.0113332	0.00171985	0.00501097	0.00203828	0.00430829	0.00986836	0.0338831	0.0320896	0.00888946	0.00235463
		c35	NA	NA	0.0104054	0.155801	0.00456877	0.000709877	0.0486771	0.00528502	0.000185196	0.00725473	0.00405348	0.0662985	0.0386838	0.000133204	0.000782122	0.00147565	0.00215693	0.0425443	0.0015412	0.0028934
		c48	NA	NA	NA	0.00813151	0.000942096	0.0261796	0.0132847	0.00122429	0.000611138	0.00185692	0.00856912	0.00261095	0.0584916	0.0125364	0.0570504	0.00321227	0.0118803	0.000764795	0.00480699	0.00618454
		c59	NA	NA	NA	NA	0.106673	0.0141371	0.0138552	0.0254712	0.00636902	0.0221717	0.000558919	0.00935484	0.000721778	0.000853303	0.0100883	0.000163014	0.00636902	4.48366e-10	0.0722827	0.000383507
		c60	NA	NA	NA	NA	NA	0.00876965	1.78174e-05	0.000148504	0.000262484	0.000195512	2.34409e-05	0.00014773	0.00103761	0.00360343	0.00295561	0.002217	0.00474038	0.0171778	0.000468708	0.00147548
		c79	NA	NA	NA	NA	NA	NA	0.000261812	5.46593e-05	0.00557785	0.00282279	0.00967432	0.0251823	0.0027142	0.00862272	0.000160111	0.0176229	0.00691238	0.00729279	0.00270505	0.00869519
		c84	NA	NA	NA	NA	NA	NA	NA	0.000468882	0.00627407	0.0320319	0.0734015	0.0115461	3.28928e-05	0.0226434	0.010554	0.000290707	0.0131581	0.000589015	0.0017797	0.00326787
		c88	NA	NA	NA	NA	NA	NA	NA	NA	0.00276281	0.00684204	0.00810253	0.00167972	0.00133579	0.0193302	0.00503312	0.0010764	0.0144473	1.4834e-05	0.00206626	0.00586397
		c94	NA	NA	NA	NA	NA	NA	NA	NA	NA	0.00131459	0.00888216	0.00169111	0.00260072	0.00974241	0.00556037	0.0129814	0.00300785	0.00890241	0.00767248	2.21299e-06
		c109	NA	NA	NA	NA	NA	NA	NA	NA	NA	NA	0.0292028	0.00673159	0.00794492	0.0173684	0.0174994	0.0111529	0.00181703	0.00518745	0.00654961	0.0151567
		c110	NA	NA	NA	NA	NA	NA	NA	NA	NA	NA	NA	0.0203052	0.000326935	0.00203828	0.015302	0.00986836	0.00432041	0.0130731	0.00226141	0.00235463
		c122	NA	NA	NA	NA	NA	NA	NA	NA	NA	NA	NA	NA	0.0311957	0.00195019	0.00212987	0.00300578	0.000900975	0.0226125	0.0178254	0.00579332
		c124	NA	NA	NA	NA	NA	NA	NA	NA	NA	NA	NA	NA	NA	0.0276008	0.00132445	0.00153525	0.00558046	0.0361066	0.0108017	0.0167489
		c147	NA	NA	NA	NA	NA	NA	NA	NA	NA	NA	NA	NA	NA	NA	0.00959016	0.00340064	0.0492422	1.48854e-05	0.0130018	0.000396905
		c158	NA	NA	NA	NA	NA	NA	NA	NA	NA	NA	NA	NA	NA	NA	NA	0.000182252	0.0284733	0.00315126	0.000864028	0.0184515
		c164	NA	NA	NA	NA	NA	NA	NA	NA	NA	NA	NA	NA	NA	NA	NA	NA	0.00018212	0.0158353	8.12919e-05	0.0184896
		c168	NA	NA	NA	NA	NA	NA	NA	NA	NA	NA	NA	NA	NA	NA	NA	NA	NA	0.000851608	0.000579987	0.0246554
		c174	NA	NA	NA	NA	NA	NA	NA	NA	NA	NA	NA	NA	NA	NA	NA	NA	NA	NA	0.0394012	5.26599e-05
		c182	NA	NA	NA	NA	NA	NA	NA	NA	NA	NA	NA	NA	NA	NA	NA	NA	NA	NA	NA	0.0168071
		c10204	NA	NA	NA	NA	NA	NA	NA	NA	NA	NA	NA	NA	NA	NA	NA	NA	NA	NA	NA	NA
Chr 2	p-value		c186	c207	c211	c216	c221	c223	c250	c253	c257	c262	c267	c279	c284	c287	c296	c315	c319	c333
		c186	NA	0.950818	0.229661	1.62866e-05	0.700749	0.202305	0.0175978	0.0507925	0.81797	0.180599	0.406242	0.517398	0.536006	0.999917	0.196861	0.919895	0.798506	0.950818
		c207	NA	NA	0.101292	0.663421	0.571319	0.122483	0.415547	0.341915	0.58846	0.141288	0.0186071	0.257971	0.469706	0.843353	0.959557	0.950817	0.556759	0.793086
		c211	NA	NA	NA	0.913845	0.24989	0.648917	0.69103	0.610106	0.158802	0.0851787	0.00467238	0.318799	0.893325	0.69508	0.58838	0.229646	0.172182	0.46782
		c216	NA	NA	NA	NA	0.0535816	0.134223	0.643401	0.257958	0.397184	0.0412457	0.145138	0.0387888	0.47832	0.482745	0.0195015	0.865379	0.451367	0.663421
		c221	NA	NA	NA	NA	NA	0.631958	0.944368	0.460767	0.495241	0.0493575	0.0419089	0.995574	0.425055	0.0058856	0.111083	0.0187611	0.690273	0.719693
		c223	NA	NA	NA	NA	NA	NA	0.788519	0.556369	0.531645	0.694578	0.302845	0.158568	0.0283238	0.727208	0.354555	0.202291	0.311786	0.30371
		c250	NA	NA	NA	NA	NA	NA	NA	0.616099	0.015081	0.950424	0.345583	0.576801	0.609093	0.0282825	0.267886	0.707459	0.553604	0.144303
		c253	NA	NA	NA	NA	NA	NA	NA	NA	0.0754408	0.00411639	0.496087	0.908967	0.992525	0.923719	0.436391	0.655781	0.392251	0.449132
		c257	NA	NA	NA	NA	NA	NA	NA	NA	NA	0.00606506	0.970766	0.788729	0.0157178	0.900668	0.263384	0.817987	0.262054	0.00286961
		c262	NA	NA	NA	NA	NA	NA	NA	NA	NA	NA	0.00558215	0.251739	0.338705	0.133646	0.0126358	0.478815	0.00304155	0.621718
		c267	NA	NA	NA	NA	NA	NA	NA	NA	NA	NA	NA	0.331835	0.65084	0.452319	0.024291	0.406227	0.769549	0.0186071
		c279	NA	NA	NA	NA	NA	NA	NA	NA	NA	NA	NA	NA	0.253594	0.00336311	0.701221	0.148859	0.118222	0.00312395
		c284	NA	NA	NA	NA	NA	NA	NA	NA	NA	NA	NA	NA	NA	0.109528	0.758806	0.535993	0.971303	0.0983652
		c287	NA	NA	NA	NA	NA	NA	NA	NA	NA	NA	NA	NA	NA	NA	0.000924189	0.420947	0.31687	0.46729
		c296	NA	NA	NA	NA	NA	NA	NA	NA	NA	NA	NA	NA	NA	NA	NA	0.196847	0.0822621	0.959557
		c315	NA	NA	NA	NA	NA	NA	NA	NA	NA	NA	NA	NA	NA	NA	NA	NA	0.798512	0.950817
		c319	NA	NA	NA	NA	NA	NA	NA	NA	NA	NA	NA	NA	NA	NA	NA	NA	NA	0.556759
		c333	NA	NA	NA	NA	NA	NA	NA	NA	NA	NA	NA	NA	NA	NA	NA	NA	NA	NA
	r^2		c186	c207	c211	c216	c221	c223	c250	c253	c257	c262	c267	c279	c284	c287	c296	c315	c319	c333
		c186	NA	2.11353e-05	0.00801644	0.103226	0.000820523	0.0090314	0.0316615	0.0224418	0.000300977	0.00995938	0.00383207	0.00235436	0.00212773	6.11085e-11	0.00925285	5.68178e-05	0.000366116	2.11353e-05
		c207	NA	NA	0.0149172	0.00105219	0.00178045	0.0132515	0.00372401	0.00531317	0.00166339	0.0120215	0.030767	0.00718884	0.00290371	0.000219374	1.4286e-05	2.13741e-05	0.00194015	0.000382244
		c211	NA	NA	NA	6.50283e-05	0.00735511	0.00115149	0.000887486	0.00152953	0.0112818	0.0164623	0.044456	0.00558352	9.99024e-05	0.00086315	0.00162711	0.00810702	0.010471	0.00292845
		c216	NA	NA	NA	NA	0.0206983	0.0124609	0.00120405	0.00752755	0.00407292	0.0231438	0.0117924	0.0239893	0.00279273	0.00276772	0.030311	0.000161464	0.00318661	0.00105219
		c221	NA	NA	NA	NA	NA	0.00127452	2.73557e-05	0.00320018	0.00264273	0.021462	0.0229938	1.72861e-07	0.00353498	0.0426124	0.0141042	0.0310317	0.00089208	0.000715482
		c223	NA	NA	NA	NA	NA	NA	0.00040421	0.00203548	0.00222299	0.000856524	0.00589792	0.0111676	0.0267125	0.000683654	0.00476159	0.00913345	0.00574772	0.00587685
		c250	NA	NA	NA	NA	NA	NA	NA	0.00149636	0.0339481	2.17168e-05	0.00499781	0.00176952	0.00146909	0.0273339	0.0068963	0.00080016	0.00199375	0.0119745
		c253	NA	NA	NA	NA	NA	NA	NA	NA	0.0190391	0.048422	0.00272528	7.78221e-05	5.16318e-07	5.45725e-05	0.00356326	0.00118267	0.00435686	0.00336966
		c257	NA	NA	NA	NA	NA	NA	NA	NA	NA	0.042789	7.63079e-06	0.000412663	0.0331487	8.95371e-05	0.00710728	0.000304378	0.00722916	0.0505033
		c262	NA	NA	NA	NA	NA	NA	NA	NA	NA	NA	0.0426693	0.00737992	0.00508515	0.0126384	0.0345522	0.00281776	0.0493392	0.00135255
		c267	NA	NA	NA	NA	NA	NA	NA	NA	NA	NA	NA	0.00529059	0.00113802	0.00317323	0.0281874	0.00387537	0.000482181	0.030767
		c279	NA	NA	NA	NA	NA	NA	NA	NA	NA	NA	NA	NA	0.00732243	0.0488591	0.000826993	0.0118403	0.0138677	0.0490653
		c284	NA	NA	NA	NA	NA	NA	NA	NA	NA	NA	NA	NA	NA	0.0143878	0.000523775	0.00215178	7.27035e-06	0.015177
		c287	NA	NA	NA	NA	NA	NA	NA	NA	NA	NA	NA	NA	NA	NA	0.0616494	0.00367994	0.00569216	0.00296841
		c296	NA	NA	NA	NA	NA	NA	NA	NA	NA	NA	NA	NA	NA	NA	NA	0.0093574	0.0169642	1.4286e-05
		c315	NA	NA	NA	NA	NA	NA	NA	NA	NA	NA	NA	NA	NA	NA	NA	NA	0.000370253	2.13741e-05
		c319	NA	NA	NA	NA	NA	NA	NA	NA	NA	NA	NA	NA	NA	NA	NA	NA	NA	0.00194015
		c333	NA	NA	NA	NA	NA	NA	NA	NA	NA	NA	NA	NA	NA	NA	NA	NA	NA	NA
Chr 3	p-value		c360	c379	c399	c413	c429	c431	c432	c435	c437	c450	c452	c458	c462	c469	c474	c504	c505	c530	c536	c540
		c360	NA	0.106139	0.206523	0.838033	0.169832	0.480706	0.169832	0.961602	0.0157638	0.46456	0.25162	0.628344	0.258817	0.19616	0.000323261	0.189677	0.647676	0.642535	0.80102	0.0150959
		c379	NA	NA	0.614825	0.662161	0.928903	0.566275	0.928903	0.688866	0.267829	0.934151	0.536341	0.840131	0.701184	0.861336	0.269258	0.296129	0.322779	0.136463	0.429559	0.788861
		c399	NA	NA	NA	0.556902	0.865384	0.674264	0.865384	0.582308	0.668833	0.316169	0.135335	0.766382	0.192211	0.826037	0.249572	0.90961	0.523436	0.709134	0.281307	0.703935
		c413	NA	NA	NA	NA	0.893816	0.779847	0.893816	0.633462	0.65451	0.0929309	0.461539	0.800109	0.855153	0.288366	1.24477e-05	0.214479	0.285131	0.360646	0.239641	0.742902
		c429	NA	NA	NA	NA	NA	0.368658	0	1.00017e-07	0.102034	0.482212	0.000395323	0.984395	0.807781	0.652555	0.645989	0.0338315	0.715423	0.191427	0.754614	0.978059
		c431	NA	NA	NA	NA	NA	NA	0.368658	0.0221101	0.881719	0.481889	0.337984	0.144002	0.917655	0.236669	0.33765	0.0556874	0.00860279	0.00560442	0.969245	0.109148
		c432	NA	NA	NA	NA	NA	NA	NA	1.00017e-07	0.102034	0.482212	0.000395323	0.984395	0.807781	0.652555	0.645989	0.0338315	0.715423	0.191427	0.754614	0.978059
		c435	NA	NA	NA	NA	NA	NA	NA	NA	0.224217	0.392466	0.809679	0.819108	0.0721882	0.23394	0.225454	0.210643	0.0259396	0.000952991	0.599539	0.764775
		c437	NA	NA	NA	NA	NA	NA	NA	NA	NA	0.541935	0.542536	0.887027	0.475466	0.49315	0.7914	0.0540605	0.326121	0.515869	0.0735251	0.179096
		c450	NA	NA	NA	NA	NA	NA	NA	NA	NA	NA	0.667615	0.307565	0.310051	0.0536752	0.700671	0.347265	9.32494e-05	0.238877	0.000814783	0.543742
		c452	NA	NA	NA	NA	NA	NA	NA	NA	NA	NA	NA	0.709713	0.972816	0.595947	0.585162	0.0834466	0.12982	0.012831	0.188166	0.638424
		c458	NA	NA	NA	NA	NA	NA	NA	NA	NA	NA	NA	NA	0.696403	0.555008	0.494829	0.519146	0.580419	0.290992	0.62939	0.8922
		c462	NA	NA	NA	NA	NA	NA	NA	NA	NA	NA	NA	NA	NA	0.814724	0.134989	0.156612	0.000143726	0.991817	0.170537	0.62325
		c469	NA	NA	NA	NA	NA	NA	NA	NA	NA	NA	NA	NA	NA	NA	0.338299	0.236358	0.228891	0.137625	0.870742	0.788046
		c474	NA	NA	NA	NA	NA	NA	NA	NA	NA	NA	NA	NA	NA	NA	NA	0.559457	0.857544	0.261541	0.505381	0.736608
		c504	NA	NA	NA	NA	NA	NA	NA	NA	NA	NA	NA	NA	NA	NA	NA	NA	0.146061	0.488775	0.205866	0.423488
		c505	NA	NA	NA	NA	NA	NA	NA	NA	NA	NA	NA	NA	NA	NA	NA	NA	NA	0.947336	0.057437	0.49118
		c530	NA	NA	NA	NA	NA	NA	NA	NA	NA	NA	NA	NA	NA	NA	NA	NA	NA	NA	0.405436	0.192313
		c536	NA	NA	NA	NA	NA	NA	NA	NA	NA	NA	NA	NA	NA	NA	NA	NA	NA	NA	NA	0.546385
		c540	NA	NA	NA	NA	NA	NA	NA	NA	NA	NA	NA	NA	NA	NA	NA	NA	NA	NA	NA	NA
	r^2		c360	c379	c399	c413	c429	c431	c432	c435	c437	c450	c452	c458	c462	c469	c474	c504	c505	c530	c536	c540
		c360	NA	0.0145044	0.00886464	0.000232131	0.010469	0.00289105	0.010469	1.28769e-05	0.0327474	0.00342876	0.00730159	0.00130174	0.00724474	0.00928188	0.0718364	0.00955623	0.00116024	0.0011969	0.000352877	0.0328069
		c379	NA	NA	0.00140671	0.0010606	4.4229e-05	0.00191253	4.4229e-05	0.000890645	0.00689793	4.37602e-05	0.00212424	0.000226075	0.000836606	0.000169504	0.00678068	0.00606413	0.00543141	0.0123188	0.00346676	0.000398396
		c399	NA	NA	NA	0.0019172	0.00015966	0.00102706	0.00015966	0.00168065	0.00102792	0.00644058	0.0123901	0.000490415	0.00966245	0.000268367	0.00736498	7.16061e-05	0.00226176	0.000773018	0.0064487	0.000802282
		c413	NA	NA	NA	NA	9.89778e-05	0.000454248	9.89778e-05	0.00126331	0.00112507	0.0180952	0.003012	0.000356184	0.000189338	0.00626241	0.106074	0.00856074	0.00634707	0.00464245	0.00768169	0.000597735
		c429	NA	NA	NA	NA	NA	0.00469873	0.973717	0.157631	0.0150194	0.00316575	0.0697454	2.12529e-06	0.000336304	0.00112608	0.00117219	0.0250178	0.000738449	0.00948111	0.00054275	4.20215e-06
		c431	NA	NA	NA	NA	NA	NA	0.00469873	0.0304483	0.000130228	0.00329723	0.00533757	0.0124108	6.3625e-05	0.00814144	0.00534496	0.0212871	0.0401365	0.0446122	8.64246e-06	0.0149216
		c432	NA	NA	NA	NA	NA	NA	NA	0.157631	0.0150194	0.00316575	0.0697454	2.12529e-06	0.000336304	0.00112608	0.00117219	0.0250178	0.000738449	0.00948111	0.00054275	4.20215e-06
		c435	NA	NA	NA	NA	NA	NA	NA	NA	0.00829872	0.00468775	0.000322246	0.000290557	0.0183668	0.00787079	0.00816286	0.00870557	0.0275558	0.0606486	0.00153162	0.000497393
		c437	NA	NA	NA	NA	NA	NA	NA	NA	NA	0.00241536	0.00208348	0.000113388	0.0029267	0.00263847	0.000393014	0.0208474	0.00541707	0.00237159	0.0179917	0.0101411
		c450	NA	NA	NA	NA	NA	NA	NA	NA	NA	NA	0.00118208	0.00667373	0.00677932	0.0238639	0.000947275	0.00566299	0.0978762	0.00889235	0.0718414	0.00236313
		c452	NA	NA	NA	NA	NA	NA	NA	NA	NA	NA	NA	0.000769799	6.59776e-06	0.00156196	0.00165536	0.016647	0.0127481	0.0344015	0.00962178	0.00122672
		c458	NA	NA	NA	NA	NA	NA	NA	NA	NA	NA	NA	NA	0.000865007	0.00193567	0.00258893	0.00230883	0.00169754	0.00619459	0.00129383	0.000102033
		c462	NA	NA	NA	NA	NA	NA	NA	NA	NA	NA	NA	NA	NA	0.000312008	0.0126942	0.0114013	0.0821174	5.97662e-07	0.0106717	0.00137117
		c469	NA	NA	NA	NA	NA	NA	NA	NA	NA	NA	NA	NA	NA	NA	0.00509371	0.00778991	0.00804301	0.0122462	0.000147091	0.000401553
		c474	NA	NA	NA	NA	NA	NA	NA	NA	NA	NA	NA	NA	NA	NA	NA	0.00189247	0.000179004	0.00700323	0.00246454	0.000628501
		c504	NA	NA	NA	NA	NA	NA	NA	NA	NA	NA	NA	NA	NA	NA	NA	NA	0.0117384	0.00266234	0.00889035	0.00355897
		c505	NA	NA	NA	NA	NA	NA	NA	NA	NA	NA	NA	NA	NA	NA	NA	NA	NA	2.42385e-05	0.0200549	0.002633
		c530	NA	NA	NA	NA	NA	NA	NA	NA	NA	NA	NA	NA	NA	NA	NA	NA	NA	NA	0.00384525	0.00944339
		c536	NA	NA	NA	NA	NA	NA	NA	NA	NA	NA	NA	NA	NA	NA	NA	NA	NA	NA	NA	0.00202129
		c540	NA	NA	NA	NA	NA	NA	NA	NA	NA	NA	NA	NA	NA	NA	NA	NA	NA	NA	NA	NA
Chr 4	p-value		c554	c555	c565	c567	c573	c575	c596	c597	c602	c603	c605	c638	c646	c662	c663	c668	c682	c687	c703	c724	c726	c741
		c554	NA	2.52176e-07	0.177788	0.208574	0.394298	0.656652	0.000921639	0.357052	0.0417012	0.121665	0.0493635	0.263972	0.0264774	0.0541609	0.0151955	0.967191	0.0826213	0.11429	0.0414728	0.774481	0.0727543	0.155968
		c555	NA	NA	0.643106	0.637953	0.016373	0.864249	0.151102	0.0771003	0.668043	0.155192	0.884355	0.24854	0.0804004	0.988832	0.0228201	0.0577559	0.851612	0.070102	0.00268627	0.933903	0.497187	0.397436
		c565	NA	NA	NA	0.671422	0.604632	0.511028	0.424447	0.00198056	0.717902	0.0852098	0.368087	0.561658	0.25399	0.984183	0.675249	0.0839718	0.29989	0.671167	0.0231862	0.47213	0.0106165	0.508298
		c567	NA	NA	NA	NA	0.0814796	0.781737	0.248427	0.597176	0.271641	0.322798	0.353838	0.0373987	0.0323332	0.0504432	0.634025	0.263329	0.607022	0.926569	0.168515	0.694624	0.863735	0.00863003
		c573	NA	NA	NA	NA	NA	0.648768	0.065952	0.988716	0.0298818	0.958653	0.122363	0.214065	0.025318	0.477877	0.217734	0.326198	0.158512	0.265598	0.998044	0.528962	0.112025	0.693489
		c575	NA	NA	NA	NA	NA	NA	0.114039	0.924789	0.276798	0.759078	0.711185	0.1185	0.70157	0.82792	0.564748	0.234559	0.281052	0.00287108	0.123976	0.814403	0.682909	0.419651
		c596	NA	NA	NA	NA	NA	NA	NA	0.0445899	0.000112721	0.44769	0.509146	0.408267	0.810197	0.302078	0.456099	0.0684408	0.566559	0.248268	0.309617	0.450412	0.0993797	0.543762
		c597	NA	NA	NA	NA	NA	NA	NA	NA	0.0168888	0.890494	0.597504	0.0665634	0.928156	0.16279	0.184363	0.40515	0.030885	0.596984	0.641061	0.0788332	0.0428204	0.117683
		c602	NA	NA	NA	NA	NA	NA	NA	NA	NA	0.86249	0.0848941	0.306557	0.577937	0.0810437	0.620276	0.992756	0.499556	0.271474	0.078364	0.477094	0.11645	0.0291123
		c603	NA	NA	NA	NA	NA	NA	NA	NA	NA	NA	0.079929	0.525918	0.191469	0.168793	0.0043703	0.592553	0.159093	0.5506	0.0130816	0.696331	0.606766	0.59242
		c605	NA	NA	NA	NA	NA	NA	NA	NA	NA	NA	NA	0.0670019	0.067231	0.854414	0.863219	0.619443	0.510241	0.55954	0.0869086	0.170502	0.402106	0.473804
		c638	NA	NA	NA	NA	NA	NA	NA	NA	NA	NA	NA	NA	0.116123	0.00496717	0.537456	0.544961	0.808137	0.695264	0.0228426	0.25795	0.570245	0.0364013
		c646	NA	NA	NA	NA	NA	NA	NA	NA	NA	NA	NA	NA	NA	0.917596	0.692036	0.891769	0.150284	0.566866	0.562595	0.17978	0.393181	0.292523
		c662	NA	NA	NA	NA	NA	NA	NA	NA	NA	NA	NA	NA	NA	NA	0.0421589	0.571478	0.522434	0.311692	0.92304	0.00491791	0.147936	0.825969
		c663	NA	NA	NA	NA	NA	NA	NA	NA	NA	NA	NA	NA	NA	NA	NA	0.0130847	0.872954	0.621088	0.892184	0.317399	0.324548	0.0972961
		c668	NA	NA	NA	NA	NA	NA	NA	NA	NA	NA	NA	NA	NA	NA	NA	NA	0.792125	0.568639	0.828097	0.618486	0.551872	0.466805
		c682	NA	NA	NA	NA	NA	NA	NA	NA	NA	NA	NA	NA	NA	NA	NA	NA	NA	0.606823	0.337548	0.523292	7.98214e-08	0.691862
		c687	NA	NA	NA	NA	NA	NA	NA	NA	NA	NA	NA	NA	NA	NA	NA	NA	NA	NA	0.158619	0.694239	0.863139	0.801325
		c703	NA	NA	NA	NA	NA	NA	NA	NA	NA	NA	NA	NA	NA	NA	NA	NA	NA	NA	NA	0.184298	0.52057	0.144655
		c724	NA	NA	NA	NA	NA	NA	NA	NA	NA	NA	NA	NA	NA	NA	NA	NA	NA	NA	NA	NA	0.569136	0.07017
		c726	NA	NA	NA	NA	NA	NA	NA	NA	NA	NA	NA	NA	NA	NA	NA	NA	NA	NA	NA	NA	NA	0.722545
		c741	NA	NA	NA	NA	NA	NA	NA	NA	NA	NA	NA	NA	NA	NA	NA	NA	NA	NA	NA	NA	NA	NA
	r^2		c554	c555	c565	c567	c573	c575	c596	c597	c602	c603	c605	c638	c646	c662	c663	c668	c682	c687	c703	c724	c726	c741
		c554	NA	0.149355	0.0102024	0.00908791	0.00417038	0.0011102	0.0630961	0.00476536	0.023835	0.0134593	0.021702	0.00701013	0.0279805	0.02083	0.0334867	9.5043e-06	0.0169245	0.0140106	0.0238884	0.000477282	0.0180885	0.0113084
		c555	NA	NA	0.0012062	0.00127258	0.0331171	0.000164213	0.0118453	0.0175561	0.0010569	0.0113509	0.000118854	0.0074803	0.0173681	1.1008e-06	0.029444	0.0202285	0.000196584	0.0184305	0.0517769	3.99897e-05	0.00258953	0.00402287
		c565	NA	NA	NA	0.00103416	0.00154061	0.00242675	0.00366649	0.0537498	0.000750065	0.0166439	0.0045512	0.00189237	0.00739331	2.20797e-06	0.000997294	0.016777	0.00603755	0.00101258	0.0296236	0.00300573	0.0366765	0.00245826
		c567	NA	NA	NA	NA	0.0178538	0.00044115	0.00783605	0.00160504	0.00710848	0.00561826	0.0049405	0.0248975	0.0266322	0.0219923	0.00130254	0.00719062	0.00152031	4.88155e-05	0.0111536	0.000917409	0.000169275	0.0396427
		c573	NA	NA	NA	NA	NA	0.00119228	0.0198882	1.14949e-06	0.0277416	1.54471e-05	0.0137173	0.00887196	0.0290814	0.00289486	0.00883283	0.00553984	0.0114274	0.00712265	3.53342e-08	0.00235943	0.0145139	0.000892725
		c575	NA	NA	NA	NA	NA	NA	0.0143525	5.00675e-05	0.00679737	0.000528428	0.000770201	0.0136912	0.000834339	0.000265449	0.00188381	0.00793819	0.00652808	0.0499306	0.0135998	0.000320391	0.000937471	0.00365894
		c596	NA	NA	NA	NA	NA	NA	NA	0.0231844	0.0877101	0.00331319	0.00250472	0.00393012	0.000335363	0.00612068	0.00322936	0.0190806	0.00188778	0.00766105	0.00607242	0.00339056	0.0156062	0.00211846
		c597	NA	NA	NA	NA	NA	NA	NA	NA	0.032804	0.000106492	0.00156617	0.018909	4.61924e-05	0.0109444	0.0100119	0.00389318	0.0261761	0.00157061	0.00124918	0.0179581	0.0230476	0.0137522
		c602	NA	NA	NA	NA	NA	NA	NA	NA	NA	0.000172415	0.0170611	0.00600834	0.0017792	0.0174934	0.00142721	4.7375e-07	0.00261999	0.0069499	0.0182265	0.00297352	0.0141634	0.0273618
		c603	NA	NA	NA	NA	NA	NA	NA	NA	NA	NA	0.0172267	0.00225996	0.00969475	0.0106384	0.0461544	0.00160885	0.0111395	0.00200137	0.035391	0.000885561	0.00148827	0.00161
		c605	NA	NA	NA	NA	NA	NA	NA	NA	NA	NA	NA	0.0188482	0.0190305	0.000189149	0.000168636	0.00138568	0.0024358	0.00191293	0.0168432	0.0109216	0.00394393	0.00288254
		c638	NA	NA	NA	NA	NA	NA	NA	NA	NA	NA	NA	NA	0.0140275	0.0443334	0.00216065	0.00205856	0.000331271	0.000862053	0.0297726	0.00744028	0.00181052	0.0245967
		c646	NA	NA	NA	NA	NA	NA	NA	NA	NA	NA	NA	NA	NA	6.08214e-05	0.000901668	0.000105193	0.0117578	0.00186338	0.00194902	0.0104619	0.00414251	0.00629531
		c662	NA	NA	NA	NA	NA	NA	NA	NA	NA	NA	NA	NA	NA	NA	0.0234592	0.00179897	0.00229823	0.00574997	5.36357e-05	0.0459848	0.0117607	0.000271598
		c663	NA	NA	NA	NA	NA	NA	NA	NA	NA	NA	NA	NA	NA	NA	NA	0.0349865	0.000145287	0.0013883	0.000106811	0.00588021	0.00551437	0.0156211
		c668	NA	NA	NA	NA	NA	NA	NA	NA	NA	NA	NA	NA	NA	NA	NA	NA	0.000390224	0.00182565	0.000270983	0.00144187	0.00198862	0.00297488
		c682	NA	NA	NA	NA	NA	NA	NA	NA	NA	NA	NA	NA	NA	NA	NA	NA	NA	0.00148779	0.00528576	0.0023686	0.161856	0.000882453
		c687	NA	NA	NA	NA	NA	NA	NA	NA	NA	NA	NA	NA	NA	NA	NA	NA	NA	NA	0.0114215	0.00089846	0.000166937	0.000355724
		c703	NA	NA	NA	NA	NA	NA	NA	NA	NA	NA	NA	NA	NA	NA	NA	NA	NA	NA	NA	0.0104918	0.00237221	0.0122283
		c724	NA	NA	NA	NA	NA	NA	NA	NA	NA	NA	NA	NA	NA	NA	NA	NA	NA	NA	NA	NA	0.00188448	0.0190642
		c726	NA	NA	NA	NA	NA	NA	NA	NA	NA	NA	NA	NA	NA	NA	NA	NA	NA	NA	NA	NA	NA	0.000708242
		c741	NA	NA	NA	NA	NA	NA	NA	NA	NA	NA	NA	NA	NA	NA	NA	NA	NA	NA	NA	NA	NA	NA
Chr 5	p-value		c758	c766	c770	c796	c797	c799	c801	c825	c850	c865	c874	c895	c896	c898	c901
		c758	NA	0.683931	0.762985	0.103038	0.109415	0.216472	0.982022	0.33306	0.971569	0.362695	0.0842323	0.184662	0.207772	0.355601	0.98581
		c766	NA	NA	0.84088	0.999943	0.960582	0.26411	0.0282493	0.963909	0.339914	0.504841	0.67169	0.0730117	0.0526271	0.960265	0.812562
		c770	NA	NA	NA	0.424616	0.422876	0.713756	0.65918	0.199922	0.0778189	0.893813	0.235137	0.251636	0.246133	0.471641	0.122528
		c796	NA	NA	NA	NA	0	0.253409	0.999929	0.768578	0.0264442	0.319291	0.838914	0.73328	0.127046	0.928588	0.546054
		c797	NA	NA	NA	NA	NA	0.216501	0.927143	0.680303	0.0178785	0.327024	0.82997	0.934894	0.164112	0.90364	0.458074
		c799	NA	NA	NA	NA	NA	NA	0.952333	0.129536	0.952645	0.283563	0.211138	0.243779	0.0883104	0.858713	0.714225
		c801	NA	NA	NA	NA	NA	NA	NA	0.0728086	0.111186	0.205768	0.593582	0.955606	0.866128	0.118067	0.434714
		c825	NA	NA	NA	NA	NA	NA	NA	NA	0.345921	0.327165	0.701918	0.0552643	0.199305	0.623607	0.660972
		c850	NA	NA	NA	NA	NA	NA	NA	NA	NA	0.665273	0.00112338	0.443562	0.469603	0.694493	0.00153108
		c865	NA	NA	NA	NA	NA	NA	NA	NA	NA	NA	0.0312552	0.673055	0.149903	0.528288	0.578184
		c874	NA	NA	NA	NA	NA	NA	NA	NA	NA	NA	NA	0.0185679	0.102193	0.154363	0.107833
		c895	NA	NA	NA	NA	NA	NA	NA	NA	NA	NA	NA	NA	0	0.209599	0.0518544
		c896	NA	NA	NA	NA	NA	NA	NA	NA	NA	NA	NA	NA	NA	0.0956283	0.687818
		c898	NA	NA	NA	NA	NA	NA	NA	NA	NA	NA	NA	NA	NA	NA	0.139515
		c901	NA	NA	NA	NA	NA	NA	NA	NA	NA	NA	NA	NA	NA	NA	NA
	r^2		c758	c766	c770	c796	c797	c799	c801	c825	c850	c865	c874	c895	c896	c898	c901
		c758	NA	0.000920744	0.0005109	0.0151016	0.014237	0.00877935	2.82092e-06	0.00578373	7.13613e-06	0.00460299	0.0165627	0.00977612	0.00881601	0.00479421	1.75738e-06
		c766	NA	NA	0.000226448	2.89741e-11	1.35704e-05	0.00716715	0.0267377	1.26383e-05	0.00511661	0.00247081	0.000997955	0.0178554	0.0208651	1.39447e-05	0.000312373
		c770	NA	NA	NA	0.00366382	0.00360847	0.000782294	0.00109281	0.0102684	0.0176697	0.000100096	0.00791861	0.00738313	0.00755686	0.00294391	0.0133972
		c796	NA	NA	NA	NA	0.984885	0.00767301	4.46252e-11	0.00054794	0.0283146	0.0056355	0.000234793	0.000659778	0.0132286	4.56371e-05	0.00207064
		c797	NA	NA	NA	NA	NA	0.00877825	4.64511e-05	0.00104805	0.0315057	0.00533693	0.000256183	3.70728e-05	0.0107551	8.23398e-05	0.00305887
		c799	NA	NA	NA	NA	NA	NA	2.05361e-05	0.0147311	2.05039e-05	0.00660882	0.00898623	0.00780808	0.0166949	0.000184235	0.00077065
		c801	NA	NA	NA	NA	NA	NA	NA	0.0198675	0.0142544	0.0088942	0.00158214	1.72163e-05	0.000157882	0.0137235	0.00338998
		c825	NA	NA	NA	NA	NA	NA	NA	NA	0.00555228	0.00592646	0.000904221	0.0226796	0.0101695	0.00150519	0.00118731
		c850	NA	NA	NA	NA	NA	NA	NA	NA	NA	0.00105158	0.0596196	0.00329804	0.0029377	0.000876503	0.0564092
		c865	NA	NA	NA	NA	NA	NA	NA	NA	NA	NA	0.0257716	0.000989162	0.011518	0.00223417	0.00171766
		c874	NA	NA	NA	NA	NA	NA	NA	NA	NA	NA	NA	0.0307875	0.0148388	0.0113966	0.014365
		c895	NA	NA	NA	NA	NA	NA	NA	NA	NA	NA	NA	NA	0.52155	0.00884378	0.0210026
		c896	NA	NA	NA	NA	NA	NA	NA	NA	NA	NA	NA	NA	NA	0.015601	0.000896985
		c898	NA	NA	NA	NA	NA	NA	NA	NA	NA	NA	NA	NA	NA	NA	0.0122657
		c901	NA	NA	NA	NA	NA	NA	NA	NA	NA	NA	NA	NA	NA	NA	NA
Chr 6	p-value		c925	c928	c930	c933	c934	c937	c944	c956	c958	c960	c975	c977	c978	c980	c992	c1004	c1010	c1031	c11042
		c925	NA	0.173018	0.0893767	0.822799	0.921802	0.0800115	0.408421	0.0239263	0.155849	0.365699	0.130006	0.00291759	0.320638	0.403617	0.0896395	0.493616	0.149557	0.721645	0.0240156
		c928	NA	NA	0.214475	0.0337945	0.00156418	0.202145	0.0668567	0.684576	0.447459	0.280623	0.269883	0.265879	0.17759	0.229367	0.0925776	0.68994	0.367563	0.381846	0.263332
		c930	NA	NA	NA	0.000753054	0.174221	0.0407656	0.132038	0.322341	0.999635	0.251796	0.926022	0.491739	0.206716	0.0534469	0.417835	0.0160478	0.252386	0.100358	5.1796e-06
		c933	NA	NA	NA	NA	9.91601e-06	0.646031	0.969572	0.00713036	0.0793599	0.00945744	0.451338	0.00982122	0.817041	0.196401	0.034408	0.310001	0.782247	0.638699	0.94661
		c934	NA	NA	NA	NA	NA	0.129027	0.262988	0.838337	0.0747911	0.000783247	0.456447	0.375952	0.647981	0.166195	0.129965	0.966277	0.177613	0.570271	0.0340806
		c937	NA	NA	NA	NA	NA	NA	0.461945	0.255063	0.391189	0.513534	0.815695	0.245974	0.372789	0.506882	0.117996	0.000250206	0.0337142	0.0251459	0.450232
		c944	NA	NA	NA	NA	NA	NA	NA	0.686317	0.093901	0.13848	0.575875	0.400367	0.392095	0.19538	0.0296398	0.959095	0.558764	0.027841	0.00404114
		c956	NA	NA	NA	NA	NA	NA	NA	NA	0.566803	0.944015	0.324669	0.394095	0.00519784	0.00351385	0.402807	0.622346	0.691003	0.679524	0.475112
		c958	NA	NA	NA	NA	NA	NA	NA	NA	NA	0.809834	0.232215	0.0207902	0.305335	0.0726226	0.0119122	0.147535	0.00145012	0.825909	0.865002
		c960	NA	NA	NA	NA	NA	NA	NA	NA	NA	NA	0.570589	0.150291	0.21349	0.0256583	0.771647	0.626786	0.656156	0.99086	0.388645
		c975	NA	NA	NA	NA	NA	NA	NA	NA	NA	NA	NA	0.669536	0.440056	0.0628972	0.872219	0.216947	0.795481	0.122935	0.512312
		c977	NA	NA	NA	NA	NA	NA	NA	NA	NA	NA	NA	NA	0.224889	0.091959	0.863851	0.0639361	0.889373	0.258474	0.164804
		c978	NA	NA	NA	NA	NA	NA	NA	NA	NA	NA	NA	NA	NA	0.692949	0.512496	0.0624031	0.00570598	0.318857	0.325703
		c980	NA	NA	NA	NA	NA	NA	NA	NA	NA	NA	NA	NA	NA	NA	0.470354	0.158237	0.49053	0.78101	0.293919
		c992	NA	NA	NA	NA	NA	NA	NA	NA	NA	NA	NA	NA	NA	NA	NA	0.0640929	0.27797	0.0598051	0.391634
		c1004	NA	NA	NA	NA	NA	NA	NA	NA	NA	NA	NA	NA	NA	NA	NA	NA	0.288452	0.00818944	0.00553249
		c1010	NA	NA	NA	NA	NA	NA	NA	NA	NA	NA	NA	NA	NA	NA	NA	NA	NA	0.127396	0.0181408
		c1031	NA	NA	NA	NA	NA	NA	NA	NA	NA	NA	NA	NA	NA	NA	NA	NA	NA	NA	0.33782
		c11042	NA	NA	NA	NA	NA	NA	NA	NA	NA	NA	NA	NA	NA	NA	NA	NA	NA	NA	NA
	r^2		c925	c928	c930	c933	c934	c937	c944	c956	c958	c960	c975	c977	c978	c980	c992	c1004	c1010	c1031	c11042
		c925	NA	0.0111843	0.0178121	0.00030212	6.09886e-05	0.018687	0.00411682	0.0310974	0.0121328	0.00492907	0.0138098	0.0533633	0.00616464	0.00420195	0.0173544	0.00285753	0.0136629	0.000773917	0.0391808
		c928	NA	NA	0.00885611	0.0250282	0.0581479	0.00913937	0.0186586	0.000927082	0.00320601	0.00646705	0.00676301	0.00687715	0.0104464	0.00802656	0.0157165	0.0008941	0.00495053	0.00429635	0.00906633
		c930	NA	NA	NA	0.0652501	0.0111219	0.0243357	0.0130366	0.00569432	1.20145e-09	0.00754776	4.95475e-05	0.00271678	0.00948976	0.0214361	0.0037724	0.0337071	0.00818781	0.0156967	0.154998
		c933	NA	NA	NA	NA	0.113532	0.00118506	8.08383e-06	0.0406732	0.0170998	0.037413	0.0031516	0.0370391	0.000307609	0.00927188	0.0248573	0.00579029	0.000465807	0.00123847	3.24945e-05
		c934	NA	NA	NA	NA	NA	0.0133964	0.00728466	0.000244849	0.018457	0.0655844	0.00322438	0.00455753	0.00125575	0.0111449	0.013331	1.05142e-05	0.0115031	0.00187343	0.0335123
		c937	NA	NA	NA	NA	NA	NA	0.00304033	0.00735998	0.00413057	0.00239809	0.00030522	0.00756194	0.00461829	0.00247471	0.0137288	0.0761966	0.0278342	0.0284876	0.00419168
		c944	NA	NA	NA	NA	NA	NA	NA	0.000916303	0.01559	0.0121931	0.00173862	0.00392902	0.0042094	0.00931431	0.0262781	1.47785e-05	0.00208444	0.0271791	0.059893
		c956	NA	NA	NA	NA	NA	NA	NA	NA	0.00184304	2.77049e-05	0.00544969	0.00408017	0.0454028	0.0478617	0.00393219	0.00137832	0.00097532	0.00096967	0.00375046
		c958	NA	NA	NA	NA	NA	NA	NA	NA	NA	0.00032171	0.00792913	0.0296905	0.00603878	0.017904	0.0351327	0.011784	0.061835	0.000271788	0.000209447
		c960	NA	NA	NA	NA	NA	NA	NA	NA	NA	NA	0.00178721	0.0114961	0.00889426	0.0276606	0.000467934	0.00132834	0.0012087	7.37264e-07	0.00538535
		c975	NA	NA	NA	NA	NA	NA	NA	NA	NA	NA	NA	0.00101192	0.00342607	0.0192183	0.000143721	0.00856432	0.000409662	0.0133681	0.00311118
		c977	NA	NA	NA	NA	NA	NA	NA	NA	NA	NA	NA	NA	0.00846494	0.0157763	0.000163353	0.0192821	0.000117977	0.00717365	0.0139825
		c978	NA	NA	NA	NA	NA	NA	NA	NA	NA	NA	NA	NA	NA	0.000896042	0.00246533	0.020188	0.04836	0.00577691	0.00720827
		c980	NA	NA	NA	NA	NA	NA	NA	NA	NA	NA	NA	NA	NA	NA	0.00289524	0.0111854	0.00289855	0.00043419	0.00798247
		c992	NA	NA	NA	NA	NA	NA	NA	NA	NA	NA	NA	NA	NA	NA	NA	0.0192594	0.00717677	0.0199033	0.00531785
		c1004	NA	NA	NA	NA	NA	NA	NA	NA	NA	NA	NA	NA	NA	NA	NA	NA	0.00695576	0.0397248	0.0565927
		c1010	NA	NA	NA	NA	NA	NA	NA	NA	NA	NA	NA	NA	NA	NA	NA	NA	NA	0.0143454	0.0450202
		c1031	NA	NA	NA	NA	NA	NA	NA	NA	NA	NA	NA	NA	NA	NA	NA	NA	NA	NA	0.00675504
		c11042	NA	NA	NA	NA	NA	NA	NA	NA	NA	NA	NA	NA	NA	NA	NA	NA	NA	NA	NA
Chr 7	p-value		c1040	c1063	c1071	c1092	c1102	c1103	c1119	c1132	c1136	c1159	c1162	c1174	c1175	c1179	c1183	c1191	c1196	c1202	c1203	c1204
		c1040	NA	0.888193	0.241073	0.884968	0.513047	0.170423	0.00391219	0.203083	0.526684	0.0245026	0.962139	0.52194	0.928172	0.0245678	0.0608451	0.708062	0.0328516	0.524201	0.812215	0.341562
		c1063	NA	NA	0.645371	0.542184	0.0443413	0.105132	0.362449	0.0371579	0.03254	0.299417	0.687695	0.86465	0.714238	0.801429	0.842694	0.385158	0.491548	0.810541	0.449239	0.86919
		c1071	NA	NA	NA	0.68006	0.630866	0.571881	0.305407	0.807521	0.663469	0.240513	0.229301	0.380715	0.860576	0.439135	0.305247	0.975251	0.33292	0.469539	0.699981	0.0139746
		c1092	NA	NA	NA	NA	0.626964	0.770954	0.318784	0.743906	0.0423334	0.141583	0.000399774	0.946822	0.0150951	0.00840622	0.47688	0.480346	0.0379676	0.910008	0.571729	0.271663
		c1102	NA	NA	NA	NA	NA	0.288075	0.0407236	0.239816	0.769829	1	0.299658	0.794269	0.615038	0.461038	0.0155781	0.798378	0.294724	0.280604	0.263426	0.00957258
		c1103	NA	NA	NA	NA	NA	NA	0.0717105	0.212227	0.543171	0.201789	0.0901087	0.161033	0.329244	0.557219	0.407642	0.593716	0.109235	0.627211	0.909217	0.957678
		c1119	NA	NA	NA	NA	NA	NA	NA	0.0340376	0.031638	0.0708197	0.177816	0.296192	0.743456	0.0106945	0.905927	0.0082191	0.132103	0.13765	0.913416	0.389895
		c1132	NA	NA	NA	NA	NA	NA	NA	NA	0.992012	0.571442	0.100695	0.627147	0.268567	0.226111	0.402193	0.86084	0.293184	0.649554	0.696188	0.459134
		c1136	NA	NA	NA	NA	NA	NA	NA	NA	NA	0.331581	0.604971	0.705879	0.13598	0.1051	0.515778	0.022322	0.224164	0.85137	0.0174739	0.720899
		c1159	NA	NA	NA	NA	NA	NA	NA	NA	NA	NA	0.0460013	1	0.0128216	0.710777	0.247762	0.572236	0.266268	1	0.702807	0.0961237
		c1162	NA	NA	NA	NA	NA	NA	NA	NA	NA	NA	NA	0.988038	0.966595	0.966124	0.107847	0.943173	0.3266	0.0252432	0.614682	0.977443
		c1174	NA	NA	NA	NA	NA	NA	NA	NA	NA	NA	NA	NA	0.844754	0.642494	0.235642	0.212703	0.194894	0.92623	0.363336	0.343977
		c1175	NA	NA	NA	NA	NA	NA	NA	NA	NA	NA	NA	NA	NA	0.221263	0.777387	0.648684	0.252932	0.0321283	0.581155	0.45587
		c1179	NA	NA	NA	NA	NA	NA	NA	NA	NA	NA	NA	NA	NA	NA	0.00575538	0.582556	0.661784	0.0489302	0.34937	0.221661
		c1183	NA	NA	NA	NA	NA	NA	NA	NA	NA	NA	NA	NA	NA	NA	NA	0.253232	0.773853	0.874415	0.278027	0.84777
		c1191	NA	NA	NA	NA	NA	NA	NA	NA	NA	NA	NA	NA	NA	NA	NA	NA	0.218763	0.560231	0.0339669	0.119382
		c1196	NA	NA	NA	NA	NA	NA	NA	NA	NA	NA	NA	NA	NA	NA	NA	NA	NA	0.0133995	0.269997	0.00561134
		c1202	NA	NA	NA	NA	NA	NA	NA	NA	NA	NA	NA	NA	NA	NA	NA	NA	NA	NA	0.234065	0.202774
		c1203	NA	NA	NA	NA	NA	NA	NA	NA	NA	NA	NA	NA	NA	NA	NA	NA	NA	NA	NA	0.0530773
		c1204	NA	NA	NA	NA	NA	NA	NA	NA	NA	NA	NA	NA	NA	NA	NA	NA	NA	NA	NA	NA
	r^2		c1040	c1063	c1071	c1092	c1102	c1103	c1119	c1132	c1136	c1159	c1162	c1174	c1175	c1179	c1183	c1191	c1196	c1202	c1203	c1204
		c1040	NA	0.000113597	0.00772084	0.000117587	0.00240363	0.0106774	0.0467648	0.00975942	0.0022516	0.0287426	1.26596e-05	0.0023037	4.56521e-05	0.0283938	0.0228195	0.000787755	0.0271042	0.00227876	0.000357209	0.0050818
		c1063	NA	NA	0.00121716	0.00213509	0.0232386	0.0152669	0.00476661	0.0268096	0.0262633	0.00626041	0.000928689	0.000166988	0.000770576	0.000363512	0.000262547	0.00433433	0.00288497	0.000330286	0.00367033	0.000155873
		c1071	NA	NA	NA	0.000955386	0.00129713	0.0018156	0.00590131	0.000357552	0.00106369	0.00782719	0.00811907	0.0043168	0.000173313	0.0033626	0.00682553	5.40705e-06	0.0055804	0.00293854	0.00093982	0.0339401
		c1092	NA	NA	NA	NA	0.00132697	0.000481561	0.00558386	0.000642909	0.0231563	0.0122765	0.0704115	2.49923e-05	0.033176	0.0390159	0.00328565	0.00279819	0.0256338	7.17717e-05	0.00202404	0.00678836
		c1102	NA	NA	NA	NA	NA	0.00641248	0.0235252	0.00832335	0.000480976	0	0.00604335	0.000382032	0.00142081	0.00305266	0.0379862	0.000366591	0.00653522	0.00654024	0.00791558	0.0377121
		c1103	NA	NA	NA	NA	NA	NA	0.0184286	0.0093745	0.00210054	0.00936424	0.0163206	0.0111619	0.00540835	0.00195762	0.00445238	0.00161692	0.0154534	0.00134012	8.33468e-05	1.60007e-05
		c1119	NA	NA	NA	NA	NA	NA	NA	0.0270651	0.0259438	0.018545	0.010201	0.00613068	0.000601756	0.0366033	9.06888e-05	0.0392421	0.0134977	0.0123822	7.48249e-05	0.0041532
		c1132	NA	NA	NA	NA	NA	NA	NA	NA	6.03749e-07	0.0019529	0.016232	0.00142138	0.00737379	0.00882626	0.00487332	0.000185132	0.00708295	0.00124376	0.00103019	0.00330124
		c1136	NA	NA	NA	NA	NA	NA	NA	NA	NA	0.00535633	0.00150317	0.00080016	0.0124881	0.014755	0.00274238	0.0293287	0.00879473	0.000197234	0.0357477	0.00071704
		c1159	NA	NA	NA	NA	NA	NA	NA	NA	NA	NA	0.0226224	0	0.0351907	0.00078126	0.00878869	0.00181224	0.00744502	0	0.000933127	0.0157313
		c1162	NA	NA	NA	NA	NA	NA	NA	NA	NA	NA	NA	1.26277e-06	9.85316e-06	1.01335e-05	0.0167889	2.85457e-05	0.00572817	0.0281299	0.00160388	4.49139e-06
		c1174	NA	NA	NA	NA	NA	NA	NA	NA	NA	NA	NA	NA	0.000215415	0.00121065	0.00913298	0.00872433	0.0100014	4.81609e-05	0.00522993	0.00503119
		c1175	NA	NA	NA	NA	NA	NA	NA	NA	NA	NA	NA	NA	NA	0.00840539	0.000519053	0.00116609	0.00777998	0.0257957	0.0019264	0.00312368
		c1179	NA	NA	NA	NA	NA	NA	NA	NA	NA	NA	NA	NA	NA	NA	0.0495152	0.00169731	0.00113907	0.0217851	0.00554268	0.00839093
		c1183	NA	NA	NA	NA	NA	NA	NA	NA	NA	NA	NA	NA	NA	NA	NA	0.00847651	0.000573359	0.000162213	0.00878142	0.000239288
		c1191	NA	NA	NA	NA	NA	NA	NA	NA	NA	NA	NA	NA	NA	NA	NA	NA	0.0090028	0.0019062	0.028458	0.0136259
		c1196	NA	NA	NA	NA	NA	NA	NA	NA	NA	NA	NA	NA	NA	NA	NA	NA	NA	0.0364023	0.00811176	0.0456611
		c1202	NA	NA	NA	NA	NA	NA	NA	NA	NA	NA	NA	NA	NA	NA	NA	NA	NA	NA	0.00896195	0.00911393
		c1203	NA	NA	NA	NA	NA	NA	NA	NA	NA	NA	NA	NA	NA	NA	NA	NA	NA	NA	NA	0.0236803
		c1204	NA	NA	NA	NA	NA	NA	NA	NA	NA	NA	NA	NA	NA	NA	NA	NA	NA	NA	NA	NA
Chr 8	p-value		c1207	c1210	c1257	c1258	c1260	c1261	c1271	c1282	c1284	c1293	c1303	c1311	c1324	c1343	c1346	c1350	c1364	c1377	X11412
		c1207	NA	0.481384	0.526218	0.132934	0.132934	0.384784	0.650652	0.588145	0.42948	0.40665	0.673913	0.59694	0.630544	0.672419	0.951579	0.0309447	0.841082	0.173585	0.659272
		c1210	NA	NA	0.876917	0.0707198	0.0707198	0.0550163	0.891184	0.720752	4.0264e-06	0.394625	0.383088	0.393791	0.430292	0.147648	0.0126892	0.681307	0.977528	0.226793	0.354573
		c1257	NA	NA	NA	0.591843	0.591843	0.811359	0.689143	0.115519	0.584264	0.740824	0.572523	0.94259	0.397251	0.653633	0.269893	0.430536	0.0419905	0.870261	0.862883
		c1258	NA	NA	NA	NA	0	0.65919	0.676319	0.730077	0.652555	0.693584	0.0187648	0.0279972	0.730621	0.0202502	0.601653	0.984395	0.0030328	0.317369	0.997029
		c1260	NA	NA	NA	NA	NA	0.65919	0.676319	0.730077	0.652555	0.693584	0.0187648	0.0279972	0.730621	0.0202502	0.601653	0.984395	0.0030328	0.317369	0.997029
		c1261	NA	NA	NA	NA	NA	NA	0.178428	0.762317	0.510439	0.901827	0.696208	0.596014	0.248867	0.00944665	0.372539	0.510928	0.800258	0.0687335	0.26247
		c1271	NA	NA	NA	NA	NA	NA	NA	0.291854	0.27044	0.513182	0.61494	0.14175	0.261962	0.0113859	0.0359746	0.4895	0.36161	0.244411	0.879629
		c1282	NA	NA	NA	NA	NA	NA	NA	NA	0.0108437	0.623135	0.599364	0.38563	0.153628	0.112047	0.00468857	0.598933	0.732272	0.672386	0.293519
		c1284	NA	NA	NA	NA	NA	NA	NA	NA	NA	0.511539	0.451171	0.0959641	0.3735	0.344507	0.000361294	0.00338139	0.410333	0.0110116	0.0015787
		c1293	NA	NA	NA	NA	NA	NA	NA	NA	NA	NA	0.150336	0.916883	0.317363	0.830725	0.10178	0.000980901	0.055961	0.987029	0.139301
		c1303	NA	NA	NA	NA	NA	NA	NA	NA	NA	NA	NA	0.465564	0.377003	0.755369	0.0820261	0.325282	0.118594	0.0776971	0.291352
		c1311	NA	NA	NA	NA	NA	NA	NA	NA	NA	NA	NA	NA	0.791752	0.368602	0.720846	0.410332	0.329533	0.427115	0.128787
		c1324	NA	NA	NA	NA	NA	NA	NA	NA	NA	NA	NA	NA	NA	0.0501604	0.0445784	0.599381	0.750108	0.922938	0.818688
		c1343	NA	NA	NA	NA	NA	NA	NA	NA	NA	NA	NA	NA	NA	NA	0.0690789	0.561647	0.094583	0.38244	0.0730154
		c1346	NA	NA	NA	NA	NA	NA	NA	NA	NA	NA	NA	NA	NA	NA	NA	0.441574	0.490789	0.429033	0.764072
		c1350	NA	NA	NA	NA	NA	NA	NA	NA	NA	NA	NA	NA	NA	NA	NA	NA	0.650644	0.149173	0.0860905
		c1364	NA	NA	NA	NA	NA	NA	NA	NA	NA	NA	NA	NA	NA	NA	NA	NA	NA	0.209236	0.540073
		c1377	NA	NA	NA	NA	NA	NA	NA	NA	NA	NA	NA	NA	NA	NA	NA	NA	NA	NA	0.266431
		X11412	NA	NA	NA	NA	NA	NA	NA	NA	NA	NA	NA	NA	NA	NA	NA	NA	NA	NA	NA
	r^2		c1207	c1210	c1257	c1258	c1260	c1261	c1271	c1282	c1284	c1293	c1303	c1311	c1324	c1343	c1346	c1350	c1364	c1377	X11412
		c1207	NA	0.00321901	0.00239101	0.012829	0.012829	0.00429183	0.00123542	0.00168535	0.00354676	0.00391235	0.00100602	0.00160711	0.00131434	0.00101583	2.09508e-05	0.0264547	0.000228433	0.0107657	0.0014728
		c1210	NA	NA	0.000162077	0.0209374	0.0209374	0.0235999	0.000128191	0.000829698	0.136232	0.00464515	0.00487673	0.00478424	0.00398741	0.0136129	0.03982	0.00108114	5.08633e-06	0.00961095	0.00726291
		c1257	NA	NA	NA	0.00167137	0.00167137	0.000331192	0.000987748	0.0145709	0.00174065	0.00063607	0.00185162	3.08703e-05	0.00416647	0.00118442	0.00707726	0.00361266	0.0240441	0.000158784	0.000229438
		c1258	NA	NA	NA	NA	0.973717	0.0010806	0.00102529	0.00066877	0.00112608	0.000862402	0.030685	0.0274332	0.00065857	0.030282	0.00151395	2.12529e-06	0.0488202	0.00568046	1.0192e-07
		c1260	NA	NA	NA	NA	NA	0.0010806	0.00102529	0.00066877	0.00112608	0.000862402	0.030685	0.0274332	0.00065857	0.030282	0.00151395	2.12529e-06	0.0488202	0.00568046	1.0192e-07
		c1261	NA	NA	NA	NA	NA	NA	0.010651	0.000513876	0.00240648	8.45341e-05	0.000846929	0.00159688	0.00738695	0.0378448	0.00441765	0.00240093	0.000355644	0.0188239	0.00923297
		c1271	NA	NA	NA	NA	NA	NA	NA	0.00661338	0.00714419	0.00251514	0.00148849	0.0130051	0.0074021	0.0381195	0.0258724	0.00280956	0.00489585	0.00816247	0.000179172
		c1282	NA	NA	NA	NA	NA	NA	NA	NA	0.0364649	0.00135666	0.00155031	0.00432574	0.0114374	0.0143472	0.0449203	0.00155398	0.000657505	0.00102772	0.00823439
		c1284	NA	NA	NA	NA	NA	NA	NA	NA	NA	0.00239399	0.00315394	0.0157464	0.00439993	0.00502016	0.0706802	0.0477185	0.00376576	0.0367241	0.0734149
		c1293	NA	NA	NA	NA	NA	NA	NA	NA	NA	NA	0.0114936	6.18817e-05	0.00555434	0.000256733	0.0148746	0.0603515	0.0202957	1.50185e-06	0.016071
		c1303	NA	NA	NA	NA	NA	NA	NA	NA	NA	NA	NA	0.00302548	0.00433585	0.000545361	0.0168016	0.00537551	0.0135322	0.0176842	0.0081865
		c1311	NA	NA	NA	NA	NA	NA	NA	NA	NA	NA	NA	NA	0.000396108	0.00459303	0.000725477	0.00385135	0.00540189	0.00366659	0.0172169
		c1324	NA	NA	NA	NA	NA	NA	NA	NA	NA	NA	NA	NA	NA	0.0215511	0.022414	0.00153295	0.000563557	5.31667e-05	0.000386379
		c1343	NA	NA	NA	NA	NA	NA	NA	NA	NA	NA	NA	NA	NA	NA	0.0185661	0.00189248	0.0156999	0.00438416	0.0239843
		c1346	NA	NA	NA	NA	NA	NA	NA	NA	NA	NA	NA	NA	NA	NA	NA	0.00328994	0.00263775	0.00355364	0.000662371
		c1350	NA	NA	NA	NA	NA	NA	NA	NA	NA	NA	NA	NA	NA	NA	NA	NA	0.00113939	0.0118221	0.0216617
		c1364	NA	NA	NA	NA	NA	NA	NA	NA	NA	NA	NA	NA	NA	NA	NA	NA	NA	0.00895854	0.00276033
		c1377	NA	NA	NA	NA	NA	NA	NA	NA	NA	NA	NA	NA	NA	NA	NA	NA	NA	NA	0.00935629
		X11412	NA	NA	NA	NA	NA	NA	NA	NA	NA	NA	NA	NA	NA	NA	NA	NA	NA	NA	NA
Chr 9	p-value		c1416	c1418	c1419	c1434	c1436	c1452	c1491	c1502	c1529
		c1416	NA	0.0500003	0.78092	0.0492766	0.660059	0.0419124	0.173294	0.000604808	0.234098
		c1418	NA	NA	0.325746	0.0665825	0.204393	0.0280209	0.540652	0.176246	0.0252113
		c1419	NA	NA	NA	0.895262	0.540847	0.054783	0.338701	0.0877276	0.305343
		c1434	NA	NA	NA	NA	0.0458991	0.107616	0.687618	0.0584019	0.546935
		c1436	NA	NA	NA	NA	NA	1.30476e-11	0.0513374	0.0811214	0.493988
		c1452	NA	NA	NA	NA	NA	NA	0.697143	0.011085	0.520336
		c1491	NA	NA	NA	NA	NA	NA	NA	0.0964143	0.715552
		c1502	NA	NA	NA	NA	NA	NA	NA	NA	0.226704
		c1529	NA	NA	NA	NA	NA	NA	NA	NA	NA
	r^2		c1416	c1418	c1419	c1434	c1436	c1452	c1491	c1502	c1529
		c1416	NA	0.0215812	0.000502279	0.0222178	0.00108681	0.0232513	0.0140471	0.0660737	0.00813671
		c1418	NA	NA	0.00627102	0.0193409	0.00904888	0.0271168	0.00283586	0.0102753	0.0287891
		c1419	NA	NA	NA	0.000115542	0.00242839	0.0239525	0.00802933	0.0189324	0.00691258
		c1434	NA	NA	NA	NA	0.022904	0.0148786	0.0012631	0.0205873	0.00213434
		c1436	NA	NA	NA	NA	NA	0.257344	0.0287669	0.0170915	0.00268867
		c1452	NA	NA	NA	NA	NA	NA	0.00114743	0.0362452	0.00237487
		c1491	NA	NA	NA	NA	NA	NA	NA	0.0209385	0.00102149
		c1502	NA	NA	NA	NA	NA	NA	NA	NA	0.00839897
		c1529	NA	NA	NA	NA	NA	NA	NA	NA	NA
Chr 10	p-value		c1558	c1562	c1602	c1607	c1610	c1620	c1627	c1629	c1631	c1648
		c1558	NA	0.233825	0.0267249	0.170461	0.19736	0.354541	0.934918	0.0076768	0.920773	0.0409237
		c1562	NA	NA	0.642202	0.537916	0.633578	0.430701	0.747553	0.783229	0.727897	0.908922
		c1602	NA	NA	NA	0.192685	0.0247697	0.16432	0.000736707	0.000500318	0.857289	0.762993
		c1607	NA	NA	NA	NA	0.504841	0.628279	0.616738	0.578789	0.863851	0.840885
		c1610	NA	NA	NA	NA	NA	0.00263955	0.0485498	0.0381219	0.0362512	0.893816
		c1620	NA	NA	NA	NA	NA	NA	0.382545	0.0325116	0.429951	0.27369
		c1627	NA	NA	NA	NA	NA	NA	NA	0.692518	0.156991	0.200958
		c1629	NA	NA	NA	NA	NA	NA	NA	NA	9.75844e-07	0.464311
		c1631	NA	NA	NA	NA	NA	NA	NA	NA	NA	0.450755
		c1648	NA	NA	NA	NA	NA	NA	NA	NA	NA	NA
	r^2		c1558	c1562	c1602	c1607	c1610	c1620	c1627	c1629	c1631	c1648
		c1558	NA	0.00805365	0.0272694	0.0104382	0.00923223	0.00476187	3.87685e-05	0.0403827	5.49569e-05	0.0232176
		c1562	NA	NA	0.00122656	0.00215578	0.00129114	0.00352803	0.000616662	0.000440042	0.000687793	7.43584e-05
		c1602	NA	NA	NA	0.0094276	0.0279995	0.0107445	0.0662458	0.0688323	0.000179652	0.000505191
		c1607	NA	NA	NA	NA	0.00247081	0.00130223	0.00145627	0.00175111	0.000163353	0.000223918
		c1610	NA	NA	NA	NA	NA	0.0502292	0.0226212	0.0244294	0.0243625	9.89778e-05
		c1620	NA	NA	NA	NA	NA	NA	0.00443319	0.0259734	0.00346086	0.00665643
		c1627	NA	NA	NA	NA	NA	NA	NA	0.000930789	0.0116452	0.00950811
		c1629	NA	NA	NA	NA	NA	NA	NA	NA	0.136223	0.00304251
		c1631	NA	NA	NA	NA	NA	NA	NA	NA	NA	0.00315974
		c1648	NA	NA	NA	NA	NA	NA	NA	NA	NA	NA
Chr 11	p-value		c1678	c1679	c1682	c1695	c1719	c1726	c1729	c1730	c1731	c1732	c1744	c1782	c11914
		c1678	NA	0.914337	0.144315	0.819009	0.638786	0.833424	0.00656611	0.508339	0.470059	0.469894	0.325118	0.487528	0.783273
		c1679	NA	NA	0.852819	0.0187648	0.117594	0.0725145	0.268274	0.38483	0.191463	0.668631	0.755131	0.328181	0.72569
		c1682	NA	NA	NA	0.762993	0.384527	0.254428	0.28078	0.570115	0.0458521	0.737259	0.511013	0.839861	0.271321
		c1695	NA	NA	NA	NA	0.0338235	0.686524	0.285649	0.651849	0.0731816	0.473193	0.829674	0.092147	0.994253
		c1719	NA	NA	NA	NA	NA	0.566014	0.600706	0.511256	0.188511	0.233249	0.960329	0.559915	0.0599646
		c1726	NA	NA	NA	NA	NA	NA	1.47524e-10	0.00481001	0	1.29067e-05	0.322735	0.780965	0.649788
		c1729	NA	NA	NA	NA	NA	NA	NA	9.51839e-11	7.78266e-14	0	0.895838	0.538076	0.103857
		c1730	NA	NA	NA	NA	NA	NA	NA	NA	0.000462946	3.24527e-05	0.412552	0.289495	0.0271991
		c1731	NA	NA	NA	NA	NA	NA	NA	NA	NA	6.05818e-08	0.0615662	0.688695	0.397024
		c1732	NA	NA	NA	NA	NA	NA	NA	NA	NA	NA	0.489166	0.467829	0.534815
		c1744	NA	NA	NA	NA	NA	NA	NA	NA	NA	NA	NA	0.127067	0.491605
		c1782	NA	NA	NA	NA	NA	NA	NA	NA	NA	NA	NA	NA	0.893962
		c11914	NA	NA	NA	NA	NA	NA	NA	NA	NA	NA	NA	NA	NA
	r^2		c1678	c1679	c1682	c1695	c1719	c1726	c1729	c1730	c1731	c1732	c1744	c1782	c11914
		c1678	NA	6.42845e-05	0.0118408	0.000290882	0.0013435	0.000245729	0.0424597	0.00273427	0.00293168	0.00290124	0.00537915	0.00270774	0.000504375
		c1679	NA	NA	0.000191214	0.030685	0.0149334	0.0179176	0.0070434	0.0047201	0.00958609	0.00101782	0.000540389	0.00537113	0.000820708
		c1682	NA	NA	NA	0.000505191	0.00461085	0.0072157	0.0066857	0.00201557	0.022399	0.00062528	0.00239995	0.000229397	0.00806705
		c1695	NA	NA	NA	NA	0.027461	0.000904855	0.00655181	0.00127236	0.0180347	0.00285839	0.000257092	0.0159352	3.45911e-07
		c1719	NA	NA	NA	NA	NA	0.00200852	0.00173375	0.00295544	0.0106742	0.00866424	1.50864e-05	0.00209785	0.0260174
		c1726	NA	NA	NA	NA	NA	NA	0.235985	0.0496845	0.640983	0.10569	0.0054324	0.000434374	0.00137445
		c1729	NA	NA	NA	NA	NA	NA	NA	0.272195	0.324766	0.447945	9.85072e-05	0.00220418	0.0183701
		c1730	NA	NA	NA	NA	NA	NA	NA	NA	0.0775905	0.107928	0.00419647	0.00710107	0.0375241
		c1731	NA	NA	NA	NA	NA	NA	NA	NA	NA	0.164858	0.0196331	0.000911942	0.00484676
		c1732	NA	NA	NA	NA	NA	NA	NA	NA	NA	NA	0.00265756	0.00296123	0.00256823
		c1744	NA	NA	NA	NA	NA	NA	NA	NA	NA	NA	NA	0.0130785	0.00315342
		c1782	NA	NA	NA	NA	NA	NA	NA	NA	NA	NA	NA	NA	0.000120047
		c11914	NA	NA	NA	NA	NA	NA	NA	NA	NA	NA	NA	NA	NA
Chr 12	p-value		c1811	c1812	c1813	c1828	c1832	c1836	c1837	c1849	c1861	c1872	c1874	c1894	c1902	c1906
		c1811	NA	0.0169914	0.1459	0.0511116	0.757969	0.696336	0.208812	0.136036	0.193813	0.195727	0.82093	0.221043	0.442549	0.0213791
		c1812	NA	NA	0.852557	0.0395345	0.316289	0.972767	0.575373	0.245587	0.905141	0.0695964	0.934934	0.677063	0.900605	0.873685
		c1813	NA	NA	NA	0.159413	0.651209	0.00168438	0.103147	0.487003	0.546462	0.382405	0.319961	0.339542	0.908534	0.0980174
		c1828	NA	NA	NA	NA	0.5039	0.000155602	0.087176	0.58051	0.77819	0.0218793	0.84077	0.934307	0.010975	0.560532
		c1832	NA	NA	NA	NA	NA	0.464306	0.369541	0.604548	0.324316	0.104537	0.204173	0.638367	0.885866	0.0921438
		c1836	NA	NA	NA	NA	NA	NA	2.32477e-07	0.639992	0.891217	0.105499	0.768547	0.700794	0.308469	0.400346
		c1837	NA	NA	NA	NA	NA	NA	NA	0.717909	0.0578404	0.0429329	0.692665	0.0815763	0.453932	0.0983164
		c1849	NA	NA	NA	NA	NA	NA	NA	NA	0.977771	0.56073	0.864291	0.762875	0.782844	0.332252
		c1861	NA	NA	NA	NA	NA	NA	NA	NA	NA	0.0332195	0.256027	0.683099	0.101207	0.740655
		c1872	NA	NA	NA	NA	NA	NA	NA	NA	NA	NA	0.403604	0.957374	7.55257e-06	0.500917
		c1874	NA	NA	NA	NA	NA	NA	NA	NA	NA	NA	NA	0.294415	0.684945	0.164737
		c1894	NA	NA	NA	NA	NA	NA	NA	NA	NA	NA	NA	NA	0.718454	0.146925
		c1902	NA	NA	NA	NA	NA	NA	NA	NA	NA	NA	NA	NA	NA	0.675538
		c1906	NA	NA	NA	NA	NA	NA	NA	NA	NA	NA	NA	NA	NA	NA
	r^2		c1811	c1812	c1813	c1828	c1832	c1836	c1837	c1849	c1861	c1872	c1874	c1894	c1902	c1906
		c1811	NA	0.0323708	0.0117478	0.0211367	0.000527533	0.000846177	0.00877582	0.0124845	0.00937996	0.00962055	0.000284632	0.00831991	0.00327591	0.0297507
		c1812	NA	NA	0.000196267	0.0240781	0.00570586	6.62168e-06	0.00178281	0.00774848	8.0689e-05	0.0193677	3.7869e-05	0.000985514	8.8632e-05	0.000145255
		c1813	NA	NA	NA	0.0109988	0.00113544	0.0548064	0.0147566	0.00271428	0.00202052	0.0043848	0.00549502	0.00506756	7.33284e-05	0.0153793
		c1828	NA	NA	NA	NA	0.00248174	0.0794621	0.0162542	0.00171579	0.000440795	0.0302032	0.000224246	3.77461e-05	0.0359409	0.00190328
		c1832	NA	NA	NA	NA	NA	0.00297497	0.00447338	0.00150669	0.00539701	0.0151432	0.00895707	0.00122714	0.000114461	0.0159355
		c1836	NA	NA	NA	NA	NA	NA	0.148568	0.00122895	0.000103914	0.0150597	0.000481103	0.000820261	0.00576233	0.00397351
		c1837	NA	NA	NA	NA	NA	NA	NA	0.000733176	0.0199903	0.023552	0.000867866	0.0168512	0.00311564	0.0153519
		c1849	NA	NA	NA	NA	NA	NA	NA	NA	4.36166e-06	0.00196768	0.000164111	0.000511392	0.00042676	0.00534149
		c1861	NA	NA	NA	NA	NA	NA	NA	NA	NA	0.0260599	0.00716729	0.000925877	0.0149246	0.00061546
		c1872	NA	NA	NA	NA	NA	NA	NA	NA	NA	NA	0.00400898	1.64187e-05	0.115218	0.00263368
		c1874	NA	NA	NA	NA	NA	NA	NA	NA	NA	NA	NA	0.00610735	0.000914514	0.0108438
		c1894	NA	NA	NA	NA	NA	NA	NA	NA	NA	NA	NA	NA	0.000722104	0.0118196
		c1902	NA	NA	NA	NA	NA	NA	NA	NA	NA	NA	NA	NA	NA	0.000984226
		c1906	NA	NA	NA	NA	NA	NA	NA	NA	NA	NA	NA	NA	NA	NA
Chr 13	p-value		c1920	c1921	c1922	c1924	c1938	c1941	c1956
		c1920	NA	0.0710108	0.152775	0.00733766	0.260519	0.541251	0.3888
		c1921	NA	NA	0.966282	0.353067	0.0692298	0.000701272	0.153809
		c1922	NA	NA	NA	0.0622571	0.455678	0.564947	0.100713
		c1924	NA	NA	NA	NA	0.536896	0.122029	0.121019
		c1938	NA	NA	NA	NA	NA	0.78827	0.61216
		c1941	NA	NA	NA	NA	NA	NA	0.127176
		c1956	NA	NA	NA	NA	NA	NA	NA
	r^2		c1920	c1921	c1922	c1924	c1938	c1941	c1956
		c1920	NA	0.0206297	0.0124654	0.0438317	0.00843998	0.00227577	0.00452861
		c1921	NA	NA	1.02695e-05	0.00495634	0.0203777	0.0660108	0.01169
		c1922	NA	NA	NA	0.0193123	0.00335234	0.00184006	0.0149679
		c1924	NA	NA	NA	NA	0.00229713	0.0132838	0.013356
		c1938	NA	NA	NA	NA	NA	0.000434479	0.00154844
		c1941	NA	NA	NA	NA	NA	NA	0.0129258
		c1956	NA	NA	NA	NA	NA	NA	NA
Chr 14	p-value		c2007	c2014	c2026
		c2007	NA	0.00410104	0.324662
		c2014	NA	NA	0.277912
		c2026	NA	NA	NA
	r^2		c2007	c2014	c2026
		c2007	NA	0.0462839	0.00544985
		c2014	NA	NA	0.00661389
		c2026	NA	NA	NA
Chr 15	p-value		c2061	c2084	c2092	c2099	c2113	c2118
		c2061	NA	0.766406	0.0792397	0.968675	0.0482631	0.3648
		c2084	NA	NA	0.730696	0.236774	0.712755	0.032394
		c2092	NA	NA	NA	0.684907	0.214791	0.00607844
		c2099	NA	NA	NA	NA	0.0737821	0.0342489
		c2113	NA	NA	NA	NA	NA	0.299022
		c2118	NA	NA	NA	NA	NA	NA
	r^2		c2061	c2084	c2092	c2099	c2113	c2118
		c2061	NA	0.000501453	0.0173058	8.56758e-06	0.0216711	0.00456279
		c2084	NA	NA	0.00068088	0.00795285	0.000770119	0.0260087
		c2092	NA	NA	NA	0.000925025	0.00864513	0.042286
		c2099	NA	NA	NA	NA	0.0177601	0.0249013
		c2113	NA	NA	NA	NA	NA	0.00599195
		c2118	NA	NA	NA	NA	NA	NA
Chr 16	p-value		c2184	c2203	c2215	c12477
		c2184	NA	0.315033	0.176671	0.00785663
		c2203	NA	NA	0.217066	0.587902
		c2215	NA	NA	NA	0.311959
		c12477	NA	NA	NA	NA
	r^2		c2184	c2203	c2215	c12477
		c2184	NA	0.0056711	0.0103716	0.0519549
		c2203	NA	NA	0.00865716	0.00219128
		c2215	NA	NA	NA	0.00774517
		c12477	NA	NA	NA	NA
Chr 17	p-value		c2238	c2240	c2258
		c2238	NA	0.0404968	0.331549
		c2240	NA	NA	0.848872
		c2258	NA	NA	NA
	r^2		c2238	c2240	c2258
		c2238	NA	0.0235784	0.00523799
		c2240	NA	NA	0.000204001
		c2258	NA	NA	NA
Chr 18	p-value		c2326	c2341	c2349	c2352	c12584	c12610
		c2326	NA	0.83557	0.543199	0.534251	0.427254	0.40195
		c2341	NA	NA	0.0226674	0.519359	0.889072	0.893252
		c2349	NA	NA	NA	0.937299	0.00498781	0.467797
		c2352	NA	NA	NA	NA	0.983703	0.0655059
		c12584	NA	NA	NA	NA	NA	0.845039
		c12610	NA	NA	NA	NA	NA	NA
	r^2		c2326	c2341	c2349	c2352	c12584	c12610
		c2326	NA	0.000253427	0.00210025	0.00219488	0.0038906	0.0039914
		c2341	NA	NA	0.0298495	0.00238601	0.00012159	0.000103489
		c2349	NA	NA	NA	3.43786e-05	0.0480723	0.00292876
		c2352	NA	NA	NA	NA	2.54417e-06	0.0188455
		c12584	NA	NA	NA	NA	NA	0.000232937
		c12610	NA	NA	NA	NA	NA	NA
Chr 19	p-value		c2364	c2372	c2384	c2422	c2434
		c2364	NA	0.94297	0.0523966	0.0371469	0.373768
		c2372	NA	NA	0.728689	0.0122395	0.799016
		c2384	NA	NA	NA	0.958529	0.693584
		c2422	NA	NA	NA	NA	0.27369
		c2434	NA	NA	NA	NA	NA
	r^2		c2364	c2372	c2384	c2422	c2434
		c2364	NA	2.90774e-05	0.021381	0.0246799	0.00449488
		c2372	NA	NA	0.000668435	0.0348658	0.000360176
		c2384	NA	NA	NA	1.50219e-05	0.000862402
		c2422	NA	NA	NA	NA	0.00665643
		c2434	NA	NA	NA	NA	NA
Chr 20	p-value		c2453	c2454
		c2453	NA	0.607836
		c2454	NA	NA
	r^2		c2453	c2454
		c2453	NA	0.00146299
		c2454	NA	NA
Chr 21	p-value		c2507	c2512	c2529
		c2507	NA	0.465022	0.365319
		c2512	NA	NA	0.424266
		c2529	NA	NA	NA
	r^2		c2507	c2512	c2529
		c2507	NA	0.00306771	0.00470992
		c2512	NA	NA	0.0035869
		c2529	NA	NA	NA
Chr 22	p-value		c2559	c2560	c2575	c2576
		c2559	NA	3.26407e-08	0.0440373	0.84568			c2559 - GSTT2B
		c2560	NA	NA	0.963109	0.979036			c2560 - GSTT1
		c2575	NA	NA	NA	0.232248
		c2576	NA	NA	NA	NA
	r^2		c2559	c2560	c2575	c2576
		c2559	NA	0.173545	0.0235764	0.000215239
		c2560	NA	NA	1.21551e-05	3.83614e-06
		c2575	NA	NA	NA	0.00810818
		c2576	NA	NA	NA	NA
