# Supplementary material for: Linkage Disequilibrium between Two High-Frequency Deletion Polymorphisms: Implications for Association Studies Involving the glutathione-S transferase (GST) Genes
Source: PLoS Genet. 2009 May 8;5(5):e1000472. doi: 10.1371/journal.pgen.1000472 (PMC2672168; doi:10.1371/journal.pgen.1000472)
Supplement: Table S11 — Linkage analysis between deletion polymorphisms (YRI). (0.23 MB XLS) [file pgen.1000472.s014.xls]

## Sheet: YRI_chr1
Table S11 LD between deletion polymorphisms (YRI)
Chr 1	p-value		c6	c10	c28	c35	c53	c59	c60	c71	c79	c84	c88	c91	c109	c110	c113	c122	c124	c128	c147	c151	c158	c168	c174	c182	c183	c10029	c10109	c10112	c10158
		c6	NA	0.769121	0.284208	0.881209	0.394587	0.455201	0.552102	0.146914	0.640749	0.261186	0.0186307	0.311703	0.135235	0.0117927	0.597656	0.50105	0.769121	0.190658	0.0104866	0.848042	0.338285	0.200823	0.403772	0.1136	0.0955295	0.72505	0.493026	0.582043	0.734989
		c10	NA	NA	0.0597953	0.966652	0.766821	0.378096	0.699999	0.769121	0.332607	0.361764	0.843998	0.0751778	0.00712895	0.0338043	0.302734	0.232805	0.0974627	0.0218959	0.0335769	0.0226914	0.541987	0.00178126	0.351404	0.046358	0.0616256	0.529061	0.292262	0.326445	0.534919
		c28	NA	NA	NA	0.15351	0.0502574	0.469799	0.326031	0.350545	0.110992	0.236418	0.172811	0.000791798	0.148053	0.731303	0.0180292	0.476579	0.551459	0.999153	0.122985	0.438734	0.272194	0.741415	0.843621	0.78212	0.235088	0.0386488	0.96793	0.37396	0.0734393
		c35	NA	NA	NA	NA	0.150542	0.607314	0.0244279	0.434176	0.936062	0.597091	0.246385	0.0879361	0.289989	0.0891148	0.331843	0.820658	0.236817	0.218069	0.000697937	0.000362355	0.383152	0.0465102	0.999844	0.00788974	0.181338	0.182667	0.0674364	0.48631	0.440011
		c53	NA	NA	NA	NA	NA	0.17559	0.146951	0.394587	0.749325	0.385141	0.562503	0.145271	0.112767	0.299351	0.7459	0.062879	0.0408343	0.629908	0.107779	0.424123	0.210393	0.934081	0.0294421	0.00391502	0.690337	0.512167	0.486184	0.000847562	0.517256
		c59	NA	NA	NA	NA	NA	NA	0.000126333	0.455201	0.141072	0.407272	0.601857	0.934829	0.0171068	0.204256	0.821482	0.998403	0.298114	0.432202	0.0337873	0.402554	0.443919	0.887824	0.130681	0.0350011	0.00816625	0.564661	0.551221	0.505929	0.00186832
		c60	NA	NA	NA	NA	NA	NA	NA	0.761897	0.25226	0.532137	0.974653	0.533444	0.494682	0.0429838	0.386343	0.76998	0.842495	0.869264	0.348468	0.392423	0.870476	0.00721612	0.780835	0.136687	0.0166343	0.0958207	0.842686	0.800175	0.894957
		c71	NA	NA	NA	NA	NA	NA	NA	NA	0.234891	0.613933	0.922479	0.284265	0.615195	0.311498	0.597656	0.50105	0.769121	0.374477	0.139953	0.848042	0.0619314	0.469363	0.999733	0.0449011	0.809613	0.72505	0.553253	0.582043	0.734989
		c79	NA	NA	NA	NA	NA	NA	NA	NA	NA	0.593317	0.179708	0.434162	0.769246	0.777139	0.00147366	0.242485	0.521801	0.1558	0.225794	0.0698864	0.128147	0.00185421	0.0019689	0.332364	0.290811	0.998611	0.499761	0.00308593	0.109019
		c84	NA	NA	NA	NA	NA	NA	NA	NA	NA	NA	0.106434	0.12304	0.179467	0.475217	0.734994	0.977947	0.365482	0.148429	0.41448	0.12973	0.0394063	0.157724	0.81861	0.0808827	0.437817	0.696815	0.508816	0.53908	0.705422
		c88	NA	NA	NA	NA	NA	NA	NA	NA	NA	NA	NA	0.156804	0.369081	0.216248	0.779934	0.751708	0.724771	0.483169	0.273193	0.568268	0.503959	0.659269	0.497579	0.754497	0.55867	0.958692	0.833657	0.00848935	0.0714364
		c91	NA	NA	NA	NA	NA	NA	NA	NA	NA	NA	NA	NA	0.900096	0.743077	0.00754825	0.140612	0.0751778	0.92704	0.461083	0.42504	0.549157	0.683379	0.160134	0.0596803	0.00157302	0.421209	0.730679	0.55269	0.971672
		c109	NA	NA	NA	NA	NA	NA	NA	NA	NA	NA	NA	NA	NA	0.0876719	0.941196	0.0309885	0.189116	0.260563	0.667306	0.00216137	0.733714	0.764866	0.0968811	0.135875	0.594246	0.252668	0.880756	0.0752349	0.00764022
		c110	NA	NA	NA	NA	NA	NA	NA	NA	NA	NA	NA	NA	NA	NA	0.0399806	0.14154	0.828113	0.116944	0.370578	0.415744	0.892821	0.792251	0.512484	0.0141393	0.23818	0.968322	0.832992	0.285049	0.441391
		c113	NA	NA	NA	NA	NA	NA	NA	NA	NA	NA	NA	NA	NA	NA	NA	0.19687	0.600111	0.158864	0.49549	0.430351	0.546781	0.534738	0.608231	0.280142	0.227811	0.171843	0.914609	0.731835	0.19184
		c122	NA	NA	NA	NA	NA	NA	NA	NA	NA	NA	NA	NA	NA	NA	NA	NA	0.232805	0.575576	0.810941	0.128687	0.107437	0.634999	0.999762	0.301539	0.526628	0.603633	0.593251	0.756233	0.610629
		c124	NA	NA	NA	NA	NA	NA	NA	NA	NA	NA	NA	NA	NA	NA	NA	NA	NA	0.148911	0.835681	0.318664	0.00109087	0.492622	0.219904	0.361136	0.00353896	0.478034	0.292262	0.000425705	0.534919
		c128	NA	NA	NA	NA	NA	NA	NA	NA	NA	NA	NA	NA	NA	NA	NA	NA	NA	NA	0.00101399	0.758894	0.333369	0.386611	0.328523	0.568463	0.0836538	0.786598	0.397718	2.3889e-06	0.316791
		c147	NA	NA	NA	NA	NA	NA	NA	NA	NA	NA	NA	NA	NA	NA	NA	NA	NA	NA	NA	0.6069	0.134697	0.820998	0.409799	0.302227	0.0386398	0.722088	0.938677	0.0155334	0.121345
		c151	NA	NA	NA	NA	NA	NA	NA	NA	NA	NA	NA	NA	NA	NA	NA	NA	NA	NA	NA	NA	0.243324	0.202028	0.0831375	0.550743	0.225938	0.101477	0.00630178	0.377935	0.103121
		c158	NA	NA	NA	NA	NA	NA	NA	NA	NA	NA	NA	NA	NA	NA	NA	NA	NA	NA	NA	NA	NA	0.135566	0.56144	0.000481995	0.00127918	0.151198	0.00854095	0.0253734	0.617587
		c168	NA	NA	NA	NA	NA	NA	NA	NA	NA	NA	NA	NA	NA	NA	NA	NA	NA	NA	NA	NA	NA	NA	0.0940442	0.0923293	0.0105374	0.00189824	0.642897	0.617588	0.0019711
		c174	NA	NA	NA	NA	NA	NA	NA	NA	NA	NA	NA	NA	NA	NA	NA	NA	NA	NA	NA	NA	NA	NA	NA	0.846194	0.82107	0.364057	0.609242	0.153154	0.121233
		c182	NA	NA	NA	NA	NA	NA	NA	NA	NA	NA	NA	NA	NA	NA	NA	NA	NA	NA	NA	NA	NA	NA	NA	NA	0.0078201	0.292462	0.145384	0.205441	0.0137331
		c183	NA	NA	NA	NA	NA	NA	NA	NA	NA	NA	NA	NA	NA	NA	NA	NA	NA	NA	NA	NA	NA	NA	NA	NA	NA	0.199418	0.0322689	0.256855	0.202045
		c10029	NA	NA	NA	NA	NA	NA	NA	NA	NA	NA	NA	NA	NA	NA	NA	NA	NA	NA	NA	NA	NA	NA	NA	NA	NA	NA	0.647055	0.668036	0.802212
		c10109	NA	NA	NA	NA	NA	NA	NA	NA	NA	NA	NA	NA	NA	NA	NA	NA	NA	NA	NA	NA	NA	NA	NA	NA	NA	NA	NA	0.926902	0.122344
		c10112	NA	NA	NA	NA	NA	NA	NA	NA	NA	NA	NA	NA	NA	NA	NA	NA	NA	NA	NA	NA	NA	NA	NA	NA	NA	NA	NA	NA	0.678914
		c10158	NA	NA	NA	NA	NA	NA	NA	NA	NA	NA	NA	NA	NA	NA	NA	NA	NA	NA	NA	NA	NA	NA	NA	NA	NA	NA	NA	NA	NA
	r^2		c6	c10	c28	c35	c53	c59	c60	c71	c79	c84	c88	c91	c109	c110	c113	c122	c124	c128	c147	c151	c158	c168	c174	c182	c183	c10029	c10109	c10112	c10158
		c6	NA	0.000717973	0.00955713	0.000186094	0.00614202	0.00464725	0.00294638	0.0175334	0.0018147	0.0106988	0.0461321	0.00867329	0.0185947	0.0528481	0.00240125	0.00377259	0.000717973	0.0142711	0.0545858	0.000305977	0.0077705	0.0136365	0.00697064	0.0212154	0.0231553	0.00116703	0.00391596	0.00256731	0.000954834
		c10	NA	NA	0.0295254	1.45656e-05	0.000745201	0.00647402	0.00123727	0.000717973	0.00782267	0.00704883	0.000322693	0.0268321	0.0603349	0.0375381	0.00915614	0.0118637	0.0228882	0.0437836	0.0376343	0.0432665	0.00315143	0.0813526	0.0086838	0.0336317	0.029109	0.00373768	0.00924309	0.00816057	0.00320865
		c28	NA	NA	NA	0.0169752	0.0324818	0.00435374	0.00803834	0.00726235	0.021167	0.0118799	0.0154866	0.0954268	0.017435	0.000982655	0.0482182	0.00422234	0.00295592	9.38124e-09	0.0198241	0.00499659	0.0102174	0.000907391	0.00038913	0.000648171	0.0117484	0.0403419	1.34698e-05	0.00669884	0.0267035
		c35	NA	NA	NA	NA	0.0175148	0.00220087	0.0422	0.00509688	5.3628e-05	0.00236784	0.0111974	0.0246759	0.00933061	0.0240858	0.00811802	0.000428272	0.011662	0.012642	0.0957894	0.105975	0.00644546	0.0330252	3.82696e-10	0.0598164	0.0148885	0.0167528	0.0278695	0.00410746	0.00496878
		c53	NA	NA	NA	NA	NA	0.0155471	0.0178273	0.00614202	0.000865244	0.00650197	0.00284228	0.0182864	0.0213136	0.00912781	0.000921129	0.0293201	0.0354481	0.00196767	0.0219194	0.00541408	0.0135234	5.79753e-05	0.0483834	0.0717484	0.00134509	0.00413113	0.00410984	0.0959834	0.0035539
		c59	NA	NA	NA	NA	NA	NA	0.122464	0.00464725	0.0180519	0.00581992	0.00226837	5.66652e-05	0.0473782	0.0134306	0.000438904	3.3402e-08	0.00902177	0.00514083	0.0375453	0.00583903	0.00496722	0.000165811	0.022844	0.0376705	0.0583054	0.00312922	0.00295945	0.00374981	0.0806218
		c60	NA	NA	NA	NA	NA	NA	NA	0.000765028	0.0109229	0.0033077	8.41281e-06	0.00328667	0.00388605	0.0341337	0.00646916	0.000712484	0.000329025	0.000225759	0.00732523	0.00609516	0.000225312	0.0601531	0.000774124	0.01877	0.0477879	0.0261676	0.000328216	0.000542967	0.000145276
		c71	NA	NA	NA	NA	NA	NA	NA	NA	0.0117583	0.00215667	7.89124e-05	0.00971683	0.00210566	0.00853593	0.00240125	0.00377259	0.000717973	0.00657296	0.018154	0.000305977	0.029533	0.0043623	1.12035e-09	0.0340877	0.00048371	0.00116703	0.00292934	0.00256731	0.000954834
		c79	NA	NA	NA	NA	NA	NA	NA	NA	NA	0.0024169	0.0150003	0.00518358	0.000717172	0.000667642	0.0871661	0.0113841	0.00341944	0.0167877	0.0122264	0.0273807	0.019617	0.0807378	0.0957831	0.00796328	0.00929886	2.85827e-08	0.00379537	0.074203	0.0214032
		c84	NA	NA	NA	NA	NA	NA	NA	NA	NA	NA	0.022088	0.0205016	0.0152715	0.0043205	0.00100505	6.47561e-06	0.00694041	0.0176977	0.00564333	0.0194554	0.0365799	0.0169145	0.000536673	0.0262679	0.00510167	0.00145968	0.00369917	0.00325214	0.00121096
		c88	NA	NA	NA	NA	NA	NA	NA	NA	NA	NA	NA	0.0169897	0.00672297	0.0127425	0.000672994	0.000834175	0.00103306	0.00409752	0.0100054	0.00271324	0.00378465	0.00162011	0.00460097	0.000828734	0.0028501	2.53083e-05	0.000367549	0.0587053	0.0270809
		c91	NA	NA	NA	NA	NA	NA	NA	NA	NA	NA	NA	NA	0.000133562	0.000910514	0.0626109	0.0184004	0.0268321	7.10585e-05	0.00460393	0.0053927	0.00304093	0.00140972	0.0201323	0.0305711	0.08467	0.00622058	0.00100414	0.00303896	1.06867e-05
		c109	NA	NA	NA	NA	NA	NA	NA	NA	NA	NA	NA	NA	NA	0.0243051	4.69092e-05	0.03878	0.0143707	0.010548	0.00153974	0.0783932	0.000980753	0.000745492	0.0275615	0.018848	0.00236468	0.0123443	0.000187529	0.0268216	0.0592994
		c110	NA	NA	NA	NA	NA	NA	NA	NA	NA	NA	NA	NA	NA	NA	0.0363682	0.0180094	0.00039285	0.0204815	0.00668105	0.00551929	0.000153846	0.000578112	0.00428993	0.0510227	0.0115945	1.48781e-05	0.000370536	0.00968526	0.00493887
		c113	NA	NA	NA	NA	NA	NA	NA	NA	NA	NA	NA	NA	NA	NA	NA	0.0143573	0.00236921	0.0171121	0.00400502	0.005361	0.00318522	0.00332225	0.00273707	0.0102316	0.0125386	0.0183019	9.91165e-05	0.00103012	0.0146847
		c122	NA	NA	NA	NA	NA	NA	NA	NA	NA	NA	NA	NA	NA	NA	NA	NA	0.0118637	0.00261202	0.000476853	0.0192356	0.021962	0.00187785	8.89653e-10	0.00904556	0.00334079	0.00254294	0.00237746	0.000816678	0.0021605
		c124	NA	NA	NA	NA	NA	NA	NA	NA	NA	NA	NA	NA	NA	NA	NA	NA	NA	0.0173614	0.00035853	0.00828684	0.090395	0.00392328	0.01505	0.00706727	0.0708868	0.00474853	0.00924309	0.105219	0.00320865
		c128	NA	NA	NA	NA	NA	NA	NA	NA	NA	NA	NA	NA	NA	NA	NA	NA	NA	NA	0.0900154	0.000785066	0.00793022	0.00624645	0.00954712	0.00275645	0.024937	0.000691466	0.00596013	0.188591	0.00835124
		c147	NA	NA	NA	NA	NA	NA	NA	NA	NA	NA	NA	NA	NA	NA	NA	NA	NA	NA	NA	0.00220594	0.018962	0.00042662	0.00679383	0.00901986	0.0356386	0.00119341	4.93225e-05	0.0496181	0.019999
		c151	NA	NA	NA	NA	NA	NA	NA	NA	NA	NA	NA	NA	NA	NA	NA	NA	NA	NA	NA	NA	0.0115359	0.0135638	0.0300247	0.00301684	0.0122187	0.0253036	0.0621827	0.0065882	0.0221383
		c158	NA	NA	NA	NA	NA	NA	NA	NA	NA	NA	NA	NA	NA	NA	NA	NA	NA	NA	NA	NA	NA	0.0188778	0.00344099	0.105035	0.0879011	0.0198088	0.0586134	0.0430881	0.00211249
		c168	NA	NA	NA	NA	NA	NA	NA	NA	NA	NA	NA	NA	NA	NA	NA	NA	NA	NA	NA	NA	NA	NA	0.0280375	0.0240109	0.0545143	0.0909945	0.00179144	0.00211248	0.0798021
		c174	NA	NA	NA	NA	NA	NA	NA	NA	NA	NA	NA	NA	NA	NA	NA	NA	NA	NA	NA	NA	NA	NA	NA	0.000376272	0.000511525	0.00957965	0.0026128	0.020822	0.0240132
		c182	NA	NA	NA	NA	NA	NA	NA	NA	NA	NA	NA	NA	NA	NA	NA	NA	NA	NA	NA	NA	NA	NA	NA	NA	0.059951	0.0106563	0.0179663	0.0138213	0.0514588
		c183	NA	NA	NA	NA	NA	NA	NA	NA	NA	NA	NA	NA	NA	NA	NA	NA	NA	NA	NA	NA	NA	NA	NA	NA	NA	0.0155343	0.0382013	0.0108951	0.0135628
		c10029	NA	NA	NA	NA	NA	NA	NA	NA	NA	NA	NA	NA	NA	NA	NA	NA	NA	NA	NA	NA	NA	NA	NA	NA	NA	NA	0.00197768	0.00173498	0.000591917
		c10109	NA	NA	NA	NA	NA	NA	NA	NA	NA	NA	NA	NA	NA	NA	NA	NA	NA	NA	NA	NA	NA	NA	NA	NA	NA	NA	NA	7.1329e-05	0.0198921
		c10112	NA	NA	NA	NA	NA	NA	NA	NA	NA	NA	NA	NA	NA	NA	NA	NA	NA	NA	NA	NA	NA	NA	NA	NA	NA	NA	NA	NA	0.00145213
		c10158	NA	NA	NA	NA	NA	NA	NA	NA	NA	NA	NA	NA	NA	NA	NA	NA	NA	NA	NA	NA	NA	NA	NA	NA	NA	NA	NA	NA	NA
Chr 2	p-value		c211	c216	c223	c250	c253	c257	c262	c267	c276	c279	c286	c287	c289	c296	c313	c315	c319	c320	c329	c332	c333	c337	c10373
		c211	NA	0.00509772	0.811263	0.548103	0.945336	0.687877	0.594688	0.778749	0.455811	0.00809753	0.883607	0.976558	0.796014	0.444109	0.542149	0.921065	0.763352	0.982098	0.871387	0.0456635	0.249413	0.249449	0.0498302
		c216	NA	NA	0.129136	0.354604	0.84733	0.739766	0.545928	0.0666191	0.229452	0.222373	0.0781041	0.8963	0.223692	0.0760208	0.474504	0.520392	0.400139	0.91202	0.000174799	0.582454	0.601922	0.60195	0.219926
		c223	NA	NA	NA	0.36914	0.0874455	0.594199	0.863556	0.00992597	0.605397	0.621918	0.625591	0.63532	0.734376	0.0134177	0.528643	0.00487513	0.633275	0.975706	0.605397	0.399299	0.798724	0.00047208	0.686138
		c250	NA	NA	NA	NA	0.768675	0.0185463	0.956371	0.0127412	0.515049	0.143619	0.7794	0.693033	0.910547	0.437126	0.318166	0.749266	0.0509863	0.693926	0.717242	0.794394	0.129673	0.529466	0.982583
		c253	NA	NA	NA	NA	NA	0.998125	0.590819	0.872796	0.256521	0.938296	0.518136	0.0420007	0.0299933	0.21325	0.472332	0.0130892	0.278714	0.273982	0.0202891	0.0166632	0.335728	0.33569	0.515796
		c257	NA	NA	NA	NA	NA	NA	0.427224	0.477527	0.116105	0.552817	0.16789	0.967178	0.536874	0.00374704	0.706696	0.608969	0.800061	0.194536	0.556216	0.124726	0.813211	0.813197	0.0622551
		c262	NA	NA	NA	NA	NA	NA	NA	0.999268	0.333035	0.641967	0.62573	0.284809	0.231308	0.899829	0.447442	0.573255	0.304696	0.109343	0.0259131	0.0272801	0.530951	0.530982	0.942505
		c267	NA	NA	NA	NA	NA	NA	NA	NA	0.678487	0.999591	0.0256384	0.00848711	0.107222	0.572128	0.0457254	0.00883301	0.0037679	0.68331	0.101605	0.805081	0.129406	0.129435	0.135673
		c276	NA	NA	NA	NA	NA	NA	NA	NA	NA	0.877395	0.967504	0.602219	0.349131	0.810419	0.126799	0.496613	0.642207	0.427289	0.479232	0.876292	0.771223	0.771239	0.0338278
		c279	NA	NA	NA	NA	NA	NA	NA	NA	NA	NA	0.284208	0.825033	0.0650803	0.750365	0.500041	0.185451	0.00668189	0.311703	0.477439	0.23379	1.78694e-06	1.79018e-06	0.178267
		c286	NA	NA	NA	NA	NA	NA	NA	NA	NA	NA	NA	0.871925	0.467314	0.379778	0.792107	0.161907	0.104619	0.070331	0.982637	0.378294	0.64926	0.649285	0.035061
		c287	NA	NA	NA	NA	NA	NA	NA	NA	NA	NA	NA	NA	0.664652	0.374416	0.0908451	0.540597	0.221053	0.604948	0.0147835	0.343932	0.619331	0.618636	0.233951
		c289	NA	NA	NA	NA	NA	NA	NA	NA	NA	NA	NA	NA	NA	0.617016	0.0848444	0.174253	0.0163411	0.943187	0.612033	0.337753	0.424897	0.238242	0.823398
		c296	NA	NA	NA	NA	NA	NA	NA	NA	NA	NA	NA	NA	NA	NA	0.323571	0.367681	0.104112	2.60622e-05	0.92613	0.655146	0.784626	0.784643	0.519993
		c313	NA	NA	NA	NA	NA	NA	NA	NA	NA	NA	NA	NA	NA	NA	NA	0.519132	0.538139	0.139687	0.308343	0.617769	0.78373	0.78368	0.249122
		c315	NA	NA	NA	NA	NA	NA	NA	NA	NA	NA	NA	NA	NA	NA	NA	NA	0.0719001	0.410567	0.635985	0.424558	0.571014	0.570339	0.894473
		c319	NA	NA	NA	NA	NA	NA	NA	NA	NA	NA	NA	NA	NA	NA	NA	NA	NA	0.00644494	0.367989	0.0140974	0.238353	0.238242	0.0644015
		c320	NA	NA	NA	NA	NA	NA	NA	NA	NA	NA	NA	NA	NA	NA	NA	NA	NA	NA	0.703278	0.218868	0.668523	0.668499	0.358273
		c329	NA	NA	NA	NA	NA	NA	NA	NA	NA	NA	NA	NA	NA	NA	NA	NA	NA	NA	NA	0.304119	0.771223	0.771239	0.47239
		c332	NA	NA	NA	NA	NA	NA	NA	NA	NA	NA	NA	NA	NA	NA	NA	NA	NA	NA	NA	NA	0.611157	0.0587788	0.859232
		c333	NA	NA	NA	NA	NA	NA	NA	NA	NA	NA	NA	NA	NA	NA	NA	NA	NA	NA	NA	NA	NA	0.994633	0.864563
		c337	NA	NA	NA	NA	NA	NA	NA	NA	NA	NA	NA	NA	NA	NA	NA	NA	NA	NA	NA	NA	NA	NA	0.864509
		c10373	NA	NA	NA	NA	NA	NA	NA	NA	NA	NA	NA	NA	NA	NA	NA	NA	NA	NA	NA	NA	NA	NA	NA
	r^2		c211	c216	c223	c250	c253	c257	c262	c267	c276	c279	c286	c287	c289	c296	c313	c315	c319	c320	c329	c332	c333	c337	c10373
		c211	NA	0.0653703	0.000475198	0.00305701	3.98401e-05	0.00136774	0.00235902	0.00065777	0.00463467	0.0584315	0.000178605	8.81096e-06	0.000576096	0.00488035	0.00320321	9.81931e-05	0.000781465	4.26695e-06	0.00021842	0.033283	0.0116367	0.0114343	0.0337471
		c216	NA	NA	0.0191905	0.00726199	0.00031412	0.000935021	0.00303886	0.0280368	0.0120355	0.0124083	0.025866	0.000173344	0.0127632	0.0262332	0.0044092	0.00413116	0.00610266	0.000103461	0.117369	0.00251904	0.0023869	0.00234539	0.0132004
		c223	NA	NA	NA	0.00683525	0.0247524	0.00240537	0.0002461	0.0554011	0.00222444	0.00202651	0.00198406	0.00229505	0.000992511	0.0509432	0.00342242	0.0792519	0.00196246	7.85923e-06	0.00222444	0.00592029	0.000570392	0.105369	0.00143244
		c250	NA	NA	NA	NA	0.000745689	0.0477913	2.53641e-05	0.0525822	0.0035915	0.018125	0.000664885	0.00162314	0.000108813	0.00511708	0.00874096	0.00104234	0.0334098	0.00133507	0.00111145	0.00057557	0.0205037	0.00346857	4.25524e-06
		c253	NA	NA	NA	NA	NA	4.76193e-08	0.00244972	0.000217241	0.0109105	5.07851e-05	0.00353899	0.0430748	0.041313	0.013129	0.00453084	0.0628266	0.0102925	0.0103164	0.0456513	0.0485721	0.0082739	0.00813001	0.00377046
		c257	NA	NA	NA	NA	NA	NA	0.00534201	0.00427548	0.0209245	0.00298555	0.0161159	1.72772e-05	0.0033453	0.0712077	0.0012421	0.00261679	0.000562671	0.014508	0.00293474	0.0199741	0.00049849	0.000489821	0.0310381
		c262	NA	NA	NA	NA	NA	NA	NA	7.01272e-09	0.00780884	0.00180149	0.00198247	0.0116734	0.0123517	0.000132043	0.00497521	0.00317267	0.00908214	0.0217262	0.0413484	0.0406083	0.00344361	0.00338372	4.56275e-05
		c267	NA	NA	NA	NA	NA	NA	NA	NA	0.00143195	2.18904e-09	0.041502	0.0706907	0.0223681	0.00265945	0.0344111	0.0685628	0.0723484	0.00141037	0.0223347	0.000507491	0.0201721	0.0198213	0.0195295
		c276	NA	NA	NA	NA	NA	NA	NA	NA	NA	0.000198332	1.38308e-05	0.00277206	0.00755702	0.000479542	0.0200971	0.00462168	0.00186092	0.00534052	0.00417176	0.000201946	0.000741673	0.000728775	0.0395034
		c279	NA	NA	NA	NA	NA	NA	NA	NA	NA	NA	0.00955713	0.000498725	0.0293357	0.000843536	0.00392111	0.0175339	0.0634185	0.00867329	0.00420589	0.0118138	0.200101	0.196621	0.0158948
		c286	NA	NA	NA	NA	NA	NA	NA	NA	NA	NA	NA	0.000265204	0.00455448	0.00642851	0.000598898	0.0195633	0.0227041	0.0277566	3.94693e-06	0.00646866	0.00181433	0.00178278	0.0389667
		c287	NA	NA	NA	NA	NA	NA	NA	NA	NA	NA	NA	NA	0.00199916	0.00805059	0.0304185	0.00456627	0.0159311	0.00278747	0.0606336	0.00914	0.00268271	0.00263606	0.0147571
		c289	NA	NA	NA	NA	NA	NA	NA	NA	NA	NA	NA	NA	NA	0.00215589	0.026514	0.0192289	0.0514803	4.455e-05	0.00221746	0.00792193	0.00578846	0.0124194	0.000452797
		c296	NA	NA	NA	NA	NA	NA	NA	NA	NA	NA	NA	NA	NA	NA	0.00840051	0.00811488	0.0227706	0.149876	7.16332e-05	0.00166228	0.000655177	0.000643782	0.00363076
		c313	NA	NA	NA	NA	NA	NA	NA	NA	NA	NA	NA	NA	NA	NA	NA	0.004241	0.00338393	0.0191351	0.00894622	0.00214668	0.00068481	0.0006729	0.0120747
		c315	NA	NA	NA	NA	NA	NA	NA	NA	NA	NA	NA	NA	NA	NA	NA	NA	0.0337406	0.00690979	0.00224032	0.00637664	0.00341477	0.00335538	0.000187181
		c319	NA	NA	NA	NA	NA	NA	NA	NA	NA	NA	NA	NA	NA	NA	NA	NA	NA	0.0639784	0.00698659	0.0519475	0.0126392	0.0124194	0.0310931
		c320	NA	NA	NA	NA	NA	NA	NA	NA	NA	NA	NA	NA	NA	NA	NA	NA	NA	NA	0.00122953	0.0128117	0.00163692	0.00160845	0.00753516
		c329	NA	NA	NA	NA	NA	NA	NA	NA	NA	NA	NA	NA	NA	NA	NA	NA	NA	NA	NA	0.00880036	0.000741673	0.000728775	0.00452965
		c332	NA	NA	NA	NA	NA	NA	NA	NA	NA	NA	NA	NA	NA	NA	NA	NA	NA	NA	NA	NA	0.00226749	0.0307889	0.000275911
		c333	NA	NA	NA	NA	NA	NA	NA	NA	NA	NA	NA	NA	NA	NA	NA	NA	NA	NA	NA	NA	NA	4.11312e-07	0.000269387
		c337	NA	NA	NA	NA	NA	NA	NA	NA	NA	NA	NA	NA	NA	NA	NA	NA	NA	NA	NA	NA	NA	NA	0.000264702
		c10373	NA	NA	NA	NA	NA	NA	NA	NA	NA	NA	NA	NA	NA	NA	NA	NA	NA	NA	NA	NA	NA	NA	NA
Chr 3	p-value		c360	c379	c399	c406	c431	c435	c437	c450	c458	c462	c463	c469	c474	c505	c530	c536	c540	c10588
		c360	NA	0.0203408	0.639612	0.626086	0.562175	0.449288	0.70558	0.00970636	0.0242421	0.373906	0.171745	0.971683	0.0438939	0.18121	0.163946	0.186509	0.69358	0.55116
		c379	NA	NA	0.995928	0.0596023	0.102308	0.920664	0.018539	0.458862	0.200001	0.999364	0.203956	0.734396	0.0102733	0.180859	0.867053	0.999874	0.999486	0.60665
		c399	NA	NA	NA	0.347819	0.249141	0.722062	0.798767	0.883424	0.227291	0.335619	0.0112069	0.0308613	0.722062	0.331418	0.639612	0.315022	0.192634	0.812631
		c406	NA	NA	NA	NA	0.581728	0.0296425	0.711807	0.03271	0.367944	0.465434	0.0290257	0.981939	0.0563505	0.0112199	0.00782877	0.0735682	0.262656	0.117743
		c431	NA	NA	NA	NA	NA	0.797909	0.0768908	0.0184399	0.510459	0.717211	0.092759	0.0437751	0.0752653	0.104703	0.813719	0.70028	0.403482	0.535225
		c435	NA	NA	NA	NA	NA	NA	0.240227	0.000731373	0.667961	0.00901871	8.4636e-08	0.495376	0.118047	0.302324	0.0439853	0.76637	0.266461	0.269701
		c437	NA	NA	NA	NA	NA	NA	NA	0.178844	0.182658	0.0170483	0.223389	0.152333	0.0130728	0.445941	0.472627	0.935964	0.816315	0.407642
		c450	NA	NA	NA	NA	NA	NA	NA	NA	0.349435	0.49791	0.0616081	0.685448	0.882946	0.554614	0.325678	0.0388966	0.526457	0.593103
		c458	NA	NA	NA	NA	NA	NA	NA	NA	NA	0.0412008	0.0294954	0.727829	0.161114	0.0616938	0.199605	0.493185	0.224088	0.01384
		c462	NA	NA	NA	NA	NA	NA	NA	NA	NA	NA	2.84574e-05	0.685287	0.23488	0.299396	0.37798	0.126665	0.550259	0.910989
		c463	NA	NA	NA	NA	NA	NA	NA	NA	NA	NA	NA	0.0485949	0.105505	0.596057	0.0367399	0.287812	0.889344	0.252369
		c469	NA	NA	NA	NA	NA	NA	NA	NA	NA	NA	NA	NA	0.836452	0.411337	0.606596	0.139431	0.76908	0.150091
		c474	NA	NA	NA	NA	NA	NA	NA	NA	NA	NA	NA	NA	NA	0.52471	0.721576	0.0306899	0.0746569	0.269701
		c505	NA	NA	NA	NA	NA	NA	NA	NA	NA	NA	NA	NA	NA	NA	0.767434	0.210768	0.574017	0.236547
		c530	NA	NA	NA	NA	NA	NA	NA	NA	NA	NA	NA	NA	NA	NA	NA	0.0115465	0.183983	0.946736
		c536	NA	NA	NA	NA	NA	NA	NA	NA	NA	NA	NA	NA	NA	NA	NA	NA	0.0295366	0.0039848
		c540	NA	NA	NA	NA	NA	NA	NA	NA	NA	NA	NA	NA	NA	NA	NA	NA	NA	0.640137
		c10588	NA	NA	NA	NA	NA	NA	NA	NA	NA	NA	NA	NA	NA	NA	NA	NA	NA	NA
	r^2		c360	c379	c399	c406	c431	c435	c437	c450	c458	c462	c463	c469	c474	c505	c530	c536	c540	c10588
		c360	NA	0.0472141	0.00182708	0.00197839	0.00294695	0.00485125	0.00118944	0.0630944	0.0430273	0.00670036	0.0155637	1.05008e-05	0.0344122	0.0148973	0.0161454	0.0145415	0.00129364	0.00306244
		c379	NA	NA	2.28487e-07	0.0311265	0.0247147	8.85684e-05	0.0486359	0.0054867	0.014664	5.56979e-09	0.0141563	0.00100976	0.0588114	0.0157066	0.000245823	2.18672e-10	3.63864e-09	0.00240984
		c399	NA	NA	NA	0.00734498	0.0116501	0.00107225	0.000541632	0.000202834	0.0123537	0.00785673	0.0536018	0.0388388	0.00107225	0.00786125	0.00182708	0.00841251	0.0141446	0.000484352
		c406	NA	NA	NA	NA	0.00266183	0.0400839	0.00113733	0.0430273	0.00686947	0.00451522	0.0397174	4.27075e-06	0.0308616	0.0535845	0.0589353	0.0266796	0.0104558	0.0210956
		c431	NA	NA	NA	NA	NA	0.00058539	0.0274511	0.0555387	0.0038672	0.00117126	0.024788	0.0356598	0.0282526	0.0230913	0.000487032	0.00129983	0.00612214	0.0034951
		c435	NA	NA	NA	NA	NA	NA	0.0116887	0.107621	0.00158618	0.0587855	0.243195	0.00393923	0.0210607	0.00901622	0.0343824	0.000748173	0.0104651	0.0106866
		c437	NA	NA	NA	NA	NA	NA	NA	0.0170491	0.0150497	0.0482321	0.0123539	0.0170728	0.0521969	0.00484124	0.00429857	5.37933e-05	0.000449645	0.00591092
		c450	NA	NA	NA	NA	NA	NA	NA	NA	0.00841835	0.00441719	0.0329581	0.00154771	0.000208447	0.00329354	0.00911326	0.0402394	0.00378515	0.00274543
		c458	NA	NA	NA	NA	NA	NA	NA	NA	NA	0.0359288	0.0401565	0.00102639	0.0169288	0.0295869	0.0139429	0.00397941	0.0125254	0.0531442
		c462	NA	NA	NA	NA	NA	NA	NA	NA	NA	NA	0.148459	0.00139182	0.0121643	0.00912613	0.00658697	0.0197704	0.00302418	0.000109625
		c463	NA	NA	NA	NA	NA	NA	NA	NA	NA	NA	NA	0.0324108	0.0222058	0.00234153	0.0363536	0.00941524	0.00016132	0.0112943
		c469	NA	NA	NA	NA	NA	NA	NA	NA	NA	NA	NA	NA	0.000361145	0.00562444	0.00220967	0.0182019	0.000718239	0.0178562
		c474	NA	NA	NA	NA	NA	NA	NA	NA	NA	NA	NA	NA	NA	0.00342902	0.00107616	0.0395782	0.0269283	0.0106866
		c505	NA	NA	NA	NA	NA	NA	NA	NA	NA	NA	NA	NA	NA	NA	0.000728817	0.0130512	0.0026334	0.0120781
		c530	NA	NA	NA	NA	NA	NA	NA	NA	NA	NA	NA	NA	NA	NA	NA	0.05316	0.0147096	3.84743e-05
		c536	NA	NA	NA	NA	NA	NA	NA	NA	NA	NA	NA	NA	NA	NA	NA	NA	0.0394672	0.0714718
		c540	NA	NA	NA	NA	NA	NA	NA	NA	NA	NA	NA	NA	NA	NA	NA	NA	NA	0.00188416
		c10588	NA	NA	NA	NA	NA	NA	NA	NA	NA	NA	NA	NA	NA	NA	NA	NA	NA	NA
Chr 4	p-value		c554	c555	c564	c565	c567	c573	c575	c591	c596	c602	c603	c605	c641	c646	c662	c663	c668	c682	c687	c699	c703	c724	c726	c741	c744
		c554	NA	0.155963	1	0.729842	0.0335429	1	0.634068	0.598216	0.504868	0.958634	0.144996	0.0670781	0.245882	0.589174	0.0287905	0.133305	0.0954426	0.00190455	0.32322	0.369744	0.214355	0.115621	0.397107	0.181766	0.45452
		c555	NA	NA	0.780291	0.90507	0.100621	0.392858	0.612282	0.65973	0.0238641	0.0665122	0.713973	0.272606	2.39735e-06	0.238839	0.90507	0.807618	1.98861e-05	0.556005	0.946616	0.0138298	0.412279	0.345058	0.192073	0.676918	0.121731
		c564	NA	NA	NA	0.617376	0.118487	0.182308	0.414239	0.477439	0.525769	0.106951	0.0799474	0.166439	0.750365	0.26587	0.617376	0.22046	0.0738939	0.404333	0.866167	0.190658	0.293685	0.128705	0.013348	0.750365	0.454041
		c565	NA	NA	NA	NA	0.583101	0.941809	0.639962	0.305364	0.91399	0.926934	0.0632725	0.00614449	0.934595	0.211657	0.263121	0.0830417	0.108747	0.286562	0.282247	0.56528	0.844882	0.0836095	0.216773	0.00241661	0.261885
		c567	NA	NA	NA	NA	NA	0.00060316	0.667027	0.448094	0.276756	0.295698	0.0150863	0.677359	0.790953	0.0290844	0.449399	0.346284	0.121814	0.527113	0.252252	0.00284755	0.980379	0.0245899	0.378787	0.617765	0.706679
		c573	NA	NA	NA	NA	NA	NA	0.64375	0.987965	0.692337	0.427794	0.00759764	0.374297	0.0462895	0.422558	0.233125	0.959844	0.0276374	0.402446	0.106474	0.136585	0.00777212	0.256764	0.147139	0.659241	0.459096
		c575	NA	NA	NA	NA	NA	NA	NA	0.208846	0.240754	0.702759	0.242549	0.843458	0.653259	0.469054	0.912121	0.605294	0.0665259	0.089586	0.734224	0.0217361	0.887194	0.123449	0.373855	0.376913	0.680876
		c591	NA	NA	NA	NA	NA	NA	NA	NA	0.637395	0.735323	0.0744339	0.541025	0.0506465	0.932375	0.448761	0.599381	0.581385	0.145744	0.00173163	0.711666	2.50772e-05	0.315936	0.448761	0.297755	0.627984
		c596	NA	NA	NA	NA	NA	NA	NA	NA	NA	0.397282	0.937629	0.895702	0.769014	0.223102	0.290069	0.962703	0.379189	0.739048	0.798232	0.234329	0.850709	0.0375575	0.066209	0.475683	0.284059
		c602	NA	NA	NA	NA	NA	NA	NA	NA	NA	NA	0.104261	0.10322	0.0384519	0.134156	0.222673	0.503821	0.160475	0.595231	0.999844	0.326236	0.671149	0.177365	0.0224566	0.576865	0.606595
		c603	NA	NA	NA	NA	NA	NA	NA	NA	NA	NA	NA	0.871829	0.233422	0.35652	0.0262579	0.136892	0.95665	0.00296055	0.619556	0.120977	0.978368	0.593908	0.750034	0.0907731	0.550356
		c605	NA	NA	NA	NA	NA	NA	NA	NA	NA	NA	NA	NA	0.309008	0.0272181	0.904215	0.185706	0.470334	0.794079	0.200706	0.193413	0.185106	0.214059	0.74055	0.0106463	0.40791
		c641	NA	NA	NA	NA	NA	NA	NA	NA	NA	NA	NA	NA	NA	0.0897724	0.011925	0.513773	0.00702766	0.471985	0.784673	0.0112276	0.295511	0.0277892	0.626306	0.322345	0.92618
		c646	NA	NA	NA	NA	NA	NA	NA	NA	NA	NA	NA	NA	NA	NA	0.123214	0.481315	0.327404	0.663167	0.711488	0.421956	0.0127666	0.037846	0.855475	0.197495	0.86476
		c662	NA	NA	NA	NA	NA	NA	NA	NA	NA	NA	NA	NA	NA	NA	NA	0.20592	0.482252	0.000867369	0.282247	0.800296	0.844882	0.602932	0.868108	0.242485	0.0621123
		c663	NA	NA	NA	NA	NA	NA	NA	NA	NA	NA	NA	NA	NA	NA	NA	NA	0.0497248	0.00106193	0.602003	0.224274	0.455042	0.584161	0.907242	0.494132	0.760453
		c668	NA	NA	NA	NA	NA	NA	NA	NA	NA	NA	NA	NA	NA	NA	NA	NA	NA	0.126902	0.758451	0.035553	0.0610291	0.0150079	0.212559	0.998403	0.50535
		c682	NA	NA	NA	NA	NA	NA	NA	NA	NA	NA	NA	NA	NA	NA	NA	NA	NA	NA	0.689908	0.999781	0.903617	0.559022	0.339987	0.999801	0.139663
		c687	NA	NA	NA	NA	NA	NA	NA	NA	NA	NA	NA	NA	NA	NA	NA	NA	NA	NA	NA	0.574855	0.0982673	0.513892	0.282247	0.784673	0.75731
		c699	NA	NA	NA	NA	NA	NA	NA	NA	NA	NA	NA	NA	NA	NA	NA	NA	NA	NA	NA	NA	0.0589105	0.00740216	0.56528	0.134867	0.999498
		c703	NA	NA	NA	NA	NA	NA	NA	NA	NA	NA	NA	NA	NA	NA	NA	NA	NA	NA	NA	NA	NA	0.115254	0.431604	0.246012	0.922301
		c724	NA	NA	NA	NA	NA	NA	NA	NA	NA	NA	NA	NA	NA	NA	NA	NA	NA	NA	NA	NA	NA	NA	0.709932	0.901836	0.592851
		c726	NA	NA	NA	NA	NA	NA	NA	NA	NA	NA	NA	NA	NA	NA	NA	NA	NA	NA	NA	NA	NA	NA	NA	0.485795	0.399831
		c741	NA	NA	NA	NA	NA	NA	NA	NA	NA	NA	NA	NA	NA	NA	NA	NA	NA	NA	NA	NA	NA	NA	NA	NA	0.92618
		c744	NA	NA	NA	NA	NA	NA	NA	NA	NA	NA	NA	NA	NA	NA	NA	NA	NA	NA	NA	NA	NA	NA	NA	NA	NA
	r^2		c554	c555	c564	c565	c567	c573	c575	c591	c596	c602	c603	c605	c641	c646	c662	c663	c668	c682	c687	c699	c703	c724	c726	c741	c744
		c554	NA	0.0167745	0	0.000993808	0.0382869	6.23643e-32	0.0018882	0.00231412	0.00376856	2.44567e-05	0.018001	0.0279426	0.0112213	0.00243031	0.0398341	0.0187799	0.0231674	0.0803277	0.00813229	0.00670437	0.0132911	0.0206305	0.00597556	0.0148594	0.00482203
		c555	NA	NA	0.000648394	0.000118523	0.0228447	0.0061871	0.00214055	0.00161543	0.0432583	0.0306097	0.00113849	0.0100299	0.185392	0.0115619	0.000118523	0.000494105	0.151668	0.00288891	3.73609e-05	0.0504978	0.00579498	0.00742959	0.0141804	0.0014468	0.0206458
		c564	NA	NA	NA	0.00207977	0.0206543	0.0150738	0.00555502	0.00420589	0.00341154	0.0236245	0.0259828	0.0159561	0.000843536	0.0103161	0.00207977	0.0125114	0.0266194	0.00579502	0.000236685	0.0142711	0.00950563	0.0192338	0.0510199	0.000843536	0.00483229
		c565	NA	NA	NA	NA	0.00255296	4.51563e-05	0.00182327	0.00875519	9.88607e-05	7.64505e-05	0.0292327	0.0625619	5.6122e-05	0.0130005	0.0104355	0.0250362	0.0214361	0.00946419	0.00963534	0.00275537	0.000330001	0.0249442	0.0127134	0.076689	0.0108514
		c567	NA	NA	NA	NA	NA	0.101433	0.00156864	0.00487685	0.0101979	0.0101249	0.0509169	0.00146707	0.000595458	0.0403611	0.00484887	0.00751717	0.0202868	0.00338944	0.0111084	0.0754463	5.30577e-06	0.0428181	0.0065647	0.00211034	0.00124225
		c573	NA	NA	NA	NA	NA	NA	0.00181247	1.92838e-06	0.00134972	0.00582227	0.0614306	0.00668941	0.0336528	0.00545076	0.0120483	2.14834e-05	0.0411063	0.00594072	0.022083	0.0187798	0.0621513	0.0108993	0.0178107	0.00164785	0.00480787
		c575	NA	NA	NA	NA	NA	NA	NA	0.0131617	0.0116625	0.0013238	0.0115739	0.000324961	0.0016818	0.00436836	0.0001015	0.0022257	0.028056	0.024015	0.000960571	0.0438899	0.000173476	0.0197751	0.00659009	0.00650621	0.00145811
		c591	NA	NA	NA	NA	NA	NA	NA	NA	0.00188276	0.00103891	0.0269698	0.0031137	0.0318327	6.00065e-05	0.00478149	0.00229941	0.00253334	0.0176353	0.0817856	0.00113849	0.153092	0.0083808	0.00478149	0.00903516	0.00202417
		c596	NA	NA	NA	NA	NA	NA	NA	NA	NA	0.00651398	5.27848e-05	0.000145638	0.000730838	0.0125789	0.00948562	1.85313e-05	0.00655364	0.000940385	0.000553808	0.0119864	0.00031074	0.0366521	0.0285982	0.00431139	0.0100664
		c602	NA	NA	NA	NA	NA	NA	NA	NA	NA	NA	0.023992	0.024137	0.0389538	0.0203976	0.0135188	0.00406254	0.0179067	0.0025659	3.47569e-10	0.00876163	0.00166908	0.0165415	0.0473642	0.00283027	0.00245521
		c603	NA	NA	NA	NA	NA	NA	NA	NA	NA	NA	NA	0.000220586	0.0120329	0.00720435	0.0418556	0.0187504	2.50409e-05	0.0748443	0.00208891	0.0203782	6.33803e-06	0.00240918	0.000860193	0.0242425	0.00312878
		c605	NA	NA	NA	NA	NA	NA	NA	NA	NA	NA	NA	NA	0.00862425	0.040641	0.000120678	0.0145947	0.00434325	0.000567752	0.0136436	0.0140952	0.0151392	0.0128647	0.000913697	0.0543618	0.00590418
		c641	NA	NA	NA	NA	NA	NA	NA	NA	NA	NA	NA	NA	NA	0.0239871	0.0526832	0.00355313	0.060549	0.00431104	0.000622143	0.0535744	0.00943398	0.0403425	0.00197586	0.00816172	7.40035e-05
		c646	NA	NA	NA	NA	NA	NA	NA	NA	NA	NA	NA	NA	NA	NA	0.0197999	0.00413235	0.00799283	0.00158082	0.00113996	0.00537385	0.0534583	0.0359327	0.000276449	0.01384	0.000250072
		c662	NA	NA	NA	NA	NA	NA	NA	NA	NA	NA	NA	NA	NA	NA	NA	0.0133323	0.00411472	0.0924269	0.00963534	0.000533259	0.000330001	0.00225497	0.000229806	0.0113841	0.0300006
		c663	NA	NA	NA	NA	NA	NA	NA	NA	NA	NA	NA	NA	NA	NA	NA	NA	0.0320893	0.089303	0.00226655	0.0123068	0.00481089	0.0024963	0.000113137	0.00389598	0.000801341
		c668	NA	NA	NA	NA	NA	NA	NA	NA	NA	NA	NA	NA	NA	NA	NA	NA	NA	0.0194166	0.000788047	0.0368201	0.0302517	0.0492962	0.0129493	3.3402e-08	0.00382485
		c682	NA	NA	NA	NA	NA	NA	NA	NA	NA	NA	NA	NA	NA	NA	NA	NA	NA	NA	0.00132654	6.28665e-10	0.00012641	0.00284501	0.00758732	5.19177e-10	0.0188074
		c687	NA	NA	NA	NA	NA	NA	NA	NA	NA	NA	NA	NA	NA	NA	NA	NA	NA	NA	NA	0.00262188	0.0235642	0.00355112	0.00963534	0.000622143	0.000823192
		c699	NA	NA	NA	NA	NA	NA	NA	NA	NA	NA	NA	NA	NA	NA	NA	NA	NA	NA	NA	NA	0.0307569	0.0597724	0.00275537	0.0186297	3.40862e-09
		c703	NA	NA	NA	NA	NA	NA	NA	NA	NA	NA	NA	NA	NA	NA	NA	NA	NA	NA	NA	NA	NA	0.021385	0.00533194	0.0116018	8.49403e-05
		c724	NA	NA	NA	NA	NA	NA	NA	NA	NA	NA	NA	NA	NA	NA	NA	NA	NA	NA	NA	NA	NA	NA	0.00115288	0.000126777	0.00246478
		c726	NA	NA	NA	NA	NA	NA	NA	NA	NA	NA	NA	NA	NA	NA	NA	NA	NA	NA	NA	NA	NA	NA	NA	0.00404855	0.00611063
		c741	NA	NA	NA	NA	NA	NA	NA	NA	NA	NA	NA	NA	NA	NA	NA	NA	NA	NA	NA	NA	NA	NA	NA	NA	7.40035e-05
		c744	NA	NA	NA	NA	NA	NA	NA	NA	NA	NA	NA	NA	NA	NA	NA	NA	NA	NA	NA	NA	NA	NA	NA	NA	NA
Chr 5	p-value		c758	c761	c766	c770	c779	c796	c797	c799	c801	c802	c822	c825	c850	c865	c874	c877	c895	c896	c898	c901
		c758	NA	0.281567	0.734989	0.734989	0.398539	0.326796	0.314974	0.0647558	0.17537	0.0190362	0.337587	0.779626	0.657288	0.734552	0.0622783	0.679357	0.0918561	0.0342991	0.767249	0.368723
		c761	NA	NA	0.645384	0.223539	0.808865	0.996765	0.859134	0.344819	0.340814	0.110712	0.973632	0.0926584	0.495664	0.821185	0.086839	0.0763308	0.37495	0.0928199	0.949628	0.17559
		c766	NA	NA	NA	0.649584	0.97678	0.199545	0.189345	0.881109	0.621918	0.359985	0.022374	0.758644	0.973149	0.6492	0.0333496	0.582455	0.0277731	0.468032	0.685562	0.999362
		c770	NA	NA	NA	NA	0.987976	0.701224	0.749354	0.309776	0.526235	0.333847	0.209092	0.359202	0.0782553	0.6492	0.0333496	0.362852	0.0277731	0.364483	0.685562	0.999362
		c779	NA	NA	NA	NA	NA	0.369893	0.248287	0.293322	0.129087	0.481892	0.112509	0.909752	0.485499	0.979783	0.719168	0.34172	0.764406	0.965764	0.323214	0.0750979
		c796	NA	NA	NA	NA	NA	NA	0	0.667339	0.42865	0.258109	0.938881	0.525528	0.716397	0.795352	0.154958	0.124244	0.274557	0.704839	0.381833	0.0188499
		c797	NA	NA	NA	NA	NA	NA	NA	0.513708	0.551447	0.322626	0.601291	0.455682	0.430366	0.763634	0.148686	0.11613	0.482304	0.616743	0.418618	0.0103522
		c799	NA	NA	NA	NA	NA	NA	NA	NA	0.162946	0.0291	0.547401	0.127036	0.649755	0.209568	0.491254	0.223416	0.786177	0.0391909	0.435834	0.116106
		c801	NA	NA	NA	NA	NA	NA	NA	NA	NA	0.0173388	0.139005	0.423313	0.893053	0.640631	0.0794887	0.48367	0.869645	0.18779	0.572289	0.772555
		c802	NA	NA	NA	NA	NA	NA	NA	NA	NA	NA	0.380644	0.0712582	0.00406839	0.538552	0.651898	0.071985	0.0172401	0.536687	0.414763	0.540452
		c822	NA	NA	NA	NA	NA	NA	NA	NA	NA	NA	NA	0.0208852	0.312865	0.607943	0.0253764	0.696356	0.663566	0.133759	0.264477	0.841603
		c825	NA	NA	NA	NA	NA	NA	NA	NA	NA	NA	NA	NA	0.00402608	0.382336	0.81092	0.993901	0.0239758	0.364195	0.753968	0.804396
		c850	NA	NA	NA	NA	NA	NA	NA	NA	NA	NA	NA	NA	NA	0.974514	0.81489	0.173276	0.125092	0.0195385	0.120882	0.242989
		c865	NA	NA	NA	NA	NA	NA	NA	NA	NA	NA	NA	NA	NA	NA	0.0332846	0.17736	0.0277156	0.0700102	1.05719e-05	0.460079
		c874	NA	NA	NA	NA	NA	NA	NA	NA	NA	NA	NA	NA	NA	NA	NA	0.76416	0.75033	0.278503	0.0580133	0.402554
		c877	NA	NA	NA	NA	NA	NA	NA	NA	NA	NA	NA	NA	NA	NA	NA	NA	0.443231	0.0302696	0.624203	0.369163
		c895	NA	NA	NA	NA	NA	NA	NA	NA	NA	NA	NA	NA	NA	NA	NA	NA	NA	0.00913179	0.0499612	0.438399
		c896	NA	NA	NA	NA	NA	NA	NA	NA	NA	NA	NA	NA	NA	NA	NA	NA	NA	NA	0.757331	0.0818089
		c898	NA	NA	NA	NA	NA	NA	NA	NA	NA	NA	NA	NA	NA	NA	NA	NA	NA	NA	NA	0.00687389
		c901	NA	NA	NA	NA	NA	NA	NA	NA	NA	NA	NA	NA	NA	NA	NA	NA	NA	NA	NA	NA
	r^2		c758	c761	c766	c770	c779	c796	c797	c799	c801	c802	c822	c825	c850	c865	c874	c877	c895	c896	c898	c901
		c758	NA	0.00982636	0.000954834	0.000954834	0.00614423	0.00814874	0.0085568	0.0299227	0.0153036	0.0458182	0.00901544	0.000663487	0.00169685	0.000974344	0.0289637	0.00142376	0.0236795	0.0386184	0.000742386	0.00673302
		c761	NA	NA	0.00179466	0.0125551	0.000513256	1.41697e-07	0.000271535	0.00782834	0.00768954	0.0215596	1.09254e-05	0.0243756	0.00407199	0.000440392	0.0248476	0.0266216	0.00667115	0.0243515	3.44047e-05	0.0155471
		c766	NA	NA	NA	0.00172021	7.30313e-06	0.0139467	0.0145992	0.000196223	0.00202651	0.00698289	0.0511418	0.000800081	9.76689e-06	0.00175348	0.0377312	0.00251902	0.0403508	0.00453981	0.00138926	5.32357e-09
		c770	NA	NA	NA	NA	1.95775e-06	0.00124747	0.000865042	0.00904939	0.00334714	0.00778265	0.0154677	0.00712443	0.0267308	0.00175348	0.0377312	0.00689999	0.0403508	0.00708955	0.00138926	5.32357e-09
		c779	NA	NA	NA	NA	NA	0.00705284	0.0116922	0.0100392	0.0198573	0.0042636	0.0257002	0.000112707	0.00434362	5.63279e-06	0.00111458	0.00779284	0.000774311	1.64483e-05	0.00856048	0.0273097
		c796	NA	NA	NA	NA	NA	NA	0.955088	0.00164938	0.00530915	0.0108379	5.76392e-05	0.0034744	0.00115764	0.000579923	0.0171419	0.0200253	0.0101172	0.00125866	0.00659303	0.0467406
		c797	NA	NA	NA	NA	NA	NA	NA	0.00380809	0.0030062	0.00829044	0.00273053	0.00479724	0.00545471	0.000779547	0.0176753	0.0209217	0.00418346	0.00219712	0.00563959	0.0557055
		c799	NA	NA	NA	NA	NA	NA	NA	NA	0.0170761	0.0417692	0.00377077	0.0207889	0.00187462	0.0140572	0.00415595	0.0130026	0.000645545	0.0379694	0.00542167	0.0216586
		c801	NA	NA	NA	NA	NA	NA	NA	NA	NA	0.0471812	0.0214602	0.00543304	0.000155815	0.00184676	0.0256277	0.00408814	0.000224431	0.0149558	0.00270227	0.000696173
		c802	NA	NA	NA	NA	NA	NA	NA	NA	NA	NA	0.0075355	0.0275746	0.0711468	0.00320533	0.00169596	0.0269764	0.0472647	0.00329064	0.00563648	0.00312252
		c822	NA	NA	NA	NA	NA	NA	NA	NA	NA	NA	NA	0.0533635	0.0101854	0.00263181	0.0490001	0.00149304	0.0018551	0.0229421	0.0124517	0.000391544
		c825	NA	NA	NA	NA	NA	NA	NA	NA	NA	NA	NA	NA	0.0725615	0.00657912	0.000485045	4.95232e-07	0.0431897	0.00722258	0.000846786	0.000519802
		c850	NA	NA	NA	NA	NA	NA	NA	NA	NA	NA	NA	NA	NA	8.95286e-06	0.000472526	0.0159859	0.0202792	0.0486845	0.021104	0.0117515
		c865	NA	NA	NA	NA	NA	NA	NA	NA	NA	NA	NA	NA	NA	NA	0.038399	0.0154204	0.041065	0.0287963	0.167286	0.0046246
		c874	NA	NA	NA	NA	NA	NA	NA	NA	NA	NA	NA	NA	NA	NA	NA	0.00075011	0.00084378	0.010124	0.0304516	0.00583903
		c877	NA	NA	NA	NA	NA	NA	NA	NA	NA	NA	NA	NA	NA	NA	NA	NA	0.00489919	0.0404648	0.00203394	0.00672066
		c895	NA	NA	NA	NA	NA	NA	NA	NA	NA	NA	NA	NA	NA	NA	NA	NA	NA	0.0585937	0.0325658	0.00500391
		c896	NA	NA	NA	NA	NA	NA	NA	NA	NA	NA	NA	NA	NA	NA	NA	NA	NA	NA	0.000837486	0.0261086
		c898	NA	NA	NA	NA	NA	NA	NA	NA	NA	NA	NA	NA	NA	NA	NA	NA	NA	NA	NA	0.0619121
		c901	NA	NA	NA	NA	NA	NA	NA	NA	NA	NA	NA	NA	NA	NA	NA	NA	NA	NA	NA	NA
Chr 6	p-value		c925	c928	c930	c933	c934	c937	c944	c958	c960	c975	c976	c977	c978	c986	c992	c1004	c1010	c1031	c11060	c11069	c11147
		c925	NA	0.0529833	0.222827	0.546491	0.0727463	0.273145	0.756023	0.836718	0.409601	0.564333	0.0246542	0.624538	0.51236	0.472235	0.00534321	0.0613437	3.55035e-09	0.256622	0.791599	0.724454	0.0248375
		c928	NA	NA	0.777478	0.152557	0.196199	0.206864	0.67567	0.886028	0.699885	0.298232	0.561409	0.0116837	0.256108	0.232518	0.114831	0.224309	0.274058	0.255117	0.113597	0.543967	0.0645876
		c930	NA	NA	NA	0.623029	0.875554	0.443144	0.162947	0.709257	0.0196179	0.0237986	0.00587491	0.198068	0.795361	0.501885	0.936889	0.262975	0.545341	0.70191	0.205566	0.660565	0.54973
		c933	NA	NA	NA	NA	0.000257636	0.588008	0.0299956	0.6275	0.07145	0.400549	0.3963	0.279789	0.755582	0.108844	0.405464	0.148323	0.746125	0.0970277	0.546491	0.434007	0.391495
		c934	NA	NA	NA	NA	NA	0.121004	0.0521006	0.14548	0.384963	0.0857778	0.480298	0.392318	0.0259692	0.337397	0.347678	0.96463	0.310614	0.0253046	0.0727463	0.397829	0.686979
		c937	NA	NA	NA	NA	NA	NA	0.054804	0.933552	0.00344798	0.0388435	0.0639674	0.164898	0.739098	0.85346	0.734799	0.0228474	0.58382	0.311437	0.23422	0.00755225	0.00900314
		c944	NA	NA	NA	NA	NA	NA	NA	0.806991	0.162466	0.713475	0.80419	0.572294	0.0640919	0.368423	0.203897	0.0580757	0.887878	0.98437	0.756023	0.685152	0.620076
		c958	NA	NA	NA	NA	NA	NA	NA	NA	0.517348	0.64283	0.569474	0.0366466	0.200057	0.415328	0.715263	0.129208	0.946616	0.424414	0.836718	0.779977	0.730849
		c960	NA	NA	NA	NA	NA	NA	NA	NA	NA	0.785369	0.882558	0.36389	0.544102	0.0690291	0.00111109	0.774838	0.649333	0.151567	0.000217622	0.826229	0.427767
		c975	NA	NA	NA	NA	NA	NA	NA	NA	NA	NA	0.139629	0.379665	0.977026	0.103664	0.749756	0.50012	0.757885	0.632973	0.564333	0.952342	0.0112999
		c976	NA	NA	NA	NA	NA	NA	NA	NA	NA	NA	NA	0.207138	0.765281	0.701196	0.632255	0.444684	0.0143503	0.351717	0.831412	0.359808	0.884235
		c977	NA	NA	NA	NA	NA	NA	NA	NA	NA	NA	NA	NA	0.240837	0.171876	0.874333	0.442775	0.798767	0.539335	0.136045	0.526082	0.421273
		c978	NA	NA	NA	NA	NA	NA	NA	NA	NA	NA	NA	NA	NA	0.219223	0.713068	0.0893791	0.722693	0.803465	0.572024	0.221433	0.303813
		c986	NA	NA	NA	NA	NA	NA	NA	NA	NA	NA	NA	NA	NA	NA	0.25215	0.125847	0.669248	0.0856441	0.999126	0.31244	0.173073
		c992	NA	NA	NA	NA	NA	NA	NA	NA	NA	NA	NA	NA	NA	NA	NA	0.304297	0.114345	0.0193056	0.623997	0.327294	0.501125
		c1004	NA	NA	NA	NA	NA	NA	NA	NA	NA	NA	NA	NA	NA	NA	NA	NA	0.290438	0.46985	0.0613437	0.0332846	0.142742
		c1010	NA	NA	NA	NA	NA	NA	NA	NA	NA	NA	NA	NA	NA	NA	NA	NA	NA	0.582582	0.911463	0.865582	0.993866
		c1031	NA	NA	NA	NA	NA	NA	NA	NA	NA	NA	NA	NA	NA	NA	NA	NA	NA	NA	0.00235305	0.199443	0.00930424
		c11060	NA	NA	NA	NA	NA	NA	NA	NA	NA	NA	NA	NA	NA	NA	NA	NA	NA	NA	NA	0.0291979	0.668977
		c11069	NA	NA	NA	NA	NA	NA	NA	NA	NA	NA	NA	NA	NA	NA	NA	NA	NA	NA	NA	NA	0.578458
		c11147	NA	NA	NA	NA	NA	NA	NA	NA	NA	NA	NA	NA	NA	NA	NA	NA	NA	NA	NA	NA	NA
	r^2		c925	c928	c930	c933	c934	c937	c944	c958	c960	c975	c976	c977	c978	c986	c992	c1004	c1010	c1031	c11060	c11069	c11147
		c925	NA	0.032846	0.0135098	0.00318983	0.0287495	0.0105341	0.000846836	0.000372581	0.00596455	0.00296658	0.0442808	0.00210123	0.0037653	0.00453281	0.0680654	0.0307077	0.305753	0.0114901	0.000646483	0.00110951	0.0535657
		c928	NA	NA	0.000688508	0.0170541	0.0141563	0.013277	0.00145868	0.0001712	0.00123827	0.0091702	0.00281059	0.0529854	0.0107473	0.0118783	0.0207203	0.0123049	0.00996935	0.0109751	0.0219601	0.00312065	0.0341548
		c930	NA	NA	NA	0.00208304	0.000215139	0.00507006	0.0167816	0.00119845	0.0469447	0.044818	0.0654162	0.0142807	0.000579871	0.00388748	5.40479e-05	0.010802	0.00315285	0.00126287	0.0145671	0.00169156	0.00365104
		c933	NA	NA	NA	NA	0.113184	0.00244555	0.0392462	0.00196222	0.0270783	0.0059888	0.00599603	0.00973428	0.000807497	0.0214244	0.00576718	0.0174118	0.000873469	0.0233367	0.00318983	0.00518709	0.00734294
		c934	NA	NA	NA	NA	NA	0.0203753	0.0319706	0.0179577	0.00639654	0.0254472	0.00422192	0.00620124	0.0420176	0.00779912	0.00747385	1.6665e-05	0.00871241	0.0431286	0.0287495	0.00616274	0.00165689
		c937	NA	NA	NA	NA	NA	NA	0.0307337	5.79305e-05	0.0712818	0.0361669	0.0285951	0.0160727	0.000924345	0.000284303	0.000956257	0.0431672	0.00250083	0.00868283	0.0124127	0.0604804	0.068222
		c944	NA	NA	NA	NA	NA	NA	NA	0.000497393	0.0162593	0.00114263	0.000512237	0.00265716	0.0285683	0.00674147	0.013452	0.0299292	0.00016565	3.25227e-06	0.000846836	0.00139309	0.00245761
		c958	NA	NA	NA	NA	NA	NA	NA	NA	0.00349314	0.00182255	0.00269636	0.0363897	0.013683	0.00552913	0.00110897	0.0191833	3.73609e-05	0.00540728	0.000372581	0.000661324	0.00118334
		c960	NA	NA	NA	NA	NA	NA	NA	NA	NA	0.000628502	0.000181862	0.00687019	0.00306658	0.0275496	0.0886053	0.000681884	0.00172285	0.0174272	0.119934	0.000408457	0.0062888
		c975	NA	NA	NA	NA	NA	NA	NA	NA	NA	NA	0.0184919	0.00654057	7.02798e-06	0.0224428	0.000862174	0.00385324	0.000805286	0.00196595	0.00296658	3.07924e-05	0.065485
		c976	NA	NA	NA	NA	NA	NA	NA	NA	NA	NA	NA	0.013261	0.000742786	0.00122692	0.00190846	0.00486805	0.0499545	0.00734959	0.000397567	0.00710648	0.000212003
		c977	NA	NA	NA	NA	NA	NA	NA	NA	NA	NA	NA	NA	0.0114641	0.0155542	0.000208449	0.00490901	0.000541632	0.003193	0.0194923	0.00340638	0.0064676
		c978	NA	NA	NA	NA	NA	NA	NA	NA	NA	NA	NA	NA	NA	0.0125788	0.00112693	0.024046	0.00104939	0.000524862	0.00280095	0.01267	0.0105738
		c986	NA	NA	NA	NA	NA	NA	NA	NA	NA	NA	NA	NA	NA	NA	0.0109279	0.019525	0.00152069	0.0250373	1.0523e-08	0.0086469	0.0185612
		c992	NA	NA	NA	NA	NA	NA	NA	NA	NA	NA	NA	NA	NA	NA	NA	0.00879391	0.020776	0.0463866	0.0021078	0.00813198	0.00452553
		c1004	NA	NA	NA	NA	NA	NA	NA	NA	NA	NA	NA	NA	NA	NA	NA	NA	0.00931325	0.00442652	0.0307077	0.038399	0.0214815
		c1010	NA	NA	NA	NA	NA	NA	NA	NA	NA	NA	NA	NA	NA	NA	NA	NA	NA	0.00256	0.000108456	0.000242825	5.90953e-07
		c1031	NA	NA	NA	NA	NA	NA	NA	NA	NA	NA	NA	NA	NA	NA	NA	NA	NA	NA	0.0826025	0.0141935	0.0690151
		c11060	NA	NA	NA	NA	NA	NA	NA	NA	NA	NA	NA	NA	NA	NA	NA	NA	NA	NA	NA	0.0424634	0.00194469
		c11069	NA	NA	NA	NA	NA	NA	NA	NA	NA	NA	NA	NA	NA	NA	NA	NA	NA	NA	NA	NA	0.00315034
		c11147	NA	NA	NA	NA	NA	NA	NA	NA	NA	NA	NA	NA	NA	NA	NA	NA	NA	NA	NA	NA	NA
Chr 7	p-value		c1040	c1042	c1053	c1058	c1071	c1092	c1095	c1102	c1103	c1132	c1136	c1159	c1162	c1175	c1179	c1183	c1191	c1196	c1202	c1203	c11242
		c1040	NA	0.734429	0.253417	0.694979	0.48049	0.868518	0.167434	0.222979	0.446279	0.733071	0.596999	0.0445304	0.583317	0.488413	0.0885928	0.217635	0.625973	0.37791	0.946616	0.217635	0.0468058
		c1042	NA	NA	0.288491	0.930245	0.00106154	0.587125	0.268234	0.0194145	0.142905	0.00212152	0.0394431	0.0547263	0.00246744	0.72882	0.580489	0.860563	0.365363	0.25343	0.829691	0.88516	0.999455
		c1053	NA	NA	NA	0.222747	0.0975367	0.0178325	0.808152	0.369648	0.550217	0.115256	0.318771	0.447957	0.686143	0.527477	0.119692	0.122004	0.9822	0.581859	0.710829	0.0710247	0.873805
		c1058	NA	NA	NA	NA	0.72294	0.549857	0.259594	0.0127709	0.0584572	0.0751063	0.16226	0.552753	0.0190247	0.397674	0.259594	0.756564	0.278104	0.189821	0.798767	0.814705	0.438113
		c1071	NA	NA	NA	NA	NA	0.0447748	0.0107585	0.339327	0.209963	0.730126	0.111954	0.169451	0.422237	0.853743	0.790434	0.668954	0.750244	0.283357	0.0511035	0.691617	0.261111
		c1092	NA	NA	NA	NA	NA	NA	0.0203663	0.28146	0.380907	0.883071	0.593214	0.0866427	0.218856	0.0936623	0.816297	0.413562	0.583002	0.356375	0.0717107	0.310542	0.336472
		c1095	NA	NA	NA	NA	NA	NA	NA	0.0837172	0.0319964	0.325627	0.598025	0.00492638	0.120003	0.875922	0.150061	0.323017	0.165366	0.580186	0.734224	0.0065204	0.343443
		c1102	NA	NA	NA	NA	NA	NA	NA	NA	0.0335382	0.44797	0.532717	0.0318335	0.0442386	0.186985	0.000627241	0.531131	0.0745992	0.76435	0.249518	0.424371	0.378217
		c1103	NA	NA	NA	NA	NA	NA	NA	NA	NA	0.176878	0.0187824	0.753231	0.36885	0.800833	0.0318125	0.516426	0.0389424	0.803295	0.600879	0.987068	0.551816
		c1132	NA	NA	NA	NA	NA	NA	NA	NA	NA	NA	0.0232154	0.683808	0.0011236	0.0560798	0.716144	0.133668	0.531254	0.289653	0.827504	0.0074225	0.900487
		c1136	NA	NA	NA	NA	NA	NA	NA	NA	NA	NA	NA	0.0273879	0.0296645	0.131051	0.490627	0.0175835	0.148559	0.0814906	0.722062	0.516017	0.411516
		c1159	NA	NA	NA	NA	NA	NA	NA	NA	NA	NA	NA	NA	0.874187	0.197338	0.851544	0.327872	0.0302063	0.660641	0.16067	0.665731	0.243967
		c1162	NA	NA	NA	NA	NA	NA	NA	NA	NA	NA	NA	NA	NA	0.65414	0.120003	0.679925	0.0297578	0.0704668	0.711488	0.0616244	0.283745
		c1175	NA	NA	NA	NA	NA	NA	NA	NA	NA	NA	NA	NA	NA	NA	0.296568	0.532697	0.010636	0.394594	0.513892	0.0287097	0.501416
		c1179	NA	NA	NA	NA	NA	NA	NA	NA	NA	NA	NA	NA	NA	NA	NA	0.359072	0.96414	0.948703	0.734224	0.104399	0.32093
		c1183	NA	NA	NA	NA	NA	NA	NA	NA	NA	NA	NA	NA	NA	NA	NA	NA	0.690497	0.121191	0.333594	0.180398	0.0498399
		c1191	NA	NA	NA	NA	NA	NA	NA	NA	NA	NA	NA	NA	NA	NA	NA	NA	NA	0.993097	0.00686937	0.0126458	0.337302
		c1196	NA	NA	NA	NA	NA	NA	NA	NA	NA	NA	NA	NA	NA	NA	NA	NA	NA	NA	0.0251859	0.203148	0.503946
		c1202	NA	NA	NA	NA	NA	NA	NA	NA	NA	NA	NA	NA	NA	NA	NA	NA	NA	NA	NA	0.333594	0.823503
		c1203	NA	NA	NA	NA	NA	NA	NA	NA	NA	NA	NA	NA	NA	NA	NA	NA	NA	NA	NA	NA	0.175459
		c11242	NA	NA	NA	NA	NA	NA	NA	NA	NA	NA	NA	NA	NA	NA	NA	NA	NA	NA	NA	NA	NA
	r^2		c1040	c1042	c1053	c1058	c1071	c1092	c1095	c1102	c1103	c1132	c1136	c1159	c1162	c1175	c1179	c1183	c1191	c1196	c1202	c1203	c11242
		c1040	NA	0.000959031	0.011054	0.00128123	0.00421823	0.000228366	0.0158814	0.0123758	0.00491598	0.00103848	0.00236904	0.0336361	0.00250752	0.00400016	0.0241647	0.014901	0.00208387	0.00682009	3.73609e-05	0.014901	0.0403302
		c1042	NA	NA	0.00954788	6.38548e-05	0.0908223	0.00245714	0.0102146	0.0455316	0.0181898	0.0842974	0.0359465	0.0307534	0.0763715	0.00100165	0.00254537	0.000302505	0.00718749	0.0114412	0.000385561	0.000204514	4.75616e-09
		c1053	NA	NA	NA	0.0125982	0.023667	0.0475638	0.000499639	0.00682075	0.00307697	0.0225512	0.0085688	0.00487979	0.00138383	0.00338347	0.0205199	0.023914	4.44444e-06	0.00265998	0.00116483	0.0325918	0.000262771
		c1058	NA	NA	NA	NA	0.0010652	0.00297978	0.010591	0.0516715	0.0303443	0.0282834	0.0165512	0.00293674	0.045827	0.00596123	0.010591	0.000942131	0.0103187	0.015079	0.000541632	0.000538478	0.00613491
		c1071	NA	NA	NA	NA	NA	0.034128	0.0551252	0.00773706	0.0135489	0.00108178	0.0217795	0.0159982	0.00545831	0.000287991	0.000598486	0.00179244	0.0009047	0.0102761	0.0322447	0.00154255	0.0131547
		c1092	NA	NA	NA	NA	NA	NA	0.0448352	0.00966689	0.00650655	0.000193139	0.00241825	0.0244639	0.0125988	0.023419	0.000449736	0.0065543	0.00264392	0.00746165	0.0270285	0.010082	0.00942683
		c1095	NA	NA	NA	NA	NA	NA	NA	0.0249268	0.0389719	0.00862689	0.00235581	0.0658856	0.020144	0.000203165	0.0172636	0.00957539	0.0168812	0.00268363	0.000960571	0.0725544	0.00915852
		c1102	NA	NA	NA	NA	NA	NA	NA	NA	0.0382889	0.00514091	0.00329836	0.0383954	0.0337286	0.0145101	0.0974445	0.00384537	0.0278843	0.000788279	0.01105	0.00625667	0.00792336
		c1103	NA	NA	NA	NA	NA	NA	NA	NA	NA	0.0165787	0.0476005	0.000837595	0.00684353	0.000539322	0.0390557	0.00412769	0.0380659	0.000553957	0.00231926	2.62725e-06	0.00368827
		c1132	NA	NA	NA	NA	NA	NA	NA	NA	NA	NA	0.0468392	0.00148099	0.0947494	0.0325865	0.00118051	0.0239296	0.00369804	0.0105777	0.000423946	0.0746643	0.00017374
		c1136	NA	NA	NA	NA	NA	NA	NA	NA	NA	NA	NA	0.0412389	0.0400731	0.0193221	0.00402671	0.0563717	0.0186338	0.0270975	0.00107225	0.00421847	0.00702516
		c1159	NA	NA	NA	NA	NA	NA	NA	NA	NA	NA	NA	NA	0.000208935	0.0138498	0.000291872	0.00938513	0.0412062	0.00169076	0.0163993	0.00182977	0.0138523
		c1162	NA	NA	NA	NA	NA	NA	NA	NA	NA	NA	NA	NA	NA	0.00167267	0.020144	0.00166873	0.0414318	0.0287027	0.00113996	0.0342463	0.0117251
		c1175	NA	NA	NA	NA	NA	NA	NA	NA	NA	NA	NA	NA	NA	NA	0.00907971	0.00381612	0.0572381	0.00635736	0.00355112	0.0469112	0.00461161
		c1179	NA	NA	NA	NA	NA	NA	NA	NA	NA	NA	NA	NA	NA	NA	NA	0.00824642	1.77306e-05	3.63078e-05	0.000960571	0.0258532	0.0100526
		c1183	NA	NA	NA	NA	NA	NA	NA	NA	NA	NA	NA	NA	NA	NA	NA	NA	0.00165154	0.0250193	0.00916563	0.0203903	0.0457957
		c1191	NA	NA	NA	NA	NA	NA	NA	NA	NA	NA	NA	NA	NA	NA	NA	NA	NA	6.93014e-07	0.0640948	0.0634489	0.00979424
		c1196	NA	NA	NA	NA	NA	NA	NA	NA	NA	NA	NA	NA	NA	NA	NA	NA	NA	NA	0.0439567	0.0165265	0.00485454
		c1202	NA	NA	NA	NA	NA	NA	NA	NA	NA	NA	NA	NA	NA	NA	NA	NA	NA	NA	NA	0.00916563	0.000507627
		c1203	NA	NA	NA	NA	NA	NA	NA	NA	NA	NA	NA	NA	NA	NA	NA	NA	NA	NA	NA	NA	0.0218533
		c11242	NA	NA	NA	NA	NA	NA	NA	NA	NA	NA	NA	NA	NA	NA	NA	NA	NA	NA	NA	NA	NA
Chr 8	p-value		c1210	c1257	c1258	c1260	c1261	c1271	c1282	c1284	c1291	c1293	c1303	X1308	c1311	c1313	c1316	c1324	c1326	c1329	c1339	c1343	c1346	c1350	c1359	c1377	c11345	X11429
		c1210	NA	0.602372	0.763546	0.210459	0.576704	0.579805	0.367796	0.150252	0.132429	0.0813465	0.887684	0.101538	0.0112288	0.665753	0.461482	0.807299	0.923371	0.877857	0.141366	0.894485	0.802056	0.0963957	0.971766	0.207437	0.973884	0.0771259
		c1257	NA	NA	0.133073	0.441043	0.222717	0.056723	0.508957	0.580303	0.889578	0.333371	0.685221	0.89296	0.276859	0.720157	0.00385047	0.597042	0.00615071	0.572003	0.894044	0.439601	0.121646	0.149069	0.452254	0.590115	0.520384	0.68442
		c1258	NA	NA	NA	0.180486	0.863611	0.445906	0.901379	0.263011	0.430013	0.411949	0.508744	0.25507	0.0168539	0.597297	0.456258	0.442168	0.260663	0.741557	0.0828859	0.107129	0.708464	0.671459	0.168148	0.038128	0.387415	0.61764
		c1260	NA	NA	NA	NA	0.225032	0.661535	0.0204431	0.781068	0.677467	0.0198759	0.297944	0.295198	0.195136	0.354035	0.0288861	0.783342	0.443334	0.54389	0.041038	0.349618	0.0271793	0.103541	0.0170564	0.902	0.000143179	0.294505
		c1261	NA	NA	NA	NA	NA	0.559582	0.320934	0.00414948	0.00103661	0.318902	0.220715	0.00117016	0.727743	0.793722	0.0268277	0.678446	0.703115	0.206202	0.433642	0.923257	0.342696	0.0529607	0.552918	0.178367	0.00111934	0.170055
		c1271	NA	NA	NA	NA	NA	NA	0.0794677	0.475454	0.196962	0.00337345	0.345052	0.0399782	0.873286	0.44665	0.447304	0.104105	0.0694851	0.420697	0.0012343	0.475784	0.170425	0.188568	0.606376	0.495024	0.671529	0.0304094
		c1282	NA	NA	NA	NA	NA	NA	NA	0.34456	0.31294	0.930137	0.721485	0.467499	0.277584	0.354035	0.692287	0.0547891	0.202323	0.129029	0.242178	0.23547	0.241798	0.0463892	0.0170564	0.677908	0.297622	0.304217
		c1284	NA	NA	NA	NA	NA	NA	NA	NA	0.785049	0.224692	0.02137	0.83864	0.21294	0.382472	0.163954	0.565611	0.355361	0.224692	0.463265	0.0191833	0.093524	0.446996	0.917918	0.0459237	0.1302	0.323479
		c1291	NA	NA	NA	NA	NA	NA	NA	NA	NA	0.208949	0.415722	0.521412	0.186695	0.415416	0.00478425	0.598256	0.482122	0.0723979	0.785461	0.724142	0.0320997	0.00772164	0.999153	0.050681	0.704278	0.315697
		c1293	NA	NA	NA	NA	NA	NA	NA	NA	NA	NA	0.526082	0.198546	0.547951	0.572294	0.17785	0.00383947	0.841192	0.57782	0.551447	0.700718	0.551447	0.0263676	0.141083	0.314522	0.608052	0.520261
		c1303	NA	NA	NA	NA	NA	NA	NA	NA	NA	NA	NA	0.215098	0.146068	0.685152	0.52613	0.00749257	0.297409	0.640631	0.460324	0.0753583	0.356779	0.296904	0.284031	0.466817	0.755107	0.0925802
		X1308	NA	NA	NA	NA	NA	NA	NA	NA	NA	NA	NA	NA	0.570053	0.431517	0.0630635	0.25507	0.643056	0.223389	0.475172	0.367392	0.00387101	0.0283229	0.929198	0.475894	0.269705	0.372882
		c1311	NA	NA	NA	NA	NA	NA	NA	NA	NA	NA	NA	NA	NA	0.354984	0.613907	0.0111746	0.559041	0.0984644	0.559466	0.486715	0.201363	0.888015	0.881047	0.517031	0.285473	0.227811
		c1313	NA	NA	NA	NA	NA	NA	NA	NA	NA	NA	NA	NA	NA	NA	0.191911	0.597297	0.354035	0.572294	0.118073	0.264342	0.80419	0.149014	0.340135	0.397978	0.522987	0.683363
		c1316	NA	NA	NA	NA	NA	NA	NA	NA	NA	NA	NA	NA	NA	NA	NA	0.456258	0.0290658	0.17785	0.648763	0.250623	0.482567	0.00071339	0.444122	0.813489	0.130523	0.481638
		c1324	NA	NA	NA	NA	NA	NA	NA	NA	NA	NA	NA	NA	NA	NA	NA	NA	0.260663	0.741557	0.708464	0.893386	0.238218	0.0374254	0.927239	0.540308	0.387415	0.0151931
		c1326	NA	NA	NA	NA	NA	NA	NA	NA	NA	NA	NA	NA	NA	NA	NA	NA	NA	0.0706774	0.0410001	0.0176301	0.591236	0.000149129	0.656477	0.799071	0.928277	0.812518
		c1329	NA	NA	NA	NA	NA	NA	NA	NA	NA	NA	NA	NA	NA	NA	NA	NA	NA	NA	0.455194	0.0795601	0.207138	0.654835	0.687626	0.00266454	0.436805	0.436347
		c1339	NA	NA	NA	NA	NA	NA	NA	NA	NA	NA	NA	NA	NA	NA	NA	NA	NA	NA	NA	0.240351	0.0717424	0.0190437	0.779257	0.827707	0.15601	0.395334
		c1343	NA	NA	NA	NA	NA	NA	NA	NA	NA	NA	NA	NA	NA	NA	NA	NA	NA	NA	NA	NA	0.465032	0.318972	0.0374323	0.0109312	0.589463	0.0283466
		c1346	NA	NA	NA	NA	NA	NA	NA	NA	NA	NA	NA	NA	NA	NA	NA	NA	NA	NA	NA	NA	NA	0.279775	0.779257	0.062005	0.400595	0.355806
		c1350	NA	NA	NA	NA	NA	NA	NA	NA	NA	NA	NA	NA	NA	NA	NA	NA	NA	NA	NA	NA	NA	NA	0.472206	0.46575	0.000315962	0.100859
		c1359	NA	NA	NA	NA	NA	NA	NA	NA	NA	NA	NA	NA	NA	NA	NA	NA	NA	NA	NA	NA	NA	NA	NA	0.0293506	0.462807	0.00113275
		c1377	NA	NA	NA	NA	NA	NA	NA	NA	NA	NA	NA	NA	NA	NA	NA	NA	NA	NA	NA	NA	NA	NA	NA	NA	0.0136457	0.386202
		c11345	NA	NA	NA	NA	NA	NA	NA	NA	NA	NA	NA	NA	NA	NA	NA	NA	NA	NA	NA	NA	NA	NA	NA	NA	NA	0.328761
		X11429	NA	NA	NA	NA	NA	NA	NA	NA	NA	NA	NA	NA	NA	NA	NA	NA	NA	NA	NA	NA	NA	NA	NA	NA	NA	NA
	r^2		c1210	c1257	c1258	c1260	c1261	c1271	c1282	c1284	c1291	c1293	c1303	X1308	c1311	c1313	c1316	c1324	c1326	c1329	c1339	c1343	c1346	c1350	c1359	c1377	c11345	X11429
		c1210	NA	0.00260994	0.000808008	0.0140024	0.00278209	0.00289199	0.00724194	0.0188154	0.0202125	0.0271231	0.000181342	0.0239395	0.0606486	0.00166616	0.00484195	0.000531186	8.2609e-05	0.000210888	0.0193127	0.00015992	0.000561107	0.0255943	1.11845e-05	0.0144475	1.05075e-05	0.0312445
		c1257	NA	NA	0.0201454	0.00529972	0.0132748	0.0342519	0.00389474	0.00277951	0.000172107	0.00835499	0.0014937	0.000161662	0.0113697	0.00114592	0.0745805	0.00249536	0.0670144	0.00285127	0.000158385	0.00543021	0.0213928	0.0192755	0.00504461	0.00263786	0.00413133	0.00165193
		c1258	NA	NA	NA	0.0149468	0.0002459	0.00509681	0.000127967	0.0106173	0.0051899	0.00560975	0.00370043	0.0107943	0.0509958	0.00232577	0.00462549	0.00492209	0.0105436	0.000906358	0.0250615	0.0220006	0.00116514	0.00155087	0.0158282	0.0364348	0.00704754	0.00230739
		c1260	NA	NA	NA	NA	0.0122666	0.00168126	0.0447804	0.00065461	0.00144159	0.0451897	0.00918114	0.00913134	0.0149858	0.00715783	0.0397866	0.000630055	0.00489699	0.00306982	0.034787	0.00741393	0.0406615	0.022846	0.0474213	0.000128494	0.136414	0.0101751
		c1261	NA	NA	NA	NA	NA	0.00298621	0.00820948	0.0696374	0.0896751	0.0082787	0.0127094	0.0878074	0.00108209	0.000569766	0.0408489	0.00143234	0.00121043	0.0133158	0.00510875	7.86429e-05	0.00750267	0.0322859	0.0029343	0.015349	0.100179	0.0174302
		c1271	NA	NA	NA	NA	NA	NA	0.0269803	0.00454708	0.0146032	0.0753825	0.00796046	0.0370071	0.000235515	0.00508016	0.00506556	0.023171	0.0289047	0.00568744	0.0915639	0.00454027	0.0164842	0.0157161	0.00232882	0.00415703	0.00176293	0.0450576
		c1282	NA	NA	NA	NA	NA	NA	NA	0.0075711	0.00848522	6.40533e-05	0.0010769	0.004399	0.0105257	0.00715783	0.00130518	0.0307374	0.013546	0.0192012	0.0113989	0.0119281	0.0114173	0.0342018	0.0474213	0.00146178	0.0102342	0.00977422
		c1284	NA	NA	NA	NA	NA	NA	NA	NA	0.000630421	0.0124928	0.0456583	0.000351411	0.0141029	0.0064639	0.0164184	0.0027973	0.00723916	0.0124928	0.00455928	0.0472822	0.023836	0.00507244	9.00051e-05	0.0343482	0.0220203	0.00919648
		c1291	NA	NA	NA	NA	NA	NA	NA	NA	NA	0.0131558	0.00561336	0.00342582	0.015567	0.00552705	0.066327	0.00231361	0.00411717	0.0268983	0.000617483	0.00105558	0.0382764	0.0611804	9.38124e-09	0.0323626	0.00135905	0.0093212
		c1293	NA	NA	NA	NA	NA	NA	NA	NA	NA	NA	0.00340638	0.0137753	0.00322321	0.00265716	0.0151291	0.0696518	0.000334566	0.00258144	0.00295609	0.00125191	0.00295609	0.0425151	0.0180509	0.00857279	0.00248133	0.00382755
		c1303	NA	NA	NA	NA	NA	NA	NA	NA	NA	NA	NA	0.0130235	0.0192076	0.00139309	0.0034056	0.060601	0.0092015	0.00184676	0.00461954	0.027261	0.0071966	0.00954427	0.00972628	0.00456466	0.000935478	0.026688
		X1308	NA	NA	NA	NA	NA	NA	NA	NA	NA	NA	NA	NA	0.0028803	0.00515614	0.0287911	0.0107943	0.00178973	0.0123539	0.00424936	0.00688531	0.0695279	0.0414509	6.57916e-05	0.00430727	0.0114929	0.00735219
		c1311	NA	NA	NA	NA	NA	NA	NA	NA	NA	NA	NA	NA	NA	0.00763892	0.00227254	0.0574762	0.00304792	0.0243772	0.00304134	0.00439801	0.0145756	0.000183603	0.000199934	0.00381647	0.0116413	0.0145448
		c1313	NA	NA	NA	NA	NA	NA	NA	NA	NA	NA	NA	NA	NA	NA	0.0141907	0.00232577	0.00715783	0.00265716	0.0203558	0.0105582	0.000512237	0.017951	0.0075827	0.00605448	0.00384904	0.00154042
		c1316	NA	NA	NA	NA	NA	NA	NA	NA	NA	NA	NA	NA	NA	NA	NA	0.00462549	0.0396976	0.0151291	0.00172886	0.011185	0.0041088	0.0987417	0.00488007	0.000471708	0.0215686	0.00458474
		c1324	NA	NA	NA	NA	NA	NA	NA	NA	NA	NA	NA	NA	NA	NA	NA	NA	0.0105436	0.000906358	0.00116514	0.000152218	0.0115926	0.0373358	6.94932e-05	0.00317771	0.00704754	0.0545735
		c1326	NA	NA	NA	NA	NA	NA	NA	NA	NA	NA	NA	NA	NA	NA	NA	NA	NA	0.0272268	0.0348001	0.0477333	0.00240348	0.123993	0.0016486	0.000549117	7.64376e-05	0.00052087
		c1329	NA	NA	NA	NA	NA	NA	NA	NA	NA	NA	NA	NA	NA	NA	NA	NA	NA	NA	0.00464739	0.0260497	0.013261	0.00172292	0.00134723	0.0764748	0.00570436	0.0056099
		c1339	NA	NA	NA	NA	NA	NA	NA	NA	NA	NA	NA	NA	NA	NA	NA	NA	NA	NA	NA	0.0116825	0.0270225	0.0473922	0.000654676	0.000401431	0.0189856	0.00668957
		c1343	NA	NA	NA	NA	NA	NA	NA	NA	NA	NA	NA	NA	NA	NA	NA	NA	NA	NA	NA	NA	0.00452336	0.00871191	0.0367003	0.0558317	0.00279985	0.0453478
		c1346	NA	NA	NA	NA	NA	NA	NA	NA	NA	NA	NA	NA	NA	NA	NA	NA	NA	NA	NA	NA	NA	0.0100706	0.000654676	0.0295163	0.00666548	0.00789484
		c1350	NA	NA	NA	NA	NA	NA	NA	NA	NA	NA	NA	NA	NA	NA	NA	NA	NA	NA	NA	NA	NA	NA	0.00445525	0.00458657	0.127189	0.0253954
		c1359	NA	NA	NA	NA	NA	NA	NA	NA	NA	NA	NA	NA	NA	NA	NA	NA	NA	NA	NA	NA	NA	NA	NA	0.0402282	0.00508582	0.0981198
		c1377	NA	NA	NA	NA	NA	NA	NA	NA	NA	NA	NA	NA	NA	NA	NA	NA	NA	NA	NA	NA	NA	NA	NA	NA	0.0584944	0.00695245
		c11345	NA	NA	NA	NA	NA	NA	NA	NA	NA	NA	NA	NA	NA	NA	NA	NA	NA	NA	NA	NA	NA	NA	NA	NA	NA	0.00993514
		X11429	NA	NA	NA	NA	NA	NA	NA	NA	NA	NA	NA	NA	NA	NA	NA	NA	NA	NA	NA	NA	NA	NA	NA	NA	NA	NA
Chr 9	p-value		c1380	c1416	c1418	c1419	c1434	c1436	c1452	c1478	c1491	c1512	c1513	c1529	c11592	c11635
		c1380	NA	0.463309	0.389028	0.148828	0.106903	0.29551	0.930394	0.615168	0.84698	0.100178	0.618345	0.138516	0.57192	0.50962
		c1416	NA	NA	0.454201	0.149275	0.945504	0.57721	0.767631	0.199016	0.784197	0.777414	0.286967	0.324919	0.419807	0.331011
		c1418	NA	NA	NA	0.148828	0.74116	0.956262	0.0319439	0.871175	1.41825e-05	0.00134229	0.254476	0.505861	0.57192	0.623074
		c1419	NA	NA	NA	NA	0.929685	0.778638	0.488986	0.00966085	0.13004	0.0847539	0.0671252	0.344364	0.865072	0.831278
		c1434	NA	NA	NA	NA	NA	0.398173	0.455176	0.27952	0.529531	0.905947	0.313307	0.59646	0.106296	0.574514
		c1436	NA	NA	NA	NA	NA	NA	0.0232043	0.00656697	0.65911	0.579016	0.755356	0.990759	0.249537	0.739258
		c1452	NA	NA	NA	NA	NA	NA	NA	0.350097	0.399592	0.0817933	0.778802	0.257243	0.533273	0.579805
		c1478	NA	NA	NA	NA	NA	NA	NA	NA	0.594509	0.961024	0.289045	0.102622	0.567698	0.173315
		c1491	NA	NA	NA	NA	NA	NA	NA	NA	NA	0.679384	0.746051	0.561205	0.845588	0.762058
		c1512	NA	NA	NA	NA	NA	NA	NA	NA	NA	NA	1.11996e-05	0.0195499	0.278533	0.246714
		c1513	NA	NA	NA	NA	NA	NA	NA	NA	NA	NA	NA	0.720041	0.0701674	0.428474
		c1529	NA	NA	NA	NA	NA	NA	NA	NA	NA	NA	NA	NA	0.138207	0.0362258
		c11592	NA	NA	NA	NA	NA	NA	NA	NA	NA	NA	NA	NA	NA	0.567345
		c11635	NA	NA	NA	NA	NA	NA	NA	NA	NA	NA	NA	NA	NA	NA
	r^2		c1380	c1416	c1418	c1419	c1434	c1436	c1452	c1478	c1491	c1512	c1513	c1529	c11592	c11635
		c1380	NA	0.00455839	0.00618315	0.0196624	0.0220289	0.00911958	6.5775e-05	0.00287179	0.000332488	0.0225226	0.00206833	0.0185963	0.00280245	0.00434848
		c1416	NA	NA	0.004747	0.0199966	4.02784e-05	0.00263362	0.000765836	0.0187453	0.000681784	0.000677237	0.00960843	0.00835381	0.0058112	0.00964225
		c1418	NA	NA	NA	0.0196624	0.000924657	2.50662e-05	0.0396682	0.000298837	0.168254	0.0856953	0.0108214	0.003751	0.00280245	0.00241571
		c1419	NA	NA	NA	NA	7.48693e-05	0.000745415	0.0046937	0.0858511	0.023388	0.0280311	0.0316222	0.00859729	0.000283071	0.000515862
		c1434	NA	NA	NA	NA	NA	0.00604947	0.00489238	0.0132889	0.00359356	0.000118305	0.00861596	0.00241697	0.0232897	0.0032162
		c1436	NA	NA	NA	NA	NA	NA	0.0444237	0.0839517	0.00173755	0.00256523	0.000809046	1.13676e-06	0.0116307	0.0011078
		c1452	NA	NA	NA	NA	NA	NA	NA	0.0103941	0.00656995	0.0261112	0.000680117	0.0112591	0.00352864	0.00319323
		c1478	NA	NA	NA	NA	NA	NA	NA	NA	0.0033733	2.71383e-05	0.0127734	0.0302762	0.00398231	0.0231754
		c1491	NA	NA	NA	NA	NA	NA	NA	NA	NA	0.00152518	0.000936421	0.00301448	0.000357808	0.000954952
		c1512	NA	NA	NA	NA	NA	NA	NA	NA	NA	NA	0.160792	0.0462004	0.0103003	0.0134182
		c1513	NA	NA	NA	NA	NA	NA	NA	NA	NA	NA	NA	0.00108859	0.028764	0.00626957
		c1529	NA	NA	NA	NA	NA	NA	NA	NA	NA	NA	NA	NA	0.0196233	0.0438644
		c11592	NA	NA	NA	NA	NA	NA	NA	NA	NA	NA	NA	NA	NA	0.00348027
		c11635	NA	NA	NA	NA	NA	NA	NA	NA	NA	NA	NA	NA	NA	NA
Chr 10	p-value		c1558	c1562	c1599	c1602	c1610	c1614	c1620	c1621	c1627	c1629	c1631	c1648	c11695
		c1558	NA	0.82915	0.829691	0.783585	0.600879	0.0179043	0.998213	0.669248	0.9999	0.257135	0.129491	0.315022	0.00832471
		c1562	NA	NA	0.336997	0.711564	0.700322	0.15548	0.82915	0.836653	0.476541	0.539452	0.216273	0.999103	0.84355
		c1599	NA	NA	NA	0.416778	0.142905	0.255836	0.829691	0.16182	0.43957	0.0771884	0.16304	0.381567	0.620343
		c1602	NA	NA	NA	NA	0.24852	0.166648	0.783585	0.488424	0.337931	0.376768	0.583017	0.654529	0.288776
		c1610	NA	NA	NA	NA	NA	0.354676	0.0704739	0.911684	0.201137	0.066297	0.0203596	0.345717	0.0590603
		c1614	NA	NA	NA	NA	NA	NA	0.0179043	0.0157393	0.239198	0.00440539	0.0579082	0.872588	0.108127
		c1620	NA	NA	NA	NA	NA	NA	NA	0.0261797	0.153431	0.257135	0.522445	0.315022	0.765995
		c1621	NA	NA	NA	NA	NA	NA	NA	NA	0.314488	0.305787	0.0705272	0.0599401	0.117832
		c1627	NA	NA	NA	NA	NA	NA	NA	NA	NA	0.905983	0.561181	0.351589	6.0149e-05
		c1629	NA	NA	NA	NA	NA	NA	NA	NA	NA	NA	0.190379	0.942346	0.0717315
		c1631	NA	NA	NA	NA	NA	NA	NA	NA	NA	NA	NA	0.196021	0.793593
		c1648	NA	NA	NA	NA	NA	NA	NA	NA	NA	NA	NA	NA	0.999237
		c11695	NA	NA	NA	NA	NA	NA	NA	NA	NA	NA	NA	NA	NA
	r^2		c1558	c1562	c1599	c1602	c1610	c1614	c1620	c1621	c1627	c1629	c1631	c1648	c11695
		c1558	NA	0.00039463	0.000385561	0.000650281	0.00231926	0.0467124	4.17867e-08	0.00152069	1.33172e-10	0.01189	0.019155	0.00841251	0.0682574
		c1562	NA	NA	0.00781207	0.00119929	0.00127704	0.0170987	0.00039463	0.000360245	0.00436869	0.00355241	0.0129571	1.0714e-08	0.000389489
		c1599	NA	NA	NA	0.00568432	0.0181898	0.0107596	0.000385561	0.0163095	0.00506276	0.0289179	0.016215	0.00638039	0.00240575
		c1602	NA	NA	NA	NA	0.0116807	0.01649	0.000650281	0.00413791	0.00805495	0.00751173	0.00259813	0.00172618	0.0112532
		c1610	NA	NA	NA	NA	NA	0.00725979	0.0277284	0.000104255	0.0140871	0.0318151	0.0456	0.00753488	0.0356358
		c1614	NA	NA	NA	NA	NA	NA	0.0467124	0.048598	0.01174	0.0750803	0.0299692	0.000214327	0.0253077
		c1620	NA	NA	NA	NA	NA	NA	NA	0.0412009	0.0172695	0.01189	0.00340887	0.00841251	0.000868398
		c1621	NA	NA	NA	NA	NA	NA	NA	NA	0.00857402	0.00971099	0.0272559	0.029492	0.0239794
		c1627	NA	NA	NA	NA	NA	NA	NA	NA	NA	0.000131596	0.00286155	0.0073535	0.16098
		c1629	NA	NA	NA	NA	NA	NA	NA	NA	NA	NA	0.0158767	4.84299e-05	0.0352494
		c1631	NA	NA	NA	NA	NA	NA	NA	NA	NA	NA	NA	0.0139315	0.000671173
		c1648	NA	NA	NA	NA	NA	NA	NA	NA	NA	NA	NA	NA	8.97648e-09
		c11695	NA	NA	NA	NA	NA	NA	NA	NA	NA	NA	NA	NA	NA
Chr 11	p-value		c1679	c1680	c1682	c1695	c1719	c1726	c1729	c1730	c1731	c1732	c1754	c1765	c1777	c1782	c11914
		c1679	NA	0.266908	0.434694	0.0147793	0.00659702	0.63003	0.000324149	0.000389465	0.220606	0.669259	0.439725	0.00521622	0.895209	0.854208	0.39194
		c1680	NA	NA	0.671337	0.000233678	0.498006	0.590466	0.0747088	0.337123	0.141681	0.888343	0.155711	0.149385	0.885013	0.0827854	0.340928
		c1682	NA	NA	NA	0.511567	0.38609	0.539688	0.692918	0.263634	0.948177	0.109244	0.153731	0.862165	0.0853409	0.352496	0.81
		c1695	NA	NA	NA	NA	0.00293414	0.699176	0.760675	0.341318	0.785264	0.407637	0.443548	0.688818	0.138805	0.0306174	0.62791
		c1719	NA	NA	NA	NA	NA	0.709468	0.332321	0.140459	0.147997	0.557838	0.33478	1.77958e-05	0.958263	0.0881346	0.336214
		c1726	NA	NA	NA	NA	NA	NA	0.995212	0.305978	0.0033593	0.711488	0.866167	0.177772	0.758451	0.996234	0.743095
		c1729	NA	NA	NA	NA	NA	NA	NA	2.83574e-06	0.136152	0.00598563	0.0765797	0.0125417	0.928689	0.259336	0.697703
		c1730	NA	NA	NA	NA	NA	NA	NA	NA	0.000138379	8.7764e-06	0.0184499	0.387564	0.346029	0.0170002	0.991908
		c1731	NA	NA	NA	NA	NA	NA	NA	NA	NA	0.153956	0.0821713	0.406832	0.226333	0.268238	0.203326
		c1732	NA	NA	NA	NA	NA	NA	NA	NA	NA	NA	0.26587	0.534185	0.909729	0.0924337	0.0418909
		c1754	NA	NA	NA	NA	NA	NA	NA	NA	NA	NA	NA	0.224295	0.999362	0.685916	0.758382
		c1765	NA	NA	NA	NA	NA	NA	NA	NA	NA	NA	NA	NA	0.394001	0.66234	0.294236
		c1777	NA	NA	NA	NA	NA	NA	NA	NA	NA	NA	NA	NA	NA	0.153174	0.837867
		c1782	NA	NA	NA	NA	NA	NA	NA	NA	NA	NA	NA	NA	NA	NA	0.133171
		c11914	NA	NA	NA	NA	NA	NA	NA	NA	NA	NA	NA	NA	NA	NA	NA
	r^2		c1679	c1680	c1682	c1695	c1719	c1726	c1729	c1730	c1731	c1732	c1754	c1765	c1777	c1782	c11914
		c1679	NA	0.0106256	0.00508542	0.0512292	0.0647328	0.0019335	0.11968	0.108466	0.0127155	0.00152058	0.00497499	0.0661264	0.000144576	0.000291074	0.00666285
		c1680	NA	NA	0.00155209	0.120882	0.00417439	0.0024967	0.0305424	0.00822628	0.0189439	0.000169934	0.0173741	0.0182327	0.000180293	0.0268692	0.00855603
		c1682	NA	NA	NA	0.00371432	0.00658967	0.00313432	0.00144393	0.0107722	3.58004e-05	0.021376	0.016957	0.000255453	0.0246678	0.00745217	0.000525498
		c1695	NA	NA	NA	NA	0.0804362	0.00128733	0.000892095	0.0080846	0.000651207	0.00591106	0.00506108	0.00140674	0.0188893	0.0417347	0.00217505
		c1719	NA	NA	NA	NA	NA	0.00121762	0.00921406	0.0194011	0.0183576	0.00301282	0.00816069	0.161507	2.4025e-05	0.0259653	0.00889244
		c1726	NA	NA	NA	NA	NA	NA	3.33469e-07	0.00903411	0.0728921	0.00113996	0.000236685	0.0153911	0.000788047	1.92037e-07	0.000976591
		c1729	NA	NA	NA	NA	NA	NA	NA	0.206836	0.0209521	0.0699502	0.0290374	0.0587984	7.41591e-05	0.0120028	0.00153952
		c1730	NA	NA	NA	NA	NA	NA	NA	NA	0.125208	0.170352	0.04787	0.00643595	0.00765489	0.049968	9.70306e-07
		c1731	NA	NA	NA	NA	NA	NA	NA	NA	NA	0.0172255	0.0256053	0.00583083	0.0124047	0.0105667	0.0149845
		c1732	NA	NA	NA	NA	NA	NA	NA	NA	NA	NA	0.0103161	0.00327478	0.000107127	0.0244092	0.0376328
		c1754	NA	NA	NA	NA	NA	NA	NA	NA	NA	NA	NA	0.0125142	5.32357e-09	0.00140984	0.0008602
		c1765	NA	NA	NA	NA	NA	NA	NA	NA	NA	NA	NA	NA	0.00615726	0.00164391	0.0101864
		c1777	NA	NA	NA	NA	NA	NA	NA	NA	NA	NA	NA	NA	NA	0.0175893	0.000380642
		c1782	NA	NA	NA	NA	NA	NA	NA	NA	NA	NA	NA	NA	NA	NA	0.0212749
		c11914	NA	NA	NA	NA	NA	NA	NA	NA	NA	NA	NA	NA	NA	NA	NA
Chr 12	p-value		c1809	c1811	c1812	c1813	c1827	c1828	c1832	c1836	c1837	c1841	c1846	c1849	c1861	c1872	c1874	c1879	c1906
		c1809	NA	0.42437	0.082402	0.15689	0.346784	0.219979	0.563651	0.589551	0.697823	0.0364073	0.563651	0.00508365	0.371345	0.00110933	0.686235	0.769864	0.019932
		c1811	NA	NA	0.430786	0.114567	0.12455	0.16423	0.0617246	0.0691525	0.284552	0.00772721	0.0617246	0.831256	0.231793	0.166149	0.00858515	0.116205	3.6181e-05
		c1812	NA	NA	NA	0.0804682	0.124664	0.0498847	0.259184	0.307458	0.0295444	0.316623	0.149509	0.628571	0.259184	0.445685	0.0667667	0.258425	0.204648
		c1813	NA	NA	NA	NA	0.687946	0.0211217	0.285337	0.0852393	0.00650495	0.328115	0.789728	0.0159591	0.300752	0.000622636	0.989444	0.784414	0.113165
		c1827	NA	NA	NA	NA	NA	0.382562	0.402793	0.0800749	0.0385659	0.278521	5.89075e-06	0.694876	0.402793	0.105075	0.23972	0.0657469	0.963838
		c1828	NA	NA	NA	NA	NA	NA	0.702992	0.732342	0.136104	0.249865	0.0458493	0.0312128	0.702992	0.169232	0.408855	0.649376	0.000473951
		c1832	NA	NA	NA	NA	NA	NA	NA	0.258212	0.397694	0.0969544	0.569268	0.677959	0.569268	0.918712	0.343539	0.012619	0.977796
		c1836	NA	NA	NA	NA	NA	NA	NA	NA	0.360093	0.918654	0.258212	0.204187	0.610814	0.558088	0.824879	0.25275	0.771959
		c1837	NA	NA	NA	NA	NA	NA	NA	NA	NA	4.0469e-05	0.00116882	0.0294218	0.153101	0.0159717	0.540789	0.665807	0.0378132
		c1841	NA	NA	NA	NA	NA	NA	NA	NA	NA	NA	0.0969544	0.657138	0.212179	0.0791841	0.109282	0.748666	0.0287857
		c1846	NA	NA	NA	NA	NA	NA	NA	NA	NA	NA	NA	0.79762	0.569268	0.857362	0.00606965	0.206432	0.977796
		c1849	NA	NA	NA	NA	NA	NA	NA	NA	NA	NA	NA	NA	0.677959	0.150121	0.458978	0.120134	0.337525
		c1861	NA	NA	NA	NA	NA	NA	NA	NA	NA	NA	NA	NA	NA	0.228943	0.254597	0.493018	0.450273
		c1872	NA	NA	NA	NA	NA	NA	NA	NA	NA	NA	NA	NA	NA	NA	0.465142	0.687741	0.0500127
		c1874	NA	NA	NA	NA	NA	NA	NA	NA	NA	NA	NA	NA	NA	NA	NA	0.533582	0.18371
		c1879	NA	NA	NA	NA	NA	NA	NA	NA	NA	NA	NA	NA	NA	NA	NA	NA	0.0960302
		c1906	NA	NA	NA	NA	NA	NA	NA	NA	NA	NA	NA	NA	NA	NA	NA	NA	NA
	r^2		c1809	c1811	c1812	c1813	c1827	c1828	c1832	c1836	c1837	c1841	c1846	c1849	c1861	c1872	c1874	c1879	c1906
		c1809	NA	0.00550156	0.0260076	0.0172754	0.00763096	0.0129699	0.00287433	0.00250902	0.00129954	0.0377407	0.00287433	0.0713585	0.00688929	0.0984774	0.00140682	0.000737818	0.0467056
		c1811	NA	NA	0.0052602	0.0211022	0.0199928	0.016397	0.0295799	0.0279917	0.00970524	0.0601325	0.0295799	0.000405428	0.0121172	0.0174304	0.0585352	0.020913	0.144592
		c1812	NA	NA	NA	0.0258934	0.0199807	0.0325875	0.0107891	0.0088268	0.0401323	0.0084987	0.0176039	0.00208932	0.0107891	0.00528729	0.0284811	0.0108235	0.0136347
		c1813	NA	NA	NA	NA	0.0013671	0.0450569	0.00967367	0.0251022	0.0627527	0.00810445	0.000602622	0.0518515	0.00907506	0.106428	1.48339e-06	0.000634248	0.0212666
		c1827	NA	NA	NA	NA	NA	0.00646146	0.00593197	0.0259609	0.0362702	0.00995163	0.173927	0.00137372	0.00593197	0.0238798	0.0117139	0.0286961	1.74198e-05
		c1828	NA	NA	NA	NA	NA	NA	0.00123202	0.000991289	0.018826	0.0112208	0.0337892	0.0414395	0.00123202	0.0171794	0.00578075	0.00175159	0.103521
		c1832	NA	NA	NA	NA	NA	NA	NA	0.0108332	0.00606175	0.023347	0.00274499	0.00153958	0.00274499	9.46865e-05	0.00760321	0.0527267	6.56464e-06
		c1836	NA	NA	NA	NA	NA	NA	NA	NA	0.00709804	8.83939e-05	0.0108332	0.0143944	0.00219484	0.00311841	0.000414933	0.0110851	0.000711796
		c1837	NA	NA	NA	NA	NA	NA	NA	NA	NA	0.14279	0.0893135	0.0423461	0.0172973	0.0527817	0.00317016	0.0015809	0.0365543
		c1841	NA	NA	NA	NA	NA	NA	NA	NA	NA	NA	0.023347	0.00175909	0.0131906	0.0280143	0.0217337	0.000869958	0.0405117
		c1846	NA	NA	NA	NA	NA	NA	NA	NA	NA	NA	NA	0.000587106	0.00274499	0.000293672	0.0638094	0.0135277	6.56464e-06
		c1849	NA	NA	NA	NA	NA	NA	NA	NA	NA	NA	NA	NA	0.00153958	0.0199137	0.00489629	0.0215676	0.00821257
		c1861	NA	NA	NA	NA	NA	NA	NA	NA	NA	NA	NA	NA	NA	0.0131583	0.0109992	0.00398248	0.0048302
		c1872	NA	NA	NA	NA	NA	NA	NA	NA	NA	NA	NA	NA	NA	NA	0.00484994	0.00146856	0.0349185
		c1874	NA	NA	NA	NA	NA	NA	NA	NA	NA	NA	NA	NA	NA	NA	NA	0.00328445	0.0149776
		c1879	NA	NA	NA	NA	NA	NA	NA	NA	NA	NA	NA	NA	NA	NA	NA	NA	0.0234768
		c1906	NA	NA	NA	NA	NA	NA	NA	NA	NA	NA	NA	NA	NA	NA	NA	NA	NA
Chr 13	p-value		c1912	c1920	c1921	c1922	c1924	c1926	c1938	c1941	c1956
		c1912	NA	0.13734	0.417734	0.00167157	0.778984	0.221457	0.829691	0.323028	0.212252
		c1920	NA	NA	0.13276	0.534361	0.0328633	0.133314	0.220336	0.199077	0.155074
		c1921	NA	NA	NA	0.381391	0.322345	0.241379	0.784673	0.709228	0.120586
		c1922	NA	NA	NA	NA	0.0383684	0.0281145	0.539688	0.888345	0.229468
		c1924	NA	NA	NA	NA	NA	0.0818415	0.784673	0.0137623	0.0172154
		c1926	NA	NA	NA	NA	NA	NA	0.0691147	0.314947	0.340339
		c1938	NA	NA	NA	NA	NA	NA	NA	0.18459	0.666797
		c1941	NA	NA	NA	NA	NA	NA	NA	NA	0.864712
		c1956	NA	NA	NA	NA	NA	NA	NA	NA	NA
	r^2		c1912	c1920	c1921	c1922	c1924	c1926	c1938	c1941	c1956
		c1912	NA	0.0229949	0.00547235	0.0823268	0.00065634	0.0128871	0.000385561	0.00813873	0.0136491
		c1920	NA	NA	0.0235409	0.00402179	0.0474259	0.0244944	0.0156477	0.0171785	0.0224624
		c1921	NA	NA	NA	0.00638511	0.00816172	0.0118321	0.000622143	0.00115874	0.0211377
		c1922	NA	NA	NA	NA	0.0357384	0.0415606	0.00313432	0.000164264	0.012668
		c1924	NA	NA	NA	NA	NA	0.026103	0.000622143	0.0505699	0.0497744
		c1926	NA	NA	NA	NA	NA	NA	0.0284821	0.00870529	0.00826502
		c1938	NA	NA	NA	NA	NA	NA	NA	0.0146689	0.00162607
		c1941	NA	NA	NA	NA	NA	NA	NA	NA	0.000254642
		c1956	NA	NA	NA	NA	NA	NA	NA	NA	NA
Chr 14	p-value		c2023	c2026
		c2023	NA	0.336778
		c2026	NA	NA
	r^2		c2023	c2026
		c2023	NA	0.00795394
		c2026	NA	NA
Chr 15	p-value		c2061	c2067	c2084	c2092	c2099	c2112	c2113	c2118	c12293
		c2061	NA	0.834905	0.887878	0.873694	0.624179	0.230813	5.69057e-05	0.254543	0.767701
		c2067	NA	NA	0.620575	0.0274337	0.127504	0.0910455	0.796834	0.970412	0.60647
		c2084	NA	NA	NA	0.240475	0.829691	0.784132	1.42669e-05	0.0784458	0.913596
		c2092	NA	NA	NA	NA	0.542342	0.987347	0.59494	0.0165344	0.358162
		c2099	NA	NA	NA	NA	NA	0.756316	0.539451	0.553003	0.077693
		c2112	NA	NA	NA	NA	NA	NA	0.977873	0.0705865	0.120307
		c2113	NA	NA	NA	NA	NA	NA	NA	0.158075	0.705857
		c2118	NA	NA	NA	NA	NA	NA	NA	NA	0.128447
		c12293	NA	NA	NA	NA	NA	NA	NA	NA	NA
	r^2		c2061	c2067	c2084	c2092	c2099	c2112	c2113	c2118	c12293
		c2061	NA	0.000361973	0.00016565	0.000221673	0.00200031	0.0121682	0.135025	0.0108183	0.000727094
		c2067	NA	NA	0.00204217	0.0426606	0.0193553	0.0242016	0.000552323	1.14645e-05	0.00221123
		c2084	NA	NA	NA	0.012086	0.000385561	0.000635949	0.156943	0.0258068	9.81085e-05
		c2092	NA	NA	NA	NA	0.00325628	2.24565e-06	0.00247978	0.0503959	0.0074064
		c2099	NA	NA	NA	NA	NA	0.000816099	0.00313798	0.00293305	0.0259376
		c2112	NA	NA	NA	NA	NA	NA	6.51892e-06	0.0277062	0.0204519
		c2113	NA	NA	NA	NA	NA	NA	NA	0.0166045	0.00118709
		c2118	NA	NA	NA	NA	NA	NA	NA	NA	0.0192597
		c12293	NA	NA	NA	NA	NA	NA	NA	NA	NA
Chr 16	p-value		c2150	c2163	c2184	c2202	c2203	c2204	c2215
		c2150	NA	0.423313	0.694979	0.0391386	0.298169	0.741557	0.109854
		c2163	NA	NA	0.296303	0.176535	0.0791937	0.163298	0.18775
		c2184	NA	NA	NA	0.675698	0.46997	0.714076	0.713973
		c2202	NA	NA	NA	NA	0.0905455	0.0896554	0.923932
		c2203	NA	NA	NA	NA	NA	0.635471	0.658172
		c2204	NA	NA	NA	NA	NA	NA	0.668557
		c2215	NA	NA	NA	NA	NA	NA	NA
	r^2		c2150	c2163	c2184	c2202	c2203	c2204	c2215
		c2150	NA	0.00543304	0.00128123	0.0373232	0.00901973	0.000906358	0.0216638
		c2163	NA	NA	0.00924372	0.0160224	0.0261133	0.0164696	0.0149585
		c2184	NA	NA	NA	0.00153517	0.00435039	0.00111867	0.00113849
		c2202	NA	NA	NA	NA	0.0251285	0.025268	8.13992e-05
		c2203	NA	NA	NA	NA	NA	0.00187263	0.00165892
		c2204	NA	NA	NA	NA	NA	NA	0.00155335
		c2215	NA	NA	NA	NA	NA	NA	NA
Chr 17	p-value		c2240	c2257	c2258	c2259
		c2240	NA	0.946023	0.0105852	0.108348
		c2257	NA	NA	1.8463e-13	0.00386678
		c2258	NA	NA	NA	1.70489e-05
		c2259	NA	NA	NA	NA
	r^2		c2240	c2257	c2258	c2259
		c2240	NA	4.40718e-05	0.0628237	0.0247899
		c2257	NA	NA	0.451353	0.0695445
		c2258	NA	NA	NA	0.154112
		c2259	NA	NA	NA	NA
Chr 18	p-value		c2326	c2333	c2341	c2349	c12584
		c2326	NA	0.458243	0.251883	0.909291	0.791982
		c2333	NA	NA	0.383296	0.402714	0.239564
		c2341	NA	NA	NA	0.307565	0.35612
		c2349	NA	NA	NA	NA	0.397262
		c12584	NA	NA	NA	NA	NA
	r^2		c2326	c2333	c2341	c2349	c12584
		c2326	NA	0.00482616	0.0142699	0.000110007	0.000709772
		c2333	NA	NA	0.0084456	0.00603626	0.0144079
		c2341	NA	NA	NA	0.0113164	0.0106441
		c2349	NA	NA	NA	NA	0.00716597
		c12584	NA	NA	NA	NA	NA
Chr 19	p-value		c2364	c2372	c2384	c2422	c12640
		c2364	NA	0.16955	0.810419	0.183847	0.000598619
		c2372	NA	NA	0.783914	0.126909	0.665923
		c2384	NA	NA	NA	0.703643	0.161744
		c2422	NA	NA	NA	NA	0.294127
		c12640	NA	NA	NA	NA	NA
	r^2		c2364	c2372	c2384	c2422	c12640
		c2364	NA	0.0157243	0.000479542	0.0147187	0.103336
		c2372	NA	NA	0.000626647	0.019416	0.00163516
		c2384	NA	NA	NA	0.00120592	0.0171741
		c2422	NA	NA	NA	NA	0.00965468
		c12640	NA	NA	NA	NA	NA
Chr 20	p-value		c2453	c2454	c2457	c2468
		c2453	NA	0.474168	0.0570611	0.506182
		c2454	NA	NA	0.90869	0.474168
		c2457	NA	NA	NA	0.474168
		c2468	NA	NA	NA	NA
	r^2		c2453	c2454	c2457	c2468
		c2453	NA	0.00426871	0.0301734	0.00368293
		c2454	NA	NA	0.000109617	0.00426871
		c2457	NA	NA	NA	0.00426871
		c2468	NA	NA	NA	NA
Chr 21	p-value		c2507	c2511	c2529	c12769
		c2507	NA	0.815449	0.61046	0.762056
		c2511	NA	NA	0.000637073	0.567589
		c2529	NA	NA	NA	0.28645
		c12769	NA	NA	NA	NA
	r^2		c2507	c2511	c2529	c12769
		c2507	NA	0.000461666	0.0021992	0.000833428
		c2511	NA	NA	0.0972034	0.00291726
		c2529	NA	NA	NA	0.0101449
		c12769	NA	NA	NA	NA
Chr 22	p-value		c2559	c2560	c2576
		c2559	NA	0.432574	0.622818
		c2560	NA	NA	0.578384
		c2576	NA	NA	NA
	r^2		c2559	c2560	c2576			c2559 - GSTT2B
		c2559	NA	0.00521951	0.00205023			c2560 - GSTT1
		c2560	NA	NA	0.00257378
		c2576	NA	NA	NA
